# Supplementary material for: Global transcriptome profiling of wild soybean (Glycine soja) roots under NaHCO3 treatment
Source: BMC Plant Biol. 2010 Jul 26;10:153. doi: 10.1186/1471-2229-10-153 (PMC3017823; doi:10.1186/1471-2229-10-153)
Supplement: Additional file 2 — Differentially expressed genes at each time point after NaHCO3 stress. Total number of genes differentially up- and down-regulated in roots under 50 mmol/L NaHCO3 stress treatment compared with the sample without stress (P < 0.05, q < 0.15). The Probe sets were annotated based on the Soybean GeneChip® annotation file (Updated Oct. 2007). The fold value was counted using the average expression value between the sample after stress and control. [file 1471-2229-10-153-S2.XLS]

## Sheet: Additional file 2
Additional file 2. Differentially expressed genes at each time point after NaHCO3 stress
Genes upregulated 0.5h after NaHCO3 stress treatment
Probe set	Arabidopsis New Description	Functional Category	Sub-Category	Family	Fold Change
GmaAffx.21078.2.S1_at	legume_lectin_family_protein	Disease_&_Defense	NA	NA	1.12
Genes upregulated 3h after NaHCO3 stress treatment
Probe set	Arabidopsis New Description	Functional Category	Sub-Category	Family	Fold Change
GmaAffx.50765.1.S1_s_at	MBD10_(methyl-CpG-binding_domain_10);_DNA_binding	Cell_Growth_&_Division	Chromatin_Modification	NA	2.17
Gma.13972.2.S1_at	zinc_finger_protein,_putative_/_regulator_of_chromosome_condensation_(RCC1)_family_protein	Cell_Growth_&_Division	NA	NA	1.48
Gma.6648.2.S1_a_at	apoptosis_inhibitory_5_(API5)_family_protein	Cell_Growth_&_Division	NA	NA	1.5
GmaAffx.57115.1.S1_at	apoptosis_inhibitory_5_(API5)_family_protein	Cell_Growth_&_Division	NA	NA	1.83
GmaAffx.7697.1.S1_at	similar_to_WDL1_(WVD2-LIKE_1)_[Arabidopsis_thaliana]_(TAIR:AT3G04630.3);_similar_to_seed_specific_protein_Bn15D14A_[Brassica_napus]_(GB:AAP37969.1);_contains_InterPro_domain_Targeting_for_Xklp2;_(InterPro:IPR009675)	Cell_Growth_&_Division	NA	NA	1.47
GmaAffx.78934.1.A1_at	replication_protein,_putative	Cell_Growth_&_Division	NA	NA	2.25
GmaAffx.90456.1.S1_s_at	ATCUL1_(CULLIN_1)	Cell_Growth_&_Division	NA	NA	1.35
GmaAffx.91911.1.S1_s_at	NAP1;2_(NUCLEOSOME_ASSEMBLY_PROTEIN1;2);_DNA_binding	Cell_Growth_&_Division	NA	NA	1.25
GmaAffx.91994.1.S1_at	MBD13_(methyl-CpG-binding_domain_13)	Cell_Growth_&_Division	NA	NA	1.47
GmaAffx.93138.1.S1_s_at	PUR_ALPHA-1_(purin-rich_alpha_1);_nucleic_acid_binding	Cell_Growth_&_Division	NA	NA	1.13
Gma.10775.2.S1_s_at	ATEXPA10_(ARABIDOPSIS_THALIANA_EXPANSIN_A10)	Cell_Structure	NA	NA	3.74
Gma.15523.1.S1_s_at	pectinesterase_family_protein	Cell_Structure	NA	NA	1.54
Gma.17607.2.S1_s_at		Cell_Structure	NA	NA	2.51
Gma.2801.1.S1_at	glycosyl_hydrolase_family_1_protein	Cell_Structure	NA	NA	1.19
Gma.3604.4.S1_s_at	caffeoyl-CoA_3-O-methyltransferase,_putative	Cell_Structure	NA	NA	2.01
Gma.361.1.S1_at	xyloglucan:xyloglucosyl_transferase,_putative_/_xyloglucan_endotransglycosylase,_putative_/_endo-xyloglucan_transferase,_putative	Cell_Structure	NA	NA	3.09
Gma.5491.1.S1_at	cinnamoyl-CoA_reductase-related	Cell_Structure	NA	NA	1.93
Gma.5785.2.S1_at	endo-1,4-beta-glucanase,_putative_/_cellulase,_putative	Cell_Structure	NA	NA	2.49
Gma.7006.1.S1_at	ATEXPA4_(ARABIDOPSIS_THALIANA_EXPANSIN_A4)	Cell_Structure	NA	NA	2.41
GmaAffx.28803.1.S1_at	peptidoglycan-binding_LysM_domain-containing_protein	Cell_Structure	NA	NA	2.18
GmaAffx.29626.1.S1_at		Cell_Structure	NA	NA	1.46
GmaAffx.29692.1.S1_at	chitinase,_putative	Cell_Structure	NA	NA	1.48
GmaAffx.29692.2.S1_at	chitinase,_putative	Cell_Structure	NA	NA	1.82
GmaAffx.33003.1.S1_at	AGD5_(ARF-GAP_DOMAIN_5);_DNA_binding	Cell_Structure	NA	NA	1.37
GmaAffx.33716.1.S1_at	ATATM_(myosin_1);_motor	Cell_Structure	NA	NA	1.53
GmaAffx.34785.11.S1_x_at		Cell_Structure	NA	NA	2.62
GmaAffx.44140.1.S1_at	similar_to_unknown_protein_[Arabidopsis_thaliana]_(TAIR:AT1G68790.1);_similar_to_nuclear_matrix_constituent_protein-related_[Arabidopsis_thaliana]_(TAIR:AT1G13220.2);_similar_to_nuclear_matrix_constituent_protein_1_(NMCP1)_[Daucus_carota]_(GB:BAA20407.1);	Cell_Structure	NA	NA	1.32
GmaAffx.46127.1.S1_x_at		Cell_Structure	NA	NA	2.22
GmaAffx.50677.1.S1_s_at		Cell_Structure	NA	NA	1.93
GmaAffx.50677.1.S1_x_at		Cell_Structure	NA	NA	4.01
GmaAffx.61306.1.S1_at	ATKINESIN-13A/KINESIN-13A;_microtubule_motor	Cell_Structure	NA	NA	1.26
GmaAffx.65667.1.S1_at	LRX1_(LEUCINE-RICH_REPEAT/EXTENSIN_1);_protein_binding_/_structural_constituent_of_cell_wall	Cell_Structure	NA	NA	1.56
GmaAffx.68306.1.S1_at	ribophorin_I_family_protein	Cell_Structure	NA	NA	1.27
GmaAffx.69410.1.S1_at	caffeoyl-CoA_3-O-methyltransferase,_putative	Cell_Structure	NA	NA	1.66
GmaAffx.72116.2.S1_at	glycoside_hydrolase_family_28_protein_/_polygalacturonase_(pectinase)_family_protein	Cell_Structure	NA	NA	1.28
GmaAffx.73765.1.S1_s_at	pectinesterase_family_protein	Cell_Structure	NA	NA	1.66
GmaAffx.74953.2.S1_at	kinesin_light_chain-related	Cell_Structure	NA	NA	1.4
GmaAffx.75793.2.S1_at	glycine-rich_protein	Cell_Structure	NA	NA	1.47
GmaAffx.78434.1.S1_at	auxin-responsive_protein,_putative	Cell_Structure	NA	NA	1.63
GmaAffx.85383.1.S1_at	kinesin_motor_protein-related	Cell_Structure	NA	NA	1.19
GmaAffx.87547.2.S1_at	glycosyl_hydrolase_family_1_protein	Cell_Structure	NA	NA	3.19
GmaAffx.87561.1.S1_x_at		Cell_Structure	NA	NA	2.12
GmaAffx.88095.1.S1_at	ATATM_(myosin_1);_motor	Cell_Structure	NA	NA	1.29
GmaAffx.89075.1.S1_x_at		Cell_Structure	NA	NA	1.66
GmaAffx.90162.1.S1_at	ankyrin_repeat_family_protein	Cell_Structure	NA	NA	1.85
GmaAffx.90414.1.S1_at	cinnamoyl-CoA_reductase-related	Cell_Structure	NA	NA	2.51
GmaAffx.90749.1.S1_x_at		Cell_Structure	NA	NA	1.52
GmaAffx.90800.1.S1_x_at		Cell_Structure	NA	NA	2.03
GmaAffx.91013.1.S1_s_at	cinnamoyl-CoA_reductase-related	Cell_Structure	NA	NA	2.48
GmaAffx.91563.1.S1_at	ATCSLE1_(Cellulose_synthase-like_E1);_cellulose_synthase/_transferase,_transferring_glycosyl_groups	Cell_Structure	NA	NA	1.79
GmaAffx.92070.1.S1_at	caffeoyl-CoA_3-O-methyltransferase,_putative	Cell_Structure	NA	NA	2.18
GmaAffx.92098.1.S1_at		Cell_Structure	NA	NA	2.57
GmaAffx.92906.1.S1_at	XBAT32_(XB3_ortholog_2_in_Arabidopsis_thaliana_32);_protein_binding_/_zinc_ion_binding	Cell_Structure	NA	NA	2.04
GmaAffx.93031.1.S1_x_at		Cell_Structure	NA	NA	2.32
GmaAffx.93073.1.S1_s_at	BG1_(BETA-1,3-GLUCANASE_1);_hydrolase,_hydrolyzing_O-glycosyl_compounds	Cell_Structure	NA	NA	1.74
GmaAffx.93109.1.S1_at	POR_(PORCINO)	Cell_Structure	NA	NA	1.46
GmaAffx.93166.1.S1_s_at	[AT5G15650,_RGP2_(Reversibly_glycosylated_polypeptide-3);_DNA_binding_/_alpha-1,4-glucan-protein_synthase_(UDP-forming)];[AT3G02230,_RGP1_(REVERSIBLY_GLYCOSYLATED_POLYPEPTIDE_1)]	Cell_Structure	NA	NA	1.54
GmaAffx.93176.1.S1_s_at	ATEXPA3_(ARABIDOPSIS_THALIANA_EXPANSIN_A3)	Cell_Structure	NA	NA	3.12
GmaAffx.93270.1.S1_x_at		Cell_Structure	NA	NA	3.24
GmaAffx.93438.1.S1_x_at	TUA2_(tubulin_alpha-2_chain)	Cell_Structure	NA	NA	1.28
Gma.10936.1.S1_at	peroxidase_50_(PER50)_(P50)_(PRXR2)	Disease_&_Defense	NA	NA	1.24
Gma.11119.2.S1_s_at	Bet_v_I_allergen_family_protein	Disease_&_Defense	NA	NA	1.7
Gma.12384.1.S1_at	macrophage_migration_inhibitory_factor_family_protein_/_MIF_family_protein	Disease_&_Defense	NA	NA	1.34
Gma.413.1.S1_s_at	peroxidase_12_(PER12)_(P12)_(PRXR6)	Disease_&_Defense	NA	NA	1.96
Gma.4305.2.S1_a_at	peroxidase_12_(PER12)_(P12)_(PRXR6)	Disease_&_Defense	NA	NA	3.35
Gma.4332.1.S1_at	disease_resistance-responsive_family_protein	Disease_&_Defense	NA	NA	4.11
Gma.4362.1.S1_a_at	2-cys_peroxiredoxin,_chloroplast_(BAS1)	Disease_&_Defense	NA	NA	1.18
Gma.4434.1.S1_at	ATBCB_(ARABIDOPSIS_BLUE-COPPER-BINDING_PROTEIN);_copper_ion_binding	Disease_&_Defense	NA	NA	1.93
Gma.5576.1.S1_at	MSD1_(MANGANESE_SUPEROXIDE_DISMUTASE_1);_manganese_superoxide_dismutase	Disease_&_Defense	NA	NA	1.11
Gma.5576.1.S1_x_at	MSD1_(MANGANESE_SUPEROXIDE_DISMUTASE_1);_manganese_superoxide_dismutase	Disease_&_Defense	NA	NA	1.06
Gma.5725.1.S1_at	peroxidase,_putative	Disease_&_Defense	NA	NA	3.18
Gma.5725.1.S1_s_at	peroxidase,_putative	Disease_&_Defense	NA	NA	2.19
Gma.5950.1.S1_s_at	disease_resistance-responsive_protein-related_/_dirigent_protein-related	Disease_&_Defense	NA	NA	2.36
Gma.6640.1.S1_at	peroxidase_72_(PER72)_(P72)_(PRXR8)	Disease_&_Defense	NA	NA	1.61
Gma.7903.3.S1_at	similar_to_ubiquitin_family_protein_[Arabidopsis_thaliana]_(TAIR:AT5G11080.1);_similar_to_AT5g42220/K5J14_2_[Medicago_truncatula]_(GB:ABE80944.1)	Disease_&_Defense	NA	NA	1.52
Gma.7924.1.S1_a_at	similar_to_NSL1_(NECROTIC_SPOTTED_LESIONS_1)_[Arabidopsis_thaliana]_(TAIR:AT1G28380.1);_similar_to_Membrane_attack_complex_component/perforin/complement_C9_[Medicago_truncatula]_(GB:ABE79564.1);_contains_InterPro_domain_Membrane_attack_complex_component/p	Disease_&_Defense	NA	NA	1.52
Gma.7924.3.S1_at	similar_to_NSL1_(NECROTIC_SPOTTED_LESIONS_1)_[Arabidopsis_thaliana]_(TAIR:AT1G28380.1);_similar_to_Membrane_attack_complex_component/perforin/complement_C9_[Medicago_truncatula]_(GB:ABE79564.1);_contains_InterPro_domain_Membrane_attack_complex_component/p	Disease_&_Defense	NA	NA	1.77
Gma.8403.1.S1_at	similar_to_unknown_protein_[Arabidopsis_thaliana]_(TAIR:AT4G24290.2);_similar_to_Membrane_attack_complex_component/perforin/complement_C9_[Medicago_truncatula]_(GB:ABE92593.1);_similar_to_Os06g0251100_[Oryza_sativa_(japonica_cultivar-group)]_(GB:NP_001057	Disease_&_Defense	NA	NA	1.64
Gma.8449.1.S1_at	4CL3_(4-coumarate:CoA_ligase_3);_4-coumarate-CoA_ligase	Disease_&_Defense	NA	NA	2
GmaAffx.18316.2.S1_at	C2_domain-containing_protein	Disease_&_Defense	NA	NA	2.63
GmaAffx.31985.1.S1_at	ATEP3_(Arabidopsis_thaliana_chitinase_class_IV);_chitinase	Disease_&_Defense	NA	NA	1.5
GmaAffx.33694.1.S1_at	glycosyl_hydrolase_family_81_protein	Disease_&_Defense	NA	NA	1.89
GmaAffx.36514.1.S1_at	peroxidase,_putative	Disease_&_Defense	NA	NA	1.7
GmaAffx.40860.1.S1_at	peroxidase,_putative	Disease_&_Defense	NA	NA	1.99
GmaAffx.41917.1.S1_at	peroxidase,_putative	Disease_&_Defense	NA	NA	2.26
GmaAffx.44368.1.S1_at	galactosyltransferase_family_protein	Disease_&_Defense	NA	NA	1.18
GmaAffx.56475.1.S1_at	similar_to_unknown_protein_[Arabidopsis_thaliana]_(TAIR:AT2G03550.1);_similar_to_Esterase/lipase/thioesterase_[Medicago_truncatula]_(GB:ABE83375.1);_contains_InterPro_domain_Esterase/lipase/thioesterase;_(InterPro:IPR000379);_contains_InterPro_domain_Alph	Disease_&_Defense	NA	NA	1.4
GmaAffx.59972.1.S1_at	harpin-induced_protein-related_/_HIN1-related_/_harpin-responsive_protein-related	Disease_&_Defense	NA	NA	1.26
GmaAffx.61345.1.S1_at	ATRBOHB_(RESPIRATORY_BURST_OXIDASE_HOMOLOG_B);_FAD_binding_/_calcium_ion_binding_/_iron_ion_binding_/_oxidoreductase	Disease_&_Defense	NA	NA	2.52
GmaAffx.64000.1.S1_at	similar_to_Avr9/Cf-9_rapidly_elicited_protein_75_[Nicotiana_tabacum]_(GB:AAG43558.1)	Disease_&_Defense	NA	NA	2.25
GmaAffx.64761.1.S1_at	MLO10_(MILDEW_RESISTANCE_LOCUS_O_10);_calmodulin_binding	Disease_&_Defense	NA	NA	1.72
GmaAffx.71361.1.S1_at	ATRBOHB_(RESPIRATORY_BURST_OXIDASE_HOMOLOG_B);_FAD_binding_/_calcium_ion_binding_/_iron_ion_binding_/_oxidoreductase	Disease_&_Defense	NA	NA	2.19
GmaAffx.73387.1.A1_at		Disease_&_Defense	NA	NA	1.29
GmaAffx.76384.1.S1_s_at	disease_resistance-responsive_protein-related_/_dirigent_protein-related	Disease_&_Defense	NA	NA	2.53
GmaAffx.81290.1.S1_at	PBS2_(PPHB_SUSCEPTIBLE_2)	Disease_&_Defense	NA	NA	1.25
GmaAffx.82443.1.S1_at	disease_resistance_protein-related_/_LRR_protein-related	Disease_&_Defense	NA	NA	2.46
GmaAffx.83012.1.S1_at	Pseudogene/Transposon	Disease_&_Defense	NA	NA	2.76
GmaAffx.84301.1.S1_at		Disease_&_Defense	NA	NA	2.48
GmaAffx.86650.1.S1_at	ATEP3_(Arabidopsis_thaliana_chitinase_class_IV);_chitinase	Disease_&_Defense	NA	NA	1.62
GmaAffx.86745.1.S1_s_at	Bet_v_I_allergen_family_protein	Disease_&_Defense	NA	NA	3.04
GmaAffx.87604.1.S1_at	AALP_(ARABIDOPSIS_ALEURAIN-LIKE_PROTEASE);_cysteine-type_peptidase	Disease_&_Defense	NA	NA	1.33
GmaAffx.89772.13.S1_s_at		Disease_&_Defense	NA	NA	1.72
GmaAffx.89772.14.A1_s_at		Disease_&_Defense	NA	NA	1.18
GmaAffx.90812.1.S1_s_at	peroxidase,_putative	Disease_&_Defense	NA	NA	2.46
GmaAffx.90984.1.A1_at	germin-like_protein,_putative	Disease_&_Defense	NA	NA	2.14
GmaAffx.91156.1.S1_at	harpin-induced_protein-related_/_HIN1-related_/_harpin-responsive_protein-related	Disease_&_Defense	NA	NA	1.93
GmaAffx.91156.1.S1_x_at	harpin-induced_protein-related_/_HIN1-related_/_harpin-responsive_protein-related	Disease_&_Defense	NA	NA	2.07
GmaAffx.91232.1.S1_at	MLO2_(MILDEW_RESISTANCE_LOCUS_O_2);_calmodulin_binding	Disease_&_Defense	NA	NA	2.7
GmaAffx.91241.1.S1_at	disease_resistance-responsive_protein-related_/_dirigent_protein-related	Disease_&_Defense	NA	NA	2.74
GmaAffx.91442.1.S1_at	Bet_v_I_allergen_family_protein	Disease_&_Defense	NA	NA	2.1
GmaAffx.91558.1.S1_at	disease_resistance-responsive_protein-related_/_dirigent_protein-related	Disease_&_Defense	NA	NA	3.71
GmaAffx.91568.1.S1_s_at	disease_resistance-responsive_family_protein	Disease_&_Defense	NA	NA	1.56
GmaAffx.92192.1.S1_s_at	NHL1_(NDR1/HIN1-like_1)	Disease_&_Defense	NA	NA	1.25
GmaAffx.93041.1.S1_at	ATLP-1_(Arabidopsis_thaumatin-like_protein_1)	Disease_&_Defense	NA	NA	1.23
GmaAffx.93314.1.S1_s_at	disease_resistance-responsive_protein-related_/_dirigent_protein-related	Disease_&_Defense	NA	NA	3.09
GmaAffx.93392.1.S1_s_at	[AT5G42500,_disease_resistance-responsive_family_protein];[AT5G42510,_disease_resistance-responsive_family_protein]	Disease_&_Defense	NA	NA	2.26
GmaAffx.93611.1.S1_at	Bet_v_I_allergen_family_protein	Disease_&_Defense	NA	NA	2.79
GmaAffx.93611.1.S1_s_at	Bet_v_I_allergen_family_protein	Disease_&_Defense	NA	NA	2.34
GmaAffx.93625.1.S1_s_at	4CL1_(4-COUMARATE:COA_LIGASE_1);_4-coumarate-CoA_ligase	Disease_&_Defense	NA	NA	1.41
GmaAffx.93065.1.S1_at	L-lactate_dehydrogenase,_putative	Energy	Glycolysis	NA	2.29
Gma.11089.1.S1_at	pyruvate_dehydrogenase_E1_component_beta_subunit,_mitochondrial_/_PDHE1-B_(PDH2)	Energy	NA	NA	1.19
Gma.11940.1.S1_at		Energy	NA	NA	2.13
Gma.11940.3.S1_at		Energy	NA	NA	2.39
Gma.1201.3.S1_at	ACLB-1_(ATP-citrate_lyase_B-1)	Energy	NA	NA	1.37
Gma.1305.1.S1_at	ATTRX2_(Arabidopsis_thioredoxin_h2,_thioredoxin_H-type_1);_thiol-disulfide_exchange_intermediate	Energy	NA	NA	1.26
Gma.1504.1.S1_at	pyruvate_kinase,_putative	Energy	NA	NA	1.13
Gma.16636.1.S1_at	malate_dehydrogenase_(NAD),_mitochondrial,_putative	Energy	NA	NA	1.32
Gma.16706.1.S1_s_at	ATCS_(CITRATE_SYNTHASE_4);_citrate_(SI)-synthase	Energy	NA	NA	1.22
Gma.17344.2.S1_s_at	ATP_synthase_gamma_chain,_mitochondrial_(ATPC)	Energy	NA	NA	1.16
Gma.2650.1.S1_at	NADH-cytochrome_b5_reductase,_putative	Energy	NA	NA	1.18
Gma.2650.2.S1_at	NADH-cytochrome_b5_reductase,_putative	Energy	NA	NA	1.18
Gma.2707.1.S1_at	plastocyanin-like_domain-containing_protein_/_mavicyanin,_putative	Energy	NA	NA	1.9
Gma.2993.1.A1_at	FAD-binding_domain-containing_protein	Energy	NA	NA	1.65
Gma.3151.2.A1_at	NDB2_(NAD(P)H_DEHYDROGENASE_B2);_disulfide_oxidoreductase	Energy	NA	NA	1.3
Gma.3876.1.S1_at	LTA3_(Dihydrolipoamide_S-acetyltransferase_3);_dihydrolipoyllysine-residue_acetyltransferase	Energy	NA	NA	1.18
Gma.4356.1.S1_a_at	NADH-ubiquinone_oxidoreductase_20_kDa_subunit,_mitochondrial	Energy	NA	NA	1.08
Gma.4395.2.S1_at	dihydrolipoamide_S-acetyltransferase,_putative	Energy	NA	NA	1.93
Gma.4395.2.S1_s_at	dihydrolipoamide_S-acetyltransferase,_putative	Energy	NA	NA	1.7
Gma.4470.1.S1_s_at	photoassimilate-responsive_protein-related	Energy	NA	NA	1.63
Gma.5057.1.S1_a_at	ubiquinol-cytochrome_C_reductase_iron-sulfur_subunit,_mitochondrial,_putative_/_Rieske_iron-sulfur_protein,_putative	Energy	NA	NA	1.07
Gma.5057.2.S1_x_at	[AT5G13430,_ubiquinol-cytochrome_C_reductase_iron-sulfur_subunit,_mitochondrial,_putative_/_Rieske_iron-sulfur_protein,_putative];[AT5G13440,_ubiquinol-cytochrome_C_reductase_iron-sulfur_subunit,_mitochondrial,_putative_/_Rieske_iron-sulfur_protein,_putat	Energy	NA	NA	1.15
Gma.5458.1.S1_at	ACLA-1_(ATP-citrate_lyase_A-1)	Energy	NA	NA	1.52
Gma.5706.1.S1_at	NADH-ubiquinone_oxidoreductase_24_kDa_subunit,_putative	Energy	NA	NA	1.22
Gma.6215.1.S1_at	similar_to_Ubiquinol-cytochrome_c_reductase_complex_6.7_kDa_protein_(CR6)_(GB:P48505)	Energy	NA	NA	1.3
Gma.6623.1.S1_at	quinone_reductase_family_protein	Energy	NA	NA	1.31
Gma.7728.1.S1_at	CLA1_(CLOROPLASTOS_ALTERADOS_1)	Energy	NA	NA	2.77
Gma.8735.1.S1_at	ATPAO5_(POLYAMINE_OXIDASE_5);_amine_oxidase	Energy	NA	NA	1.55
GmaAffx.23827.1.S1_at	ATCS_(CITRATE_SYNTHASE_4);_citrate_(SI)-synthase	Energy	NA	NA	1.37
GmaAffx.28708.1.S1_s_at	ATR2_(ARABIDOPSIS_P450_REDUCTASE_2)	Energy	NA	NA	2.39
GmaAffx.28708.1.S1_x_at	ATR2_(ARABIDOPSIS_P450_REDUCTASE_2)	Energy	NA	NA	2.56
GmaAffx.37857.1.S1_at	ATAPRL4_(APR-LIKE_4);_electron_carrier/_protein_disulfide_oxidoreductase	Energy	NA	NA	1.44
GmaAffx.51266.1.S1_at	NDB2_(NAD(P)H_DEHYDROGENASE_B2);_disulfide_oxidoreductase	Energy	NA	NA	1.95
GmaAffx.55661.1.S1_at	ACLB-2_(ATP-citrate_lyase_B-2)	Energy	NA	NA	1.83
GmaAffx.64261.1.A1_at	quinone_reductase_family_protein	Energy	NA	NA	2.77
GmaAffx.6490.1.S1_at		Energy	NA	NA	1.26
GmaAffx.67134.1.S1_at	dihydrolipoamide_S-acetyltransferase,_putative	Energy	NA	NA	1.5
GmaAffx.67869.1.S1_at	similar_to_unknown_protein_[Arabidopsis_thaliana]_(TAIR:AT5G10750.1);_similar_to_START_domain-containing_protein_[Poa_pratensis]_(GB:CAH10188.1);_similar_to_Os08g0152600_[Oryza_sativa_(japonica_cultivar-group)]_(GB:NP_001061005.1);_similar_to_START_domain	Energy	NA	NA	1.53
GmaAffx.68141.1.S1_at	ATHXK1_(GLUCOSE_INSENSITIVE_2);_ATP_binding_/_hexokinase	Energy	NA	NA	1.76
GmaAffx.77900.1.S1_s_at	pyruvate_dehydrogenase_E1_component_beta_subunit,_mitochondrial_/_PDHE1-B_(PDH2)	Energy	NA	NA	1.3
GmaAffx.77910.2.S1_at	AAA-type_ATPase_family_protein	Energy	NA	NA	1.25
GmaAffx.83815.1.S1_s_at	glutaredoxin_family_protein	Energy	NA	NA	1.61
GmaAffx.87063.1.S1_s_at	[AT4G35460,_NTR1_(NADPH-dependent_thioredoxin_reductase_1)];[AT2G17420,_NTRA_(NADPH-dependent_thioredoxin_reductase_2)]	Energy	NA	NA	1.51
GmaAffx.88935.1.A1_s_at		Energy	NA	NA	3.53
GmaAffx.89654.1.A1_s_at	ATPDIL1-2_(PDI-LIKE_1-2);_protein_disulfide_isomerase	Energy	NA	NA	1.32
GmaAffx.89821.1.A1_at	GAPC-2;_glyceraldehyde-3-phosphate_dehydrogenase	Energy	NA	NA	1.18
GmaAffx.91411.1.S1_x_at	NDA1_(ALTERNATIVE_NAD(P)H_DEHYDROGENASE_1);_NADH_dehydrogenase	Energy	NA	NA	1.79
GmaAffx.92392.1.S1_s_at	ATP_synthase_delta'_chain,_mitochondrial	Energy	NA	NA	1.19
GmaAffx.92458.1.S1_at	CLA1_(CLOROPLASTOS_ALTERADOS_1)	Energy	NA	NA	3.69
GmaAffx.93066.1.S1_at	thioredoxin_family_protein	Energy	NA	NA	1.59
GmaAffx.93126.1.S1_s_at	[AT2G36580,_pyruvate_kinase,_putative];[AT3G52990,_pyruvate_kinase,_putative]	Energy	NA	NA	1.34
GmaAffx.93250.1.S1_at	ACLB-1_(ATP-citrate_lyase_B-1)	Energy	NA	NA	1.63
GmaAffx.93250.1.S1_s_at	ACLB-1_(ATP-citrate_lyase_B-1)	Energy	NA	NA	1.47
GmaAffx.93401.1.S1_at	oxidoreductase_family_protein	Energy	NA	NA	1.22
Gma.1315.2.S1_at	ZAC_(ARF-GAP_DOMAIN_12);_ARF_GTPase_activator	Intracellular_Traffic	NA	NA	1.23
Gma.13243.1.S1_at	SYP51_(SYNTAXIN_OF_PLANTS_51)	Intracellular_Traffic	NA	NA	1.46
Gma.1494.2.S1_x_at	protease_inhibitor/seed_storage/lipid_transfer_protein_(LTP)_family_protein	Intracellular_Traffic	NA	NA	1.34
Gma.1895.1.A1_at	ER_lumen_protein_retaining_receptor_family_protein	Intracellular_Traffic	NA	NA	1.54
Gma.2468.1.S1_at	protein_transport_protein_sec61,_putative	Intracellular_Traffic	NA	NA	1.26
Gma.2787.1.S1_s_at	ADL6_(DYNAMIN-LIKE_PROTEIN_6)	Intracellular_Traffic	NA	NA	1.11
Gma.2845.2.S1_at	similar_to_intracellular_protein_transport_protein_USO1-related_[Arabidopsis_thaliana]_(TAIR:AT2G46180.1);_similar_to_hypothetical_protein_[Trifolium_pratense]_(GB:BAE71275.1)	Intracellular_Traffic	NA	NA	1.36
Gma.3709.1.S1_at	copine-related	Intracellular_Traffic	NA	NA	1.18
Gma.5.1.S1_at	SEC14_cytosolic_factor,_putative_/_polyphosphoinositide-binding_protein,_putative	Intracellular_Traffic	NA	NA	1.48
Gma.5153.1.S1_at	ATRER1A_(Arabidopsis_thaliana_endoplasmic_reticulum_retrieval_protein_1A)	Intracellular_Traffic	NA	NA	1.11
Gma.6719.3.S1_s_at	protease_inhibitor/seed_storage/lipid_transfer_protein_(LTP)_family_protein	Intracellular_Traffic	NA	NA	1.55
Gma.6719.4.S1_at	protease_inhibitor/seed_storage/lipid_transfer_protein_(LTP)_family_protein	Intracellular_Traffic	NA	NA	1.39
Gma.739.1.S1_at	integral_membrane_Yip1_family_protein	Intracellular_Traffic	NA	NA	1.15
GmaAffx.1096.1.S1_at	ATEXO70E1_(exocyst_subunit_EXO70_family_protein_E1);_protein_binding	Intracellular_Traffic	NA	NA	1.25
GmaAffx.1729.1.A1_at	AP19_(associated_protein_19);_ATP_binding_/_protein_kinase	Intracellular_Traffic	NA	NA	1.6
GmaAffx.3108.2.S1_s_at	prenylated_rab_acceptor_(PRA1)_family_protein	Intracellular_Traffic	NA	NA	1.29
GmaAffx.34801.1.S1_at	APM4/ATPEX12/PEX12_(PEROXIN-12)	Intracellular_Traffic	NA	NA	1.25
GmaAffx.66326.1.S1_at	NSF_(N-ETHYLMALEIMIDE_SENSITIVE_FACTOR);_ATP_binding_/_nucleoside-triphosphatase/_nucleotide_binding	Intracellular_Traffic	NA	NA	1.25
GmaAffx.67221.1.S1_at	vacuolar_assembly_protein,_putative_(VPS41)	Intracellular_Traffic	NA	NA	1.33
GmaAffx.67936.1.S1_at	POK_(POKY_POLLEN_TUBE)	Intracellular_Traffic	NA	NA	1.3
GmaAffx.68678.1.S1_at	epsin_N-terminal_homology_(ENTH)_domain-containing_protein	Intracellular_Traffic	NA	NA	1.41
GmaAffx.69129.1.S1_at	SAND_family_protein	Intracellular_Traffic	NA	NA	2.31
GmaAffx.74802.1.S1_at	DELTA-ADR_(DELTA-ADAPTIN);_clathrin_binding	Intracellular_Traffic	NA	NA	1.4
GmaAffx.7558.1.S1_at	NSF_(N-ETHYLMALEIMIDE_SENSITIVE_FACTOR);_ATP_binding_/_nucleoside-triphosphatase/_nucleotide_binding	Intracellular_Traffic	NA	NA	1.52
GmaAffx.76236.1.S1_at	similar_to_CBS_domain-containing_protein-related_[Arabidopsis_thaliana]_(TAIR:AT4G14230.1);_similar_to_Os05g0395300_[Oryza_sativa_(japonica_cultivar-group)]_(GB:NP_001055462.1);_similar_to_unknown_protein_[Oryza_sativa_(japonica_cultivar-group)]_(GB:AAT07	Intracellular_Traffic	NA	NA	1.32
GmaAffx.77167.1.S1_at	VHS_domain-containing_protein_/_GAT_domain-containing_protein	Intracellular_Traffic	NA	NA	1.34
GmaAffx.78979.1.S1_at	epsin_N-terminal_homology_(ENTH)_domain-containing_protein	Intracellular_Traffic	NA	NA	2.12
GmaAffx.82088.1.S1_at	clathrin_adaptor_complexes_medium_subunit_family_protein	Intracellular_Traffic	NA	NA	1.38
GmaAffx.82435.1.S1_at	endomembrane_protein_70,_putative	Intracellular_Traffic	NA	NA	1.59
GmaAffx.83671.1.S1_at	coatomer_protein_complex,_subunit_alpha,_putative	Intracellular_Traffic	NA	NA	1.34
GmaAffx.83935.1.S1_s_at		Intracellular_Traffic	NA	NA	1.28
GmaAffx.87028.1.S1_at	coatomer_protein_complex,_subunit_beta_2_(beta_prime),_putative	Intracellular_Traffic	NA	NA	1.07
GmaAffx.89917.1.S1_s_at	VHS_domain-containing_protein_/_GAT_domain-containing_protein	Intracellular_Traffic	NA	NA	1.41
GmaAffx.89971.1.S1_s_at	ANNAT5_(ANN5,_ANNEXIN_ARABIDOPSIS_5);_calcium_ion_binding_/_calcium-dependent_phospholipid_binding	Intracellular_Traffic	NA	NA	1.51
GmaAffx.90654.1.S1_s_at	endomembrane_protein_70,_putative	Intracellular_Traffic	NA	NA	1.4
GmaAffx.91121.1.S1_at	emp24/gp25L/p24_family_protein	Intracellular_Traffic	NA	NA	1.09
GmaAffx.91672.1.S1_s_at	CBS_domain-containing_protein_/_octicosapeptide/Phox/Bemp1_(PB1)_domain-containing_protein	Intracellular_Traffic	NA	NA	1.24
GmaAffx.92422.1.S1_s_at	protein_transport_protein_sec61,_putative	Intracellular_Traffic	NA	NA	1.4
GmaAffx.93053.1.S1_s_at	ATRER1A_(Arabidopsis_thaliana_endoplasmic_reticulum_retrieval_protein_1A)	Intracellular_Traffic	NA	NA	1.82
GmaAffx.93080.1.S1_s_at	coatomer_protein_complex,_subunit_alpha,_putative	Intracellular_Traffic	NA	NA	1.21
GmaAffx.93292.1.S1_at	ADL4/ADLP2/DRP1E/EDR3_(DYNAMIN-LIKE_PROTEIN_4);_GTP_binding_/_GTPase	Intracellular_Traffic	NA	NA	2.15
GmaAffx.93612.1.S1_s_at	protein_transport_protein_sec61,_putative	Intracellular_Traffic	NA	NA	1.21
GmaAffx.58370.1.S1_at	transketolase,_putative	Metabolism	5-Phosphribose_1-diphosphate_Biosynthesis	NA	1.93
GmaAffx.90932.1.S1_s_at	transketolase,_putative	Metabolism	5-Phosphribose_1-diphosphate_Biosynthesis	NA	1.37
GmaAffx.1045.1.A1_at	C2_domain-containing_protein	Metabolism	Amino_Acid_Biosynthesis/Metabolism	NA	1.81
GmaAffx.66195.1.S1_at	Identical_to_Lysine_decarboxylase-like_protein_At5g11950_[Arabidopsis_Thaliana]_(GB:Q84MC2;GB:Q570P8;GB:Q9LYH8);_similar_to_unknown_protein_[Arabidopsis_thaliana]_(TAIR:AT2G37210.1);_similar_to_Conserved_hypothetical_protein_730_[Medicago_truncatula]_(GB:	Metabolism	Amino_Acid_Biosynthesis/Metabolism	NA	1.19
GmaAffx.93405.1.S1_s_at	MTO1_(METHIONINE_OVERACCUMULATION_1)	Metabolism	Amino_Acid_Biosynthesis/Metabolism	NA	1.19
GmaAffx.45543.1.S1_at	pentatricopeptide_(PPR)_repeat-containing_protein	Metabolism	Carbohydrate_Biosynthesis/Metabolism	NA	1.25
GmaAffx.48814.1.S1_at	pentatricopeptide_(PPR)_repeat-containing_protein	Metabolism	Carbohydrate_Biosynthesis/Metabolism	NA	1.22
GmaAffx.86376.1.S1_x_at	glycosyl_hydrolase_family_85_protein	Metabolism	Carbohydrate_Biosynthesis/Metabolism	NA	1.49
Gma.16709.2.S1_s_at	cytochrome_P450_family_protein	Metabolism	Cytochrome_P450	NA	4.13
Gma.2308.1.S1_s_at	CYP705A2_(cytochrome_P450,_family_705,_subfamily_A,_polypeptide_2);_oxygen_binding	Metabolism	Cytochrome_P450	NA	2.6
Gma.3881.1.S1_at	ATC4H_(CINNAMATE-4-HYDROXYLASE)	Metabolism	Cytochrome_P450	NA	1.3
Gma.3881.1.S1_s_at	ATC4H_(CINNAMATE-4-HYDROXYLASE)	Metabolism	Cytochrome_P450	NA	1.43
Gma.4206.1.S1_s_at	CYP705A2_(cytochrome_P450,_family_705,_subfamily_A,_polypeptide_2);_oxygen_binding	Metabolism	Cytochrome_P450	NA	1.69
Gma.6727.1.S1_at	CYP71B34_(cytochrome_P450,_family_71,_subfamily_B,_polypeptide_34);_oxygen_binding	Metabolism	Cytochrome_P450	NA	2.86
Gma.8401.1.A1_at	CYP71B34_(cytochrome_P450,_family_71,_subfamily_B,_polypeptide_34);_oxygen_binding	Metabolism	Cytochrome_P450	NA	3.31
Gma.8425.1.S1_s_at	CYP93D1_(cytochrome_P450,_family_93,_subfamily_D,_polypeptide_1);_oxygen_binding	Metabolism	Cytochrome_P450	NA	2.3
GmaAffx.6434.1.S1_at	CYP71B35_(cytochrome_P450,_family_71,_subfamily_B,_polypeptide_35);_oxygen_binding	Metabolism	Cytochrome_P450	NA	4.62
GmaAffx.68456.1.S1_at	CYP81D1_(CYTOCHROME_P450_91A1);_oxygen_binding	Metabolism	Cytochrome_P450	NA	3.03
GmaAffx.81325.1.S1_at	CYP71B22_(cytochrome_P450,_family_71,_subfamily_B,_polypeptide_22);_oxygen_binding	Metabolism	Cytochrome_P450	NA	1.82
GmaAffx.91033.1.A1_s_at	CYP71B34_(cytochrome_P450,_family_71,_subfamily_B,_polypeptide_34);_oxygen_binding	Metabolism	Cytochrome_P450	NA	3.26
GmaAffx.93133.1.S1_s_at	[AT5G24950,_CYP71A15_(cytochrome_P450,_family_71,_subfamily_A,_polypeptide_15);_oxygen_binding];[AT5G24960,_CYP71A14_(cytochrome_P450,_family_71,_subfamily_A,_polypeptide_14);_oxygen_binding]	Metabolism	Cytochrome_P450	NA	3.21
Gma.6558.1.S1_at	ACC1_(ACETYL-COENZYME_A_CARBOXYLASE_1);_acetyl-CoA_carboxylase	Metabolism	Fatty_Acid_Biosynthesis	NA	1.6
Gma.6558.1.S1_s_at	ACC1_(ACETYL-COENZYME_A_CARBOXYLASE_1);_acetyl-CoA_carboxylase	Metabolism	Fatty_Acid_Biosynthesis	NA	1.65
Gma.704.2.S1_a_at	[acyl-carrier-protein]_S-malonyltransferase/_transferase	Metabolism	Fatty_Acid_Biosynthesis	NA	1.12
GmaAffx.37736.1.S1_at	similar_to_unknown_protein_[Arabidopsis_thaliana]_(TAIR:AT1G22200.1);_similar_to_Serolo_(GB:ABF95668.1);_similar_to_Os04g0455900_[Oryza_sativa_(japonica_cultivar-group)]_(GB:NP_001052965.1);_contains_InterPro_domain_Protein_of_unknown_function_DUF1692;_(I	Metabolism	Fatty_Acid_Biosynthesis	NA	1.29
Gma.3107.1.S1_at	DXR_(1-DEOXY-D-XYLULOSE_5-PHOSPHATE_REDUCTOISOMERASE)	Metabolism	Isopentenyl_Diphosphate_Biosynthesis	NA	1.59
GmaAffx.79040.1.S1_at	DXR_(1-DEOXY-D-XYLULOSE_5-PHOSPHATE_REDUCTOISOMERASE)	Metabolism	Isopentenyl_Diphosphate_Biosynthesis	NA	1.91
GmaAffx.79040.2.S1_at	DXR_(1-DEOXY-D-XYLULOSE_5-PHOSPHATE_REDUCTOISOMERASE)	Metabolism	Isopentenyl_Diphosphate_Biosynthesis	NA	1.82
Gma.1583.1.S1_at	lipase_class_3_family_protein	Metabolism	Lipid_Biosynthesis/Metabolism	NA	1.14
Gma.1946.2.S1_at	esterase/lipase/thioesterase_family_protein	Metabolism	Lipid_Biosynthesis/Metabolism	NA	1.44
GmaAffx.41357.2.S1_at	UDP-GlcNAc:dolichol_phosphate_N-acetylglucosamine-1-phosphate_transferase,_putative	Metabolism	Lipid_Biosynthesis/Metabolism	NA	1.2
GmaAffx.45704.1.S1_at	GNS1/SUR4_membrane_family_protein	Metabolism	Lipid_Biosynthesis/Metabolism	NA	1.61
GmaAffx.46557.1.S1_at	GDSL-motif_lipase/hydrolase_family_protein	Metabolism	Lipid_Biosynthesis/Metabolism	NA	1.18
GmaAffx.86314.1.S1_at	lipase_class_3_family_protein	Metabolism	Lipid_Biosynthesis/Metabolism	NA	1.76
GmaAffx.93404.1.S1_at	MRH5/SHV3_(morphogenesis_of_root_hair_5);_glycerophosphodiester_phosphodiesterase/_kinase	Metabolism	Lipid_Biosynthesis/Metabolism	NA	1.42
Gma.10216.1.S1_a_at	ATOMT1_(O-METHYLTRANSFERASE_1)	Metabolism	NA	NA	1.56
Gma.10216.2.S1_at	ATOMT1_(O-METHYLTRANSFERASE_1)	Metabolism	NA	NA	1.3
Gma.10216.3.A1_a_at	ATOMT1_(O-METHYLTRANSFERASE_1)	Metabolism	NA	NA	1.54
Gma.10650.1.S1_at	UDP-glucoronosyl/UDP-glucosyl_transferase_family_protein	Metabolism	NA	NA	2.03
Gma.10690.1.S1_at	3-dehydroquinate_synthase,_putative	Metabolism	NA	NA	1.74
Gma.10690.2.S1_s_at	3-dehydroquinate_synthase,_putative	Metabolism	NA	NA	1.25
Gma.10810.1.S1_s_at		Metabolism	NA	NA	1.57
Gma.10949.1.S1_s_at	ALDH2C4_(REDUCED_EPIDERMAL_FLUORESCENCE1);_3-chloroallyl_aldehyde_dehydrogenase/_aldehyde_dehydrogenase_(NAD)	Metabolism	NA	NA	1.22
Gma.11238.1.S1_a_at	GcpE_(CHLOROPLAST_BIOGENESIS_4);_4-hydroxy-3-methylbut-2-en-1-yl_diphosphate_synthase	Metabolism	NA	NA	1.97
Gma.11238.1.S1_at	GcpE_(CHLOROPLAST_BIOGENESIS_4);_4-hydroxy-3-methylbut-2-en-1-yl_diphosphate_synthase	Metabolism	NA	NA	1.48
Gma.11261.2.S1_s_at	GAL1_(GALACTOSE_KINASE_1);_ATP_binding_/_galactokinase	Metabolism	NA	NA	1.16
Gma.1195.1.S1_s_at	NQR_(NADPH:QUINONE_OXIDOREDUCTASE);_FMN_reductase	Metabolism	NA	NA	1.9
Gma.1288.1.S1_at	AAT/ATAAT/MEE17_(maternal_effect_embryo_arrest_17);_aspartate_transaminase	Metabolism	NA	NA	1.48
Gma.13342.1.A1_at	pinoresinol-lariciresinol_reductase,_putative	Metabolism	NA	NA	1.86
Gma.1430.2.S1_a_at	similar_to_unknown_protein_[Arabidopsis_thaliana]_(TAIR:AT5G43830.1);_similar_to_aluminum-induced_protein-like_protein_[Thellun_(GB:AAM19711.1);_contains_domain_ASPARAGINE_SYNTHETASE_(PTHR11772);_contains_domain_no_description_(G3D.3.60.20.10);_contains_d	Metabolism	NA	NA	1.09
Gma.1460.3.S1_at	HMG1_(3-HYDROXY-3-METHYLGLUTARYL_COA_REDUCTASE)	Metabolism	NA	NA	1.47
Gma.15381.1.S1_at	senescence-associated_protein,_putative	Metabolism	NA	NA	1.75
Gma.15490.3.S1_s_at	CA2_(BETA_CARBONIC_ANHYDRASE_2);_carbonate_dehydratase/_zinc_ion_binding	Metabolism	NA	NA	1.11
Gma.15564.2.S1_x_at	inositol-3-phosphate_synthase,_putative_/_myo-inositol-1-phosphate_synthase,_putative_/_MI-1-P_synthase,_putative	Metabolism	NA	NA	1.41
Gma.16750.2.S1_s_at	G6PD6_(GLUCOSE-6-PHOSPHATE_DEHYDROGENASE_6);_glucose-6-phosphate_1-dehydrogenase	Metabolism	NA	NA	1.24
Gma.1689.1.S1_s_at	6-phosphogluconate_dehydrogenase_family_protein	Metabolism	NA	NA	1.6
Gma.17474.2.S1_at	C2_domain-containing_protein	Metabolism	NA	NA	1.43
Gma.17620.1.S1_s_at		Metabolism	NA	NA	4.49
Gma.2105.1.S1_at	ATGSR1_(Arabidopsis_thaliana_glutamine_synthase_clone_R1);_glutamate-ammonia_ligase	Metabolism	NA	NA	1.66
Gma.2319.1.S1_at	KCS2_(3-ketoacyl-CoA_synthase_2);_acyltransferase	Metabolism	NA	NA	1.35
Gma.2418.2.S1_s_at	dihydroorotate_dehydrogenase_family_protein_/_dihydroorotate_oxidase_family_protein	Metabolism	NA	NA	1.13
Gma.2897.2.S1_at	protein_binding_/_zinc_ion_binding	Metabolism	NA	NA	1.15
Gma.3360.1.S1_a_at	HMG1_(3-HYDROXY-3-METHYLGLUTARYL_COA_REDUCTASE)	Metabolism	NA	NA	2.53
Gma.3557.2.S1_s_at	aldo/keto_reductase,_putative	Metabolism	NA	NA	2.84
Gma.4269.2.S1_a_at	APT1_(ADENINE_PHOSPHORIBOSYLTRANSFERASE_1);_adenine_phosphoribosyltransferase	Metabolism	NA	NA	1.42
Gma.4269.3.S1_a_at	APT1_(ADENINE_PHOSPHORIBOSYLTRANSFERASE_1);_adenine_phosphoribosyltransferase	Metabolism	NA	NA	1.39
Gma.4460.1.S1_at	ATIPK2BETA_(Arabidopsis_thaliana_inositol_hexakisphosphate_2beta);_inositol_or_phosphatidylinositol_kinase	Metabolism	NA	NA	1.46
Gma.4549.1.S1_s_at	MIR_domain-containing_protein	Metabolism	NA	NA	1.24
Gma.4937.2.S1_at	aconitate_hydratase,_cytoplasmic_/_citrate_hydro-lyase_/_aconitase_(ACO)	Metabolism	NA	NA	1.72
Gma.4937.4.S1_at	aconitate_hydratase,_cytoplasmic_/_citrate_hydro-lyase_/_aconitase_(ACO)	Metabolism	NA	NA	1.71
Gma.5046.1.S1_s_at	FAD2_(FATTY_ACID_DESATURASE_2);_delta12-fatty_acid_dehydrogenase	Metabolism	NA	NA	1.17
Gma.5237.2.S1_at	NLI_interacting_factor_(NIF)_family_protein	Metabolism	NA	NA	1.28
Gma.5529.1.S1_at	aldo/keto_reductase,_putative	Metabolism	NA	NA	1.54
Gma.5618.1.S1_at	aconitate_hydratase,_cytoplasmic,_putative_/_citrate_hydro-lyase/aconitase,_putative	Metabolism	NA	NA	1.27
Gma.5803.1.S1_a_at	monodehydroascorbate_reductase,_putative	Metabolism	NA	NA	1.09
Gma.6289.3.S1_a_at	fumarylacetoacetase,_putative	Metabolism	NA	NA	1.69
Gma.6327.1.S1_s_at	senescence-associated_protein,_putative	Metabolism	NA	NA	1.5
Gma.6602.1.S1_x_at	IPP2_(ISOPENTENYL_PYROPHOSPHATE:DIMETHYLLALLYL_PYROPHOSPHATE_ISOMERASE_2);_isopentenyl-diphosphate_delta-isomerase	Metabolism	NA	NA	1.99
Gma.6602.2.S1_s_at	IPP2_(ISOPENTENYL_PYROPHOSPHATE:DIMETHYLLALLYL_PYROPHOSPHATE_ISOMERASE_2);_isopentenyl-diphosphate_delta-isomerase	Metabolism	NA	NA	2.21
Gma.6602.3.A1_s_at	IPP2_(ISOPENTENYL_PYROPHOSPHATE:DIMETHYLLALLYL_PYROPHOSPHATE_ISOMERASE_2);_isopentenyl-diphosphate_delta-isomerase	Metabolism	NA	NA	2.53
Gma.6904.1.S1_at	TIM_(TRIOSEPHOSPHATE_ISOMERASE);_triose-phosphate_isomerase	Metabolism	NA	NA	1.28
Gma.7497.2.S1_s_at	OASB_(CYSTEINE_SYNTHASE_1);_cysteine_synthase	Metabolism	NA	NA	1.2
Gma.7613.1.S1_a_at	LACS6_(LONG-CHAIN_ACYL-COA_SYNTHETASE_6)	Metabolism	NA	NA	1.6
Gma.7631.1.A1_at	ATNADP-ME3_(NADP-MALIC_ENZYME_3);_malate_dehydrogenase_(oxaloacetate-decarboxylating)_(NADP+)/_malic_enzyme/_oxidoreductase,_acting_on_NADH_or_NADPH,_NAD_or_NADP_as_acceptor	Metabolism	NA	NA	1.97
Gma.7690.2.S1_s_at	ALAAT2_(ALANINE_AMINOTRANSFERASE_2)	Metabolism	NA	NA	1.21
Gma.7768.2.S1_at	phosphatidic_acid_phosphatase-related_/_PAP2-related	Metabolism	NA	NA	1.9
GmaAffx.1301.121.A1_s_at		Metabolism	NA	NA	1.55
GmaAffx.14473.1.S1_at	glycogenin_glucosyltransferase_(glycogenin)-related	Metabolism	NA	NA	1.85
GmaAffx.14642.1.S1_at	ABC1_family_protein	Metabolism	NA	NA	2.71
GmaAffx.18616.1.S1_at	pinoresinol-lariciresinol_reductase,_putative	Metabolism	NA	NA	2.42
GmaAffx.18654.1.S1_at	ALDH2C4_(REDUCED_EPIDERMAL_FLUORESCENCE1);_3-chloroallyl_aldehyde_dehydrogenase/_aldehyde_dehydrogenase_(NAD)	Metabolism	NA	NA	1.84
GmaAffx.23670.1.S1_at	alcohol_dehydrogenase,_putative	Metabolism	NA	NA	1.86
GmaAffx.24396.1.A1_at	glycosyl_hydrolase_family_20_protein	Metabolism	NA	NA	1.23
GmaAffx.26500.1.S1_at	2-phosphoglycerate_kinase-related	Metabolism	NA	NA	1.64
GmaAffx.36707.1.S1_at	ATNADP-ME3_(NADP-MALIC_ENZYME_3);_malate_dehydrogenase_(oxaloacetate-decarboxylating)_(NADP+)/_malic_enzyme/_oxidoreductase,_acting_on_NADH_or_NADPH,_NAD_or_NADP_as_acceptor	Metabolism	NA	NA	2.71
GmaAffx.42255.1.S1_s_at	fumarylacetoacetase,_putative	Metabolism	NA	NA	1.44
GmaAffx.43257.1.S1_at	lipoxygenase,_putative	Metabolism	NA	NA	2.09
GmaAffx.43343.3.S1_s_at	similar_to_unknown_protein_[Arabidopsis_thaliana]_(TAIR:AT3G48690.1);_similar_to_Esterase/lipase/thioesterase_[Medicago_truncatula]_(GB:ABE83378.1);_contains_InterPro_domain_Esterase/lipase/thioesterase;_(InterPro:IPR000379);_contains_InterPro_domain_Alph	Metabolism	NA	NA	2.3
GmaAffx.44124.1.S1_at	glycine-rich_protein	Metabolism	NA	NA	1.26
GmaAffx.47262.1.S1_at	similar_to_unknown_protein_[Arabidopsis_thaliana]_(TAIR:AT3G48700.1);_similar_to_Esterase/lipase/thioesterase_[Medicago_truncatula]_(GB:ABE83378.1);_contains_InterPro_domain_Esterase/lipase/thioesterase;_(InterPro:IPR000379);_contains_InterPro_domain_Alph	Metabolism	NA	NA	2.14
GmaAffx.47590.1.S1_at	UDP-glucoronosyl/UDP-glucosyl_transferase_family_protein	Metabolism	NA	NA	1.5
GmaAffx.49644.2.S1_at	EMB3004/MEE32_(EMBRYO_DEFECTIVE_3004,_maternal_effect_embryo_arrest_32);_3-dehydroquinate_dehydratase/_NADP_binding_/_shikimate_5-dehydrogenase	Metabolism	NA	NA	1.41
GmaAffx.53575.1.S1_at	ATPAP9/PAP9_(purple_acid_phosphatase_9);_acid_phosphatase/_protein_serine/threonine_phosphatase	Metabolism	NA	NA	2.11
GmaAffx.55342.1.S1_at	allyl_alcohol_dehydrogenase,_putative	Metabolism	NA	NA	1.22
GmaAffx.59139.2.S1_at	patatin_family_protein	Metabolism	NA	NA	1.79
GmaAffx.59500.1.S1_at	[AT4G34131,_UGT73B3_(UDP-glucosyl_transferase_73B3);_UDP-glycosyltransferase/_abscisic_acid_glucosyltransferase/_transferase,_transferring_hexosyl_groups];[AT4G34135,_UGT73B2;_UDP-glucosyltransferase/_UDP-glycosyltransferase/_flavonol_3-O-glucosyltransfer	Metabolism	NA	NA	2.92
GmaAffx.5987.1.A1_at	UDP-glucoronosyl/UDP-glucosyl_transferase_family_protein	Metabolism	NA	NA	1.87
GmaAffx.61923.1.S1_at	glycosyltransferase_family_protein_2	Metabolism	NA	NA	1.54
GmaAffx.64128.1.S1_at	glycerophosphoryl_diester_phosphodiesterase_family_protein	Metabolism	NA	NA	1.43
GmaAffx.64222.2.S1_at	[AT2G47510,_FUM1_(FUMARASE_1);_fumarate_hydratase];[AT5G50950,_fumarate_hydratase,_putative_/_fumarase,_putative]	Metabolism	NA	NA	1.42
GmaAffx.65732.1.S1_at	6-phosphogluconate_dehydrogenase_family_protein	Metabolism	NA	NA	1.93
GmaAffx.68456.2.S1_s_at	CYP81D7_(cytochrome_P450,_family_81,_subfamily_D,_polypeptide_7);_oxygen_binding	Metabolism	NA	NA	4.76
GmaAffx.71023.1.S1_at	exostosin_family_protein	Metabolism	NA	NA	1.18
GmaAffx.72595.1.S1_at	phosphoinositide_phosphatase_family_protein	Metabolism	NA	NA	1.99
GmaAffx.74033.1.S1_s_at	ATNADP-ME2_(NADP-MALIC_ENZYME_2);_malate_dehydrogenase_(oxaloacetate-decarboxylating)_(NADP+)/_malic_enzyme/_oxidoreductase,_acting_on_NADH_or_NADPH,_NAD_or_NADP_as_acceptor	Metabolism	NA	NA	2.19
GmaAffx.75533.1.S1_at	CINV1_(CYTOSOLIC_INVERTASE_1);_beta-fructofuranosidase	Metabolism	NA	NA	2.01
GmaAffx.77203.1.S1_at	senescence-associated_protein-related	Metabolism	NA	NA	4.66
GmaAffx.78443.1.S1_at	UDP-glucoronosyl/UDP-glucosyl_transferase_family_protein	Metabolism	NA	NA	1.73
GmaAffx.78443.1.S1_x_at	UDP-glucoronosyl/UDP-glucosyl_transferase_family_protein	Metabolism	NA	NA	1.73
GmaAffx.79129.1.S1_at	UDP-glucoronosyl/UDP-glucosyl_transferase_family_protein	Metabolism	NA	NA	2.99
GmaAffx.79880.1.S1_at	ATUK/UPRT1;_ATP_binding_/_kinase/_uracil_phosphoribosyltransferase/_uridine_kinase	Metabolism	NA	NA	1.26
GmaAffx.80964.1.S1_at	[AT3G21760,_UDP-glucoronosyl/UDP-glucosyl_transferase_family_protein]	Metabolism	NA	NA	2.63
GmaAffx.81703.1.S1_at	UGT84A3;_UDP-glycosyltransferase/_sinapate_1-glucosyltransferase/_transferase,_transferring_glycosyl_groups	Metabolism	NA	NA	1.28
GmaAffx.82332.1.S1_at	pfkB-type_carbohydrate_kinase_family_protein	Metabolism	NA	NA	1.43
GmaAffx.82647.1.S1_at	ALPHA-DOX1_(ALPHA-DIOXYGENASE_1)	Metabolism	NA	NA	1.99
GmaAffx.82998.1.S1_at	enoyl-CoA_hydratase/isomerase_family_protein	Metabolism	NA	NA	1.48
GmaAffx.83009.1.S1_at	LCB2_(Serine_palmitoyltransferase_LCB2_(long_chain_base)_subunit_gene);_serine_C-palmitoyltransferase	Metabolism	NA	NA	1.57
GmaAffx.83159.1.S1_at	UGT73B3_(UDP-glucosyl_transferase_73B3);_UDP-glycosyltransferase/_abscisic_acid_glucosyltransferase/_transferase,_transferring_hexosyl_groups	Metabolism	NA	NA	2.04
GmaAffx.83275.1.S1_at	protein_binding_/_zinc_ion_binding	Metabolism	NA	NA	1.28
GmaAffx.83786.1.S1_at	guanylate_kinase,_putative	Metabolism	NA	NA	1.78
GmaAffx.84989.1.S1_at		Metabolism	NA	NA	1.22
GmaAffx.86220.1.S1_at	similar_to_phosphonate_metabolism_protein-related_[Arabidopsis_thaliana]_(TAIR:AT4G03610.1);_similar_to_Os03g0643200_[Oryza_sativa_(japonica_cultivar-group)]_(GB:NP_001050752.1);_similar_to_Os12g0615500_[Oryza_sativa_(japonica_cultivar-group)]_(GB:NP_0010	Metabolism	NA	NA	1.26
GmaAffx.86250.2.S1_at		Metabolism	NA	NA	1.36
GmaAffx.86740.1.S1_at	phosphatidic_acid_phosphatase-related_/_PAP2-related	Metabolism	NA	NA	1.8
GmaAffx.86862.1.S1_s_at	GMD1_(GDP-D-MANNOSE_4,6-DEHYDRATASE_1);_GDP-mannose_4,6-dehydratase	Metabolism	NA	NA	1.32
GmaAffx.87055.1.S1_at	galactosyltransferase_family_protein	Metabolism	NA	NA	1.7
GmaAffx.87912.1.S1_at	SPDS3_(SPERMIDINE_SYNTHASE_3)	Metabolism	NA	NA	1.07
GmaAffx.88345.1.S1_at	[AT5G11880,_diaminopimelate_decarboxylase,_putative_/_DAP_carboxylase,_putative];[AT3G14390,_diaminopimelate_decarboxylase,_putative_/_DAP_carboxylase,_putative]	Metabolism	NA	NA	1.4
GmaAffx.89694.1.S1_x_at	SAM1_(S-adenosylmethionine_synthetase_1);_methionine_adenosyltransferase	Metabolism	NA	NA	1.7
GmaAffx.89916.1.S1_at	short-chain_dehydrogenase/reductase_(SDR)_family_protein	Metabolism	NA	NA	1.47
GmaAffx.89916.1.S1_s_at	short-chain_dehydrogenase/reductase_(SDR)_family_protein	Metabolism	NA	NA	1.38
GmaAffx.90026.1.S1_s_at	GcpE_(CHLOROPLAST_BIOGENESIS_4);_4-hydroxy-3-methylbut-2-en-1-yl_diphosphate_synthase	Metabolism	NA	NA	1.95
GmaAffx.90356.1.S1_s_at	pinoresinol-lariciresinol_reductase,_putative	Metabolism	NA	NA	2.34
GmaAffx.90845.1.S1_at	[AT4G34131,_UGT73B3_(UDP-glucosyl_transferase_73B3);_UDP-glycosyltransferase/_abscisic_acid_glucosyltransferase/_transferase,_transferring_hexosyl_groups];[AT4G34135,_UGT73B2;_UDP-glucosyltransferase/_UDP-glycosyltransferase/_flavonol_3-O-glucosyltransfer	Metabolism	NA	NA	2.3
GmaAffx.90870.1.S1_s_at	UDP-glucoronosyl/UDP-glucosyl_transferase_family_protein	Metabolism	NA	NA	2.18
GmaAffx.91648.1.S1_s_at		Metabolism	NA	NA	3.38
GmaAffx.91690.1.S1_s_at	casein_kinase_II_alpha_chain,_putative	Metabolism	NA	NA	1.16
GmaAffx.91944.1.S1_s_at	aldo/keto_reductase,_putative	Metabolism	NA	NA	1.94
GmaAffx.91964.1.S1_s_at	ATGSR1_(Arabidopsis_thaliana_glutamine_synthase_clone_R1);_glutamate-ammonia_ligase	Metabolism	NA	NA	1.73
GmaAffx.92014.1.S1_s_at	inorganic_pyrophosphatase_(soluble)_(PPA)_/_pyrophosphate_phospho-hydrolase_/_PPase	Metabolism	NA	NA	1.19
GmaAffx.92142.1.S1_at	MTHFR1_(METHYLENETETRAHYDROFOLATE_REDUCTASE_1);_methylenetetrahydrofolate_reductase_(NADPH)	Metabolism	NA	NA	1.53
GmaAffx.92142.1.S1_s_at	MTHFR1_(METHYLENETETRAHYDROFOLATE_REDUCTASE_1);_methylenetetrahydrofolate_reductase_(NADPH)	Metabolism	NA	NA	1.54
GmaAffx.92278.1.S1_s_at	6-phosphogluconate_dehydrogenase_family_protein	Metabolism	NA	NA	2
GmaAffx.92483.1.S1_at	isocitrate_dehydrogenase,_putative_/_NAD+_isocitrate_dehydrogenase,_putative	Metabolism	NA	NA	1.19
GmaAffx.92641.1.S1_s_at		Metabolism	NA	NA	2.89
GmaAffx.92715.1.S1_s_at	UDP-glucoronosyl/UDP-glucosyl_transferase_family_protein	Metabolism	NA	NA	3.18
GmaAffx.92805.1.S1_s_at	[AT3G06690,_acyl-CoA_oxidase_family];[AT1G06290,_ACX3_(ACYL-COA_OXIDASE_3);_acyl-CoA_oxidase]	Metabolism	NA	NA	1.58
GmaAffx.92851.1.S1_s_at	aldo/keto_reductase,_putative	Metabolism	NA	NA	2.39
GmaAffx.92891.1.S1_at	ribose-5-phosphate_isomerase	Metabolism	NA	NA	1.37
GmaAffx.92893.1.S1_at	transferase_family_protein	Metabolism	NA	NA	1.61
GmaAffx.92894.1.S1_s_at	ALPHA-DOX1_(ALPHA-DIOXYGENASE_1)	Metabolism	NA	NA	1.85
GmaAffx.93006.1.S1_s_at	UDP-glucoronosyl/UDP-glucosyl_transferase_family_protein	Metabolism	NA	NA	2.72
GmaAffx.93013.1.S1_at	ATCDPMEK_(PIGMENT_DEFECTIVE_277);_4-(cytidine_5'-diphospho)-2-C-methyl-D-erythritol_kinase	Metabolism	NA	NA	1.72
GmaAffx.93013.1.S1_s_at	ATCDPMEK_(PIGMENT_DEFECTIVE_277);_4-(cytidine_5'-diphospho)-2-C-methyl-D-erythritol_kinase	Metabolism	NA	NA	1.79
GmaAffx.93137.1.S1_at	pyridoxamine_5'-phosphate_oxidase-related	Metabolism	NA	NA	1.22
GmaAffx.93451.1.S1_s_at	aconitate_hydratase,_cytoplasmic,_putative_/_citrate_hydro-lyase/aconitase,_putative	Metabolism	NA	NA	1.46
GmaAffx.79420.1.S1_at	adenylosuccinate_synthetase_(ADSS)	Metabolism	Purine_Base_Biosynthesis	NA	1.44
Gma.13190.1.A1_at	glucose-6-phosphate_isomerase,_cytosolic_(PGIC)	Metabolism	Sucrose_Biosynthesis	NA	1.59
GmaAffx.87582.1.S1_at	phosphoglucosamine_mutase_family_protein	Metabolism	Sucrose_Biosynthesis	NA	1.13
Gma.10100.1.S1_at		No_Homology_to_Known_Proteins	NA	NA	1.38
Gma.12213.1.S1_at		No_Homology_to_Known_Proteins	NA	NA	1.25
Gma.13550.1.A1_at		No_Homology_to_Known_Proteins	NA	NA	1.43
Gma.13713.1.A1_at		No_Homology_to_Known_Proteins	NA	NA	1.53
Gma.14295.1.S1_at		No_Homology_to_Known_Proteins	NA	NA	2.51
Gma.16935.1.A1_at		No_Homology_to_Known_Proteins	NA	NA	1.81
Gma.17030.1.S1_at		No_Homology_to_Known_Proteins	NA	NA	1.47
Gma.17146.1.S1_at		No_Homology_to_Known_Proteins	NA	NA	1.57
Gma.3364.1.S1_at		No_Homology_to_Known_Proteins	NA	NA	1.09
Gma.3965.1.S1_at		No_Homology_to_Known_Proteins	NA	NA	3.15
GmaAffx.10717.1.S1_at		No_Homology_to_Known_Proteins	NA	NA	1.88
GmaAffx.1301.83.S1_at		No_Homology_to_Known_Proteins	NA	NA	1.64
GmaAffx.18769.1.S1_at		No_Homology_to_Known_Proteins	NA	NA	1.75
GmaAffx.206.1.S1_s_at		No_Homology_to_Known_Proteins	NA	NA	1.98
GmaAffx.23292.1.A1_at		No_Homology_to_Known_Proteins	NA	NA	1.74
GmaAffx.2662.1.A1_at		No_Homology_to_Known_Proteins	NA	NA	1.18
GmaAffx.29591.1.A1_at		No_Homology_to_Known_Proteins	NA	NA	1.8
GmaAffx.29964.1.A1_at		No_Homology_to_Known_Proteins	NA	NA	1.37
GmaAffx.32693.1.S1_at		No_Homology_to_Known_Proteins	NA	NA	1.12
GmaAffx.34612.1.S1_at		No_Homology_to_Known_Proteins	NA	NA	1.28
GmaAffx.39765.1.S1_s_at		No_Homology_to_Known_Proteins	NA	NA	2.07
GmaAffx.4296.1.S1_at		No_Homology_to_Known_Proteins	NA	NA	1.9
GmaAffx.43627.1.S1_at		No_Homology_to_Known_Proteins	NA	NA	1.98
GmaAffx.44485.1.S1_at		No_Homology_to_Known_Proteins	NA	NA	1.35
GmaAffx.48942.1.S1_at		No_Homology_to_Known_Proteins	NA	NA	1.97
GmaAffx.5069.3.S1_at		No_Homology_to_Known_Proteins	NA	NA	1.38
GmaAffx.51251.1.S1_at		No_Homology_to_Known_Proteins	NA	NA	3.68
GmaAffx.59038.1.S1_at		No_Homology_to_Known_Proteins	NA	NA	1.11
GmaAffx.61427.1.A1_at		No_Homology_to_Known_Proteins	NA	NA	2.21
GmaAffx.64305.1.S1_s_at		No_Homology_to_Known_Proteins	NA	NA	3.57
GmaAffx.67380.1.S1_at		No_Homology_to_Known_Proteins	NA	NA	2.31
GmaAffx.69253.1.S1_at		No_Homology_to_Known_Proteins	NA	NA	1.3
GmaAffx.71017.1.S1_at		No_Homology_to_Known_Proteins	NA	NA	1.63
GmaAffx.82239.1.S1_at		No_Homology_to_Known_Proteins	NA	NA	1.36
GmaAffx.82483.1.S1_at		No_Homology_to_Known_Proteins	NA	NA	1.39
GmaAffx.83230.1.S1_at		No_Homology_to_Known_Proteins	NA	NA	1.75
GmaAffx.85973.1.S1_at		No_Homology_to_Known_Proteins	NA	NA	1.49
GmaAffx.87310.1.S1_at		No_Homology_to_Known_Proteins	NA	NA	1.83
GmaAffx.87531.1.S1_at		No_Homology_to_Known_Proteins	NA	NA	1.52
GmaAffx.88411.1.S1_at		No_Homology_to_Known_Proteins	NA	NA	1.28
GmaAffx.89772.42.S1_x_at		No_Homology_to_Known_Proteins	NA	NA	1.51
GmaAffx.91693.1.S1_s_at		No_Homology_to_Known_Proteins	NA	NA	1.24
GmaAffx.93153.1.S1_s_at		No_Homology_to_Known_Proteins	NA	NA	1.31
GmaAffx.997.1.S1_at		No_Homology_to_Known_Proteins	NA	NA	1.9
Gma.15407.4.S1_at	ATRSP35_(Arabidopsis_thaliana_arginine/serine-rich_splicing_factor_35);_RNA_binding	Post-Transcription	NA	NA	1.37
Gma.15724.1.S1_a_at	CCR4-NOT_transcription_complex_protein,_putative	Post-Transcription	NA	NA	2.22
Gma.15724.2.S1_at	CCR4-NOT_transcription_complex_protein,_putative	Post-Transcription	NA	NA	2.67
Gma.1793.1.S1_at	UBA2A;_RNA_binding	Post-Transcription	NA	NA	1.5
Gma.1793.1.S1_x_at	UBA2A;_RNA_binding	Post-Transcription	NA	NA	1.35
Gma.6476.2.S1_a_at	CCR4-NOT_transcription_complex_protein,_putative	Post-Transcription	NA	NA	1.45
Gma.6476.2.S1_x_at	CCR4-NOT_transcription_complex_protein,_putative	Post-Transcription	NA	NA	1.62
GmaAffx.38941.1.S1_at	SWAP_(Suppressor-of-White-APricot)/surp_domain-containing_protein_/_D111/G-patch_domain-containing_protein	Post-Transcription	NA	NA	1.22
GmaAffx.44291.1.S1_at	ATG2484-1_(Arabidopsis_thaliana_G2484-1_protein);_RNA_binding	Post-Transcription	NA	NA	1.15
GmaAffx.45738.2.S1_at	APUM1_(ARABIDOPSIS_PUMILIO_1);_RNA_binding	Post-Transcription	NA	NA	1.36
GmaAffx.52628.1.S1_at		Post-Transcription	NA	NA	1.41
GmaAffx.68106.1.S1_at	DEAD_box_RNA_helicase,_putative_(RH20)	Post-Transcription	NA	NA	1.54
GmaAffx.70854.1.S1_at	proline-rich_spliceosome-associated_(PSP)_family_protein	Post-Transcription	NA	NA	1.49
GmaAffx.72401.1.S1_at	RNA_recognition_motif_(RRM)-containing_protein	Post-Transcription	NA	NA	1.17
GmaAffx.73457.1.S1_at	nucleic_acid_binding_/_nucleotide_binding_/_protein_binding_/_zinc_ion_binding	Post-Transcription	NA	NA	1.3
GmaAffx.74632.1.S1_at	proline-rich_spliceosome-associated_(PSP)_family_protein	Post-Transcription	NA	NA	2.3
GmaAffx.75884.1.S1_at	cleavage_stimulation_factor,_putative	Post-Transcription	NA	NA	1.5
GmaAffx.80693.1.S1_at	DEAD_box_RNA_helicase,_putative_(RH20)	Post-Transcription	NA	NA	1.11
GmaAffx.85644.1.S1_s_at	UBA2A;_RNA_binding	Post-Transcription	NA	NA	1.43
GmaAffx.86115.2.S1_at	UBA2A;_RNA_binding	Post-Transcription	NA	NA	1.36
GmaAffx.86548.1.S1_at	SWAP_(Suppressor-of-White-APricot)/surp_domain-containing_protein_/_ubiquitin_family_protein	Post-Transcription	NA	NA	1.94
GmaAffx.88368.1.S1_at	U1-70K_(SPLICEOSOMAL_PROTEIN_U1A);_RNA_binding	Post-Transcription	NA	NA	1.49
GmaAffx.93108.1.S1_s_at	CCR4-NOT_transcription_complex_protein,_putative	Post-Transcription	NA	NA	3.8
Gma.10742.1.S1_s_at	mitochondrial_processing_peptidase_alpha_subunit,_putative	Protein_Destination_&_Storage	NA	NA	1.12
Gma.10933.3.S1_at	UBQ3_(POLYUBIQUITIN_3);_protein_binding	Protein_Destination_&_Storage	NA	NA	1.43
Gma.11179.1.S1_at	HSC70-1_(heat_shock_cognate_70_kDa_protein_1);_ATP_binding	Protein_Destination_&_Storage	NA	NA	1.35
Gma.11179.1.S1_x_at	HSC70-1_(heat_shock_cognate_70_kDa_protein_1);_ATP_binding	Protein_Destination_&_Storage	NA	NA	1.48
Gma.11179.2.S1_s_at	ERD2/HSP70T-1_(EARLY-RESPONSIVE_TO_DEHYDRATION_2);_ATP_binding	Protein_Destination_&_Storage	NA	NA	2.03
Gma.13350.1.S1_s_at	BIP_(LUMINAL_BINDING_PROTEIN);_ATP_binding	Protein_Destination_&_Storage	NA	NA	1.55
Gma.13350.1.S1_x_at	BIP_(LUMINAL_BINDING_PROTEIN);_ATP_binding	Protein_Destination_&_Storage	NA	NA	1.32
Gma.15061.2.S1_at	CLPC_(HEAT_SHOCK_PROTEIN_93-V);_ATP_binding_/_ATPase	Protein_Destination_&_Storage	NA	NA	1.27
Gma.1547.2.S1_a_at	DNAJ_heat_shock_N-terminal_domain-containing_protein	Protein_Destination_&_Storage	NA	NA	1.44
Gma.17525.1.S1_s_at	HSP81-2_(EARLY-RESPONSIVE_TO_DEHYDRATION_8);_ATP_binding	Protein_Destination_&_Storage	NA	NA	1.25
Gma.1917.1.S1_s_at	ATGSTU19_(GLUTATHIONE_TRANSFERASE_8);_glutathione_transferase	Protein_Destination_&_Storage	NA	NA	1.14
Gma.2490.1.S1_at	signal_recognition_particle_receptor_alpha_subunit_family_protein	Protein_Destination_&_Storage	NA	NA	1.12
Gma.2954.1.S1_s_at	SUM1_(SMALL_UBIQUITIN-LIKE_MODIFIER_1)	Protein_Destination_&_Storage	NA	NA	1.14
Gma.3549.2.S1_at	TPP2_(TRIPEPTIDYL_PEPTIDASE_II);_subtilase	Protein_Destination_&_Storage	NA	NA	1.22
Gma.4025.2.S1_s_at	armadillo/beta-catenin_repeat_family_protein_/_U-box_domain-containing_family_protein	Protein_Destination_&_Storage	NA	NA	1.66
Gma.4100.2.S1_s_at	[AT1G03220,_extracellular_dermal_glycoprotein,_putative_/_EDGP,_putative];[AT1G03230,_extracellular_dermal_glycoprotein,_putative_/_EDGP,_putative]	Protein_Destination_&_Storage	NA	NA	2.45
Gma.4406.3.A1_x_at	Identical_to_Probable_ubiquitin-fold_modifier_1_precursor_[Arabidopsis_Thaliana]_(GB:Q9CA23);_similar_to_Os01g0962400_[Oryza_sativa_(japonica_cultivar-group)]_(GB:NP_001045478.1);_similar_to_Probable_ubiquitin-fold_modifier_1_precursor_(Protein_PR46A)_(GB	Protein_Destination_&_Storage	NA	NA	1.64
Gma.4506.1.S1_at	inter-alpha-trypsin_inhibitor_heavy_chain-related	Protein_Destination_&_Storage	NA	NA	1.82
Gma.4600.1.S1_at	EMB2454_(EMBRYO_DEFECTIVE_2454);_protein_binding_/_zinc_ion_binding	Protein_Destination_&_Storage	NA	NA	1.74
Gma.5024.1.S1_at	heat_shock_protein_70,_putative_/_HSP70,_putative	Protein_Destination_&_Storage	NA	NA	1.2
Gma.5717.3.S1_at	PDE120_(PIGMENT_DEFECTIVE_EMBRYO);_heme_binding	Protein_Destination_&_Storage	NA	NA	1.43
Gma.5810.2.S1_a_at	20S_proteasome_beta_subunit_E,_putative	Protein_Destination_&_Storage	NA	NA	1.11
Gma.5851.1.S1_at	ROC3_(rotamase_CyP_3);_peptidyl-prolyl_cis-trans_isomerase	Protein_Destination_&_Storage	NA	NA	1.34
Gma.6719.1.S1_at	ROF1_(ROTAMASE_FKBP_1);_FK506_binding_/_calmodulin_binding_/_peptidyl-prolyl_cis-trans_isomerase	Protein_Destination_&_Storage	NA	NA	1.22
Gma.7459.1.A1_at	ERA1_(ENHANCED_RESPONSE_TO_ABA_1);_protein_farnesyltransferase	Protein_Destination_&_Storage	NA	NA	1.66
GmaAffx.12534.1.A1_at	glycoside_hydrolase_family_47_protein	Protein_Destination_&_Storage	NA	NA	1.36
GmaAffx.13050.1.S1_at	[AT1G79930,_HSP91_(Heat_shock_protein_91)];[AT1G79920,_heat_shock_protein_70,_putative_/_HSP70,_putative]	Protein_Destination_&_Storage	NA	NA	1.45
GmaAffx.21553.1.S1_at	MMP_(MATRIX_METALLOPROTEINASE);_metalloendopeptidase	Protein_Destination_&_Storage	NA	NA	1.07
GmaAffx.23402.1.S1_at	U-box_domain-containing_protein	Protein_Destination_&_Storage	NA	NA	2.76
GmaAffx.27307.1.S1_at	chloroplast_outer_membrane_protein,_putative	Protein_Destination_&_Storage	NA	NA	1.24
GmaAffx.27477.1.S1_at	UBP15_(UBIQUITIN-SPECIFIC_PROTEASE_15);_ubiquitin-specific_protease	Protein_Destination_&_Storage	NA	NA	1.46
GmaAffx.27707.1.S1_at	armadillo/beta-catenin_repeat_family_protein_/_U-box_domain-containing_family_protein	Protein_Destination_&_Storage	NA	NA	1.65
GmaAffx.44977.1.S1_at	UBP7_(UBIQUITIN-SPECIFIC_PROTEASE_7);_ubiquitin-specific_protease	Protein_Destination_&_Storage	NA	NA	1.27
GmaAffx.47374.1.S1_at	KAK_(KAKTUS)	Protein_Destination_&_Storage	NA	NA	1.32
GmaAffx.4816.1.S1_at	zinc_finger_protein-related	Protein_Destination_&_Storage	NA	NA	1.3
GmaAffx.50716.1.S1_at	UPL6_(UBIQUITIN_PROTEIN_LIGASE_6);_ubiquitin-protein_ligase	Protein_Destination_&_Storage	NA	NA	1.41
GmaAffx.50835.1.S1_s_at	ATL3_(Arabidopsis_T?xicos_en_Levadura_3);_protein_binding_/_zinc_ion_binding	Protein_Destination_&_Storage	NA	NA	1.75
GmaAffx.55124.1.S1_at	LOL3_(LSD_ONE_LIKE_3);_caspase/_cysteine-type_endopeptidase	Protein_Destination_&_Storage	NA	NA	1.88
GmaAffx.57967.1.S1_at	ILL6_(IAA-leucine_resistant_(ILR)-like_gene_6);_metallopeptidase	Protein_Destination_&_Storage	NA	NA	2.07
GmaAffx.59252.1.S1_at	RHA2A_(RING-H2_finger_A2A);_protein_binding_/_zinc_ion_binding	Protein_Destination_&_Storage	NA	NA	2.78
GmaAffx.65167.2.S1_s_at	[AT1G51760,_IAR3_(IAA-ALANINE_RESISTANT_3);_metallopeptidase];[AT1G51780,_ILL5_(IAA-leucine_resistant_(ILR)-like_gene_5);_metallopeptidase]	Protein_Destination_&_Storage	NA	NA	1.91
GmaAffx.65766.1.S1_at	similar_to_unknown_protein_[Arabidopsis_thaliana]_(TAIR:AT1G80040.1);_similar_to_Os06g0642900_[Oryza_sativa_(japonica_cultivar-group)]_(GB:NP_001058174.1);_similar_to_Ubiquitin_system_component_Cue;_UBA-like_[Medicago_truncatula]_(GB:ABE77893.1);_contains	Protein_Destination_&_Storage	NA	NA	1.34
GmaAffx.6593.1.S1_at	HSP70_(heat_shock_protein_70);_ATP_binding	Protein_Destination_&_Storage	NA	NA	2.02
GmaAffx.68787.1.S1_at	seven_in_absentia_(SINA)_family_protein	Protein_Destination_&_Storage	NA	NA	1.35
GmaAffx.69637.1.S1_at	armadillo/beta-catenin_repeat_family_protein_/_U-box_domain-containing_family_protein	Protein_Destination_&_Storage	NA	NA	2.29
GmaAffx.70072.1.S1_at	peptidyl-prolyl_cis-trans_isomerase_cyclophilin-type_family_protein	Protein_Destination_&_Storage	NA	NA	1.19
GmaAffx.70634.1.S1_at	ATL6_(Arabidopsis_T?xicos_en_Levadura_6);_protein_binding_/_zinc_ion_binding	Protein_Destination_&_Storage	NA	NA	2.1
GmaAffx.70634.1.S1_s_at	ATL6_(Arabidopsis_T?xicos_en_Levadura_6);_protein_binding_/_zinc_ion_binding	Protein_Destination_&_Storage	NA	NA	2.04
GmaAffx.71580.1.S1_at	UBC23_(ubiquitin-conjugating_enzyme_22);_ubiquitin-protein_ligase	Protein_Destination_&_Storage	NA	NA	1.51
GmaAffx.74771.1.S1_at	CRT3_(CALRETICULIN_3);_calcium_ion_binding	Protein_Destination_&_Storage	NA	NA	1.17
GmaAffx.76520.1.S1_at	SHD_(SHEPHERD);_ATP_binding	Protein_Destination_&_Storage	NA	NA	1.65
GmaAffx.82508.1.S1_at		Protein_Destination_&_Storage	NA	NA	1.49
GmaAffx.85399.1.S1_at	heat_shock_protein_70,_putative_/_HSP70,_putative	Protein_Destination_&_Storage	NA	NA	1.47
GmaAffx.86728.2.S1_at	LOL1_(LSD_ONE_LIKE_1)	Protein_Destination_&_Storage	NA	NA	1.14
GmaAffx.87866.1.S1_at	FTSH7_(FtsH_protease_7);_ATP-dependent_peptidase/_ATPase/_metallopeptidase	Protein_Destination_&_Storage	NA	NA	1.12
GmaAffx.88762.1.S1_x_at	ATGSTU8_(Arabidopsis_thaliana_Glutathione_S-transferase_(class_tau)_8);_glutathione_transferase	Protein_Destination_&_Storage	NA	NA	1.38
GmaAffx.90106.1.S1_s_at	ATJ2_(Arabidopsis_thaliana_DnaJ_homologue_2)	Protein_Destination_&_Storage	NA	NA	1.51
GmaAffx.90406.1.S1_at	inter-alpha-trypsin_inhibitor_heavy_chain-related	Protein_Destination_&_Storage	NA	NA	3.25
GmaAffx.90536.1.S1_s_at	UBQ10_(POLYUBIQUITIN_10);_protein_binding	Protein_Destination_&_Storage	NA	NA	1.62
GmaAffx.90952.1.S1_at	U-box_domain-containing_protein	Protein_Destination_&_Storage	NA	NA	2.67
GmaAffx.91200.1.S1_s_at	SHD_(SHEPHERD);_ATP_binding	Protein_Destination_&_Storage	NA	NA	1.2
GmaAffx.91374.1.S1_s_at	[AT5G56010,_HSP81-3_(Heat_shock_protein_81-3);_ATP_binding];[AT5G56000,_heat_shock_protein_81-4_(HSP81-4)]	Protein_Destination_&_Storage	NA	NA	1.63
GmaAffx.91573.1.S1_at	ATL6_(Arabidopsis_T?xicos_en_Levadura_6);_protein_binding_/_zinc_ion_binding	Protein_Destination_&_Storage	NA	NA	2
GmaAffx.92196.1.S1_s_at	peptidyl-prolyl_cis-trans_isomerase_cyclophilin-type_family_protein	Protein_Destination_&_Storage	NA	NA	1.36
GmaAffx.92886.1.S1_s_at	EMB2107_(EMBRYO_DEFECTIVE_2107)	Protein_Destination_&_Storage	NA	NA	1.11
GmaAffx.92978.1.S1_at	peptidase_M16_family_protein_/_insulinase_family_protein	Protein_Destination_&_Storage	NA	NA	1.36
GmaAffx.93426.1.S1_at	F-box_family_protein	Protein_Destination_&_Storage	NA	NA	2.1
GmaAffx.93427.1.S1_at	U-box_domain-containing_protein	Protein_Destination_&_Storage	NA	NA	1.51
GmaAffx.37190.1.S1_at	GPI_transamidase_component_family_protein_/_Gaa1-like_family_protein	Protein_Destination_&_Storage	Protein_Destination_&_Storage	NA	1.88
GmaAffx.45180.1.S1_at	zinc_finger_(C3HC4-type_RING_finger)_family_protein	Protein_Destination_&_Storage	Ubiquitin_Degradation	NA	1.21
GmaAffx.76104.1.S1_at	SKIP2_(SKP1_INTERACTING_PARTNER_2);_ubiquitin-protein_ligase	Protein_Destination_&_Storage	Ubiquitin_Degradation	NA	1.38
Gma.10688.1.S1_a_at	60S_ribosomal_protein_L4/L1_(RPL4A)	Protein_Synthesis	NA	NA	1.78
Gma.10688.3.S1_a_at	60S_ribosomal_protein_L4/L1_(RPL4A)	Protein_Synthesis	NA	NA	1.82
Gma.10773.1.S2_at	disease_resistance_protein_(TIR-NBS-LRR_class),_putative	Protein_Synthesis	NA	NA	1.08
Gma.11133.1.S1_s_at	nascent_polypeptide-associated_complex_(NAC)_domain-containing_protein	Protein_Synthesis	NA	NA	1.06
Gma.11219.3.S1_at	40S_ribosomal_protein_S12_(RPS12A)	Protein_Synthesis	NA	NA	2.24
Gma.12389.1.S1_at		Protein_Synthesis	NA	NA	1.95
Gma.1373.1.S1_a_at	ATBBC1_(breast_basic_conserved_1);_structural_constituent_of_ribosome	Protein_Synthesis	NA	NA	1.14
Gma.17229.1.A1_at		Protein_Synthesis	NA	NA	2.59
Gma.17984.1.S1_at		Protein_Synthesis	NA	NA	2.21
Gma.3820.1.S1_a_at	[AT1G30230,_elongation_factor_1-beta_/_EF-1-beta];[AT2G18110,_elongation_factor_1-beta,_putative_/_EF-1-beta,_putative]	Protein_Synthesis	NA	NA	1.09
Gma.3820.3.S1_a_at	[AT1G30230,_elongation_factor_1-beta_/_EF-1-beta];[AT2G18110,_elongation_factor_1-beta,_putative_/_EF-1-beta,_putative]	Protein_Synthesis	NA	NA	1.15
Gma.978.2.S1_at	ATP_binding_/_aminoacyl-tRNA_ligase	Protein_Synthesis	NA	NA	1.68
GmaAffx.1301.57.S1_at	RNA_binding_/_translation_initiation_factor	Protein_Synthesis	NA	NA	2.83
GmaAffx.1700.1.S1_at		Protein_Synthesis	NA	NA	1.81
GmaAffx.25490.1.S1_at	ribosomal_protein_S5_family_protein	Protein_Synthesis	NA	NA	1.51
GmaAffx.5291.1.S1_at		Protein_Synthesis	NA	NA	1.14
GmaAffx.79358.1.S1_at	tRNA_synthetase_class_I_(C)_family_protein	Protein_Synthesis	NA	NA	1.31
GmaAffx.8247.1.S1_at	eukaryotic_translation_initiation_factor_4F,_putative_/_eIF-4F,_putative	Protein_Synthesis	NA	NA	1.19
GmaAffx.84952.1.S1_at	EIF4A-2_(eukaryotic_translation_initiation_factor_4A-2);_ATP-dependent_helicase	Protein_Synthesis	NA	NA	1.3
GmaAffx.85484.1.S1_s_at	40S_ribosomal_protein_S20_(RPS20B)	Protein_Synthesis	NA	NA	1.5
GmaAffx.93348.1.S1_at	LOS1_(Low_expression_of_osmotically_responsive_genes_1);_translation_elongation_factor/_translation_factor,_nucleic_acid_binding	Protein_Synthesis	NA	NA	1.46
GmaAffx.99.1.S1_s_at		Protein_Synthesis	NA	NA	2.05
Gma.4310.1.S1_at	EMB1144_(EMBRYO_DEFECTIVE_1144);_chorismate_synthase	Secondary_Metabolism	Chorismate_Biosynthesis	NA	1.39
Gma.1332.1.S1_x_at	ACS6_(1-AMINOCYCLOPROPANE-1-CARBOXYLIC_ACID_(ACC)_SYNTHASE_6)	Secondary_Metabolism	Ethylene_Biosynthesis	NA	2.08
Gma.3668.3.S1_at	1-aminocyclopropane-1-carboxylate_oxidase,_putative_/_ACC_oxidase,_putative	Secondary_Metabolism	Ethylene_Biosynthesis	NA	1.44
GmaAffx.93151.1.S1_s_at	EFE_(ethylene_forming_enzyme)	Secondary_Metabolism	Ethylene_Biosynthesis	NA	3.45
GmaAffx.93182.1.S1_at	EFE_(ethylene_forming_enzyme)	Secondary_Metabolism	Ethylene_Biosynthesis	NA	3.39
GmaAffx.93182.1.S1_s_at	EFE_(ethylene_forming_enzyme)	Secondary_Metabolism	Ethylene_Biosynthesis	NA	2.43
Gma.17605.3.S1_at	CHS_(CHALCONE_SYNTHASE);_naringenin-chalcone_synthase	Secondary_Metabolism	Flavonoid_Biosynthesis	NA	2.95
Gma.2826.1.S1_s_at	TT5_(TRANSPARENT_TESTA_5);_chalcone_isomerase	Secondary_Metabolism	Flavonoid_Biosynthesis	NA	2.46
Gma.5491.2.S1_a_at	dihydroflavonol_4-reductase_family_/_dihydrokaempferol_4-reductase_family	Secondary_Metabolism	Flavonoid_Biosynthesis	NA	2.64
Gma.5491.2.S1_x_at	dihydroflavonol_4-reductase_family_/_dihydrokaempferol_4-reductase_family	Secondary_Metabolism	Flavonoid_Biosynthesis	NA	2.31
GmaAffx.86773.2.S1_at	PAL2_(phenylalanine_ammonia-lyase_2);_phenylalanine_ammonia-lyase	Secondary_Metabolism	Flavonoid_Biosynthesis	NA	3.28
GmaAffx.92491.1.S1_s_at	CHS_(CHALCONE_SYNTHASE);_naringenin-chalcone_synthase	Secondary_Metabolism	Flavonoid_Biosynthesis	NA	2.64
GmaAffx.93494.1.A1_s_at	chalcone-flavanone_isomerase_family_protein	Secondary_Metabolism	Flavonoid_Biosynthesis	NA	1.54
Gma.4360.1.S1_s_at	[AT1G76690,_OPR2_(12-oxophytodienoate_reductase_2);_12-oxophytodienoate_reductase];[AT1G76680,_OPR1_(12-oxophytodienoate_reductase_1);_12-oxophytodienoate_reductase]	Secondary_Metabolism	JA_Biosynthesis	NA	1.93
GmaAffx.67883.1.S1_at	[AT1G76690,_OPR2_(12-oxophytodienoate_reductase_2);_12-oxophytodienoate_reductase];[AT1G76680,_OPR1_(12-oxophytodienoate_reductase_1);_12-oxophytodienoate_reductase]	Secondary_Metabolism	JA_Biosynthesis	NA	1.49
GmaAffx.71596.1.S1_at	laccase_family_protein_/_diphenol_oxidase_family_protein	Secondary_Metabolism	Lignin_Biosynthesis	NA	2.34
Gma.10326.1.S1_s_at	3-phosphoshikimate_1-carboxyvinyltransferase_/_5-enolpyruvylshikimate-3-phosphate_/_EPSP_synthase	Secondary_Metabolism	NA	NA	1.37
Gma.15664.1.S1_at	dihydroflavonol_4-reductase_family_/_dihydrokaempferol_4-reductase_family	Secondary_Metabolism	NA	NA	2.08
Gma.1824.1.S1_at	ferrochelatase_I	Secondary_Metabolism	NA	NA	1.18
Gma.2686.2.S1_s_at	isoflavone_reductase,_putative	Secondary_Metabolism	NA	NA	3.68
Gma.2712.1.S1_at	dihydroflavonol_4-reductase_family_/_dihydrokaempferol_4-reductase_family	Secondary_Metabolism	NA	NA	2.84
Gma.5091.1.S1_at	LAC7_(laccase_7);_copper_ion_binding_/_oxidoreductase	Secondary_Metabolism	NA	NA	2.08
Gma.5621.1.S1_at	HPT1_(HOMOGENTISATE_PHYTYLTRANSFERASE_1);_prenyltransferase	Secondary_Metabolism	NA	NA	3.02
Gma.5863.2.S1_s_at	isoflavone_reductase,_putative	Secondary_Metabolism	NA	NA	1.91
Gma.6636.1.S1_a_at	O-methyltransferase_family_2_protein	Secondary_Metabolism	NA	NA	1.32
Gma.6859.1.S1_s_at	ISPF_(Homolog_of_E._coli_ispF_(isoprenoids_F));_2-C-methyl-D-erythritol_2,4-cyclodiphosphate_synthase	Secondary_Metabolism	NA	NA	1.9
Gma.8455.1.S1_at	TT7_(TRANSPARENT_TESTA_7);_flavonoid_3'-monooxygenase/_oxygen_binding	Secondary_Metabolism	NA	NA	1.75
GmaAffx.15984.1.S1_at	O-methyltransferase_family_2_protein	Secondary_Metabolism	NA	NA	1.62
GmaAffx.26088.1.S1_at	2-oxoglutarate_dehydrogenase_E1_component,_putative_/_oxoglutarate_decarboxylase,_putative_/_alpha-ketoglutaric_dehydrogenase,_putative	Secondary_Metabolism	NA	NA	1.39
GmaAffx.32612.1.S1_at	O-methyltransferase_family_2_protein	Secondary_Metabolism	NA	NA	2
GmaAffx.43332.1.S1_at	PAL1_(PHE_AMMONIA_LYASE_1);_phenylalanine_ammonia-lyase	Secondary_Metabolism	NA	NA	2.88
GmaAffx.50901.2.S1_at	ferrochelatase_I	Secondary_Metabolism	NA	NA	1.37
GmaAffx.62923.1.S1_at	transferase_family_protein	Secondary_Metabolism	NA	NA	1.31
GmaAffx.75675.1.A1_at	PAL1_(PHE_AMMONIA_LYASE_1);_phenylalanine_ammonia-lyase	Secondary_Metabolism	NA	NA	2.04
GmaAffx.75948.1.S1_at	strictosidine_synthase_family_protein	Secondary_Metabolism	NA	NA	1.55
GmaAffx.81325.2.S1_at	TT7_(TRANSPARENT_TESTA_7);_flavonoid_3'-monooxygenase/_oxygen_binding	Secondary_Metabolism	NA	NA	2.14
GmaAffx.86750.1.S1_at	dihydroflavonol_4-reductase_family_/_dihydrokaempferol_4-reductase_family	Secondary_Metabolism	NA	NA	1.75
GmaAffx.86773.1.S1_s_at	PAL1_(PHE_AMMONIA_LYASE_1);_phenylalanine_ammonia-lyase	Secondary_Metabolism	NA	NA	2.35
GmaAffx.87761.1.S1_at	ferrochelatase_II	Secondary_Metabolism	NA	NA	1.42
GmaAffx.89508.1.A1_s_at	PAL1_(PHE_AMMONIA_LYASE_1);_phenylalanine_ammonia-lyase	Secondary_Metabolism	NA	NA	2.19
GmaAffx.90449.1.S1_at	PAL1_(PHE_AMMONIA_LYASE_1);_phenylalanine_ammonia-lyase	Secondary_Metabolism	NA	NA	2.49
GmaAffx.90530.1.S1_s_at	OPR1_(12-oxophytodienoate_reductase_1);_12-oxophytodienoate_reductase	Secondary_Metabolism	NA	NA	2.62
GmaAffx.90806.1.S1_s_at	isoflavone_reductase,_putative	Secondary_Metabolism	NA	NA	1.52
GmaAffx.90943.1.S1_s_at	HPT1_(HOMOGENTISATE_PHYTYLTRANSFERASE_1);_prenyltransferase	Secondary_Metabolism	NA	NA	3.27
GmaAffx.91114.1.S1_s_at	GH3.3;_indole-3-acetic_acid_amido_synthetase	Secondary_Metabolism	NA	NA	1.67
GmaAffx.92305.1.S1_s_at	LAC7_(laccase_7);_copper_ion_binding_/_oxidoreductase	Secondary_Metabolism	NA	NA	2.64
GmaAffx.92550.1.S1_s_at	O-methyltransferase_family_2_protein	Secondary_Metabolism	NA	NA	2.27
GmaAffx.93301.2.S1_s_at	dihydroflavonol_4-reductase_family_/_dihydrokaempferol_4-reductase_family	Secondary_Metabolism	NA	NA	2.05
Gma.16576.1.S1_x_at	GRF2_(GENERAL_REGULATORY_FACTOR_2);_protein_phosphorylated_amino_acid_binding	Signal_Transduction	14-3-3	NA	1.12
Gma.16576.2.S1_x_at	GRF2_(GENERAL_REGULATORY_FACTOR_2);_protein_phosphorylated_amino_acid_binding	Signal_Transduction	14-3-3	NA	1.47
Gma.15996.1.S1_at		Signal_Transduction	Calcium_Binding	NA	1.3
Gma.15996.1.S1_x_at		Signal_Transduction	Calcium_Binding	NA	1.52
Gma.17453.2.S1_at	CPK28_(calcium-dependent_protein_kinase_28);_calcium-_and_calmodulin-dependent_protein_kinase	Signal_Transduction	Calcium_Binding	NA	1.56
Gma.3877.1.S1_at	CPK32_(CALCIUM-DEPENDENT_PROTEIN_KINASE_32);_calcium-_and_calmodulin-dependent_protein_kinase/_kinase	Signal_Transduction	Calcium_Binding	NA	1.58
Gma.5938.1.S1_at	calreticulin_2_(CRT2)	Signal_Transduction	Calcium_Binding	NA	1.34
GmaAffx.19969.1.S1_at	CDPK6_(CALCIUM-DEPENDENT_PROTEIN_KINASE_6);_anion_channel/_calcium-_and_calmodulin-dependent_protein_kinase/_kinase	Signal_Transduction	Calcium_Binding	NA	1.57
GmaAffx.30010.1.S1_s_at		Signal_Transduction	Calcium_Binding	NA	1.6
GmaAffx.38910.1.S1_at	C2_domain-containing_protein	Signal_Transduction	Calcium_Binding	NA	1.42
GmaAffx.41843.1.S1_s_at	CPK32_(CALCIUM-DEPENDENT_PROTEIN_KINASE_32);_calcium-_and_calmodulin-dependent_protein_kinase/_kinase	Signal_Transduction	Calcium_Binding	NA	1.89
GmaAffx.55767.1.S1_at	calcium-binding_protein,_putative	Signal_Transduction	Calcium_Binding	NA	2.48
GmaAffx.70691.1.S1_at	calcium-binding_protein,_putative	Signal_Transduction	Calcium_Binding	NA	1.56
GmaAffx.77004.1.S1_at	[AT3G59690,_IQD13_(IQ-domain_13);_calmodulin_binding]	Signal_Transduction	Calcium_Binding	NA	1.37
GmaAffx.83196.1.S1_at	calmodulin-binding_protein	Signal_Transduction	Calcium_Binding	NA	2.01
GmaAffx.85076.1.S1_at	C2_domain-containing_protein	Signal_Transduction	Calcium_Binding	NA	1.29
GmaAffx.86392.1.S1_at	calmodulin-binding_family_protein	Signal_Transduction	Calcium_Binding	NA	1.76
GmaAffx.86567.1.S1_at	ATCDPK1;_calcium-_and_calmodulin-dependent_protein_kinase/_kinase/_protein_kinase	Signal_Transduction	Calcium_Binding	NA	1.6
GmaAffx.86567.2.S1_at	ATCDPK1;_calcium-_and_calmodulin-dependent_protein_kinase/_kinase/_protein_kinase	Signal_Transduction	Calcium_Binding	NA	1.72
GmaAffx.90042.1.S1_s_at	calmodulin,_putative	Signal_Transduction	Calcium_Binding	NA	1.57
GmaAffx.91437.1.S1_s_at		Signal_Transduction	Calcium_Binding	NA	1.93
GmaAffx.92806.1.S1_at	CDPK6_(CALCIUM-DEPENDENT_PROTEIN_KINASE_6);_anion_channel/_calcium-_and_calmodulin-dependent_protein_kinase/_kinase	Signal_Transduction	Calcium_Binding	NA	1.28
GmaAffx.93318.1.S1_s_at	calmodulin-binding_family_protein	Signal_Transduction	Calcium_Binding	NA	1.45
GmaAffx.16384.1.S1_s_at		Signal_Transduction	Kinase	NA	1.45
Gma.15545.1.A1_at	ATMPK4_(MAP_KINASE_4);_MAP_kinase/_kinase	Signal_Transduction	MAPK	NA	1.58
Gma.3675.1.S1_at	ATMPK4_(MAP_KINASE_4);_MAP_kinase/_kinase	Signal_Transduction	MAPK	NA	1.57
Gma.7226.2.S1_a_at	ATMPK3_(MITOGEN-ACTIVATED_PROTEIN_KINASE_3);_MAP_kinase/_kinase/_protein_kinase	Signal_Transduction	MAPK	NA	1.68
GmaAffx.87432.1.S1_at	ATMPK4_(MAP_KINASE_4);_MAP_kinase/_kinase	Signal_Transduction	MAPK	NA	1.57
Gma.11182.1.S1_at	ATMKK4_(MITOGEN-ACTIVATED_PROTEIN_KINASE_KINASE_4);_MAP_kinase_kinase/_kinase	Signal_Transduction	MAPKK	NA	1.35
Gma.16710.2.S1_a_at	ATMKK2_(MAP_KINASE_KINASE_2);_MAP_kinase_kinase/_kinase	Signal_Transduction	MAPKK	NA	1.29
Gma.3189.1.S1_a_at	ATMKK9_(Arabidopsis_thaliana_MAP_kinase_kinase_9);_kinase	Signal_Transduction	MAPKK	NA	1.77
GmaAffx.86005.1.S1_at	ATMKK2_(MAP_KINASE_KINASE_2);_MAP_kinase_kinase/_kinase	Signal_Transduction	MAPKK	NA	2.34
Gma.633.2.S1_at	MAP3KA_(Mitogen-activated_protein_kinase_kinase_kinase_3);_kinase	Signal_Transduction	MAPKKK	NA	1.21
Gma.633.2.S1_x_at	MAP3KA_(Mitogen-activated_protein_kinase_kinase_kinase_3);_kinase	Signal_Transduction	MAPKKK	NA	1.25
Gma.7886.1.S1_at	protein_kinase_family_protein	Signal_Transduction	MAPKKK	NA	1.26
GmaAffx.60121.1.S1_at	MEKK1_(MYTOGEN_ACTIVATED_PROTEIN_KINASE_KINASE);_kinase	Signal_Transduction	MAPKKK	NA	1.89
GmaAffx.92784.1.S1_at	MAPKKK5_(Mitogen-activated_protein_kinase_kinase_kinase_5);_kinase	Signal_Transduction	MAPKKK	NA	1.71
Gma.14684.1.S1_at	phosphatase_inhibitor/_protein_phosphatase_inhibitor	Signal_Transduction	NA	NA	1.38
Gma.15135.1.S1_at	protein_kinase_family_protein	Signal_Transduction	NA	NA	1.08
Gma.4723.1.A1_at	similar_to_Rhodopsin-like_GPCR_superfamily_[Medicago_truncatula]_(GB:ABE89148.1);_similar_to_Os05g0447500_[Oryza_sativa_(japonica_cultivar-group)]_(GB:NP_001055694.1);_contains_InterPro_domain_TRAP240;_(InterPro:IPR009401)	Signal_Transduction	NA	NA	1.53
Gma.6077.1.S1_at	UVR8_(UVB-RESISTANCE_8)	Signal_Transduction	NA	NA	1.82
Gma.6650.2.S1_at	leucine-rich_repeat_family_protein_/_protein_kinase_family_protein	Signal_Transduction	NA	NA	1.75
Gma.7146.1.A1_at	Rho_GDP-dissociation_inhibitor_family_protein	Signal_Transduction	NA	NA	1.26
GmaAffx.12540.1.S1_at	protein_kinase_family_protein	Signal_Transduction	NA	NA	1.6
GmaAffx.22343.2.S1_s_at	LEM3_(ligand-effect_modulator_3)_family_protein_/_CDC50_family_protein	Signal_Transduction	NA	NA	1.54
GmaAffx.22343.3.S1_s_at	LEM3_(ligand-effect_modulator_3)_family_protein_/_CDC50_family_protein	Signal_Transduction	NA	NA	1.68
GmaAffx.30307.1.S1_at	ATRAB18_(Arabidopsis_Rab_GTPase_homolog_C1);_GTP_binding	Signal_Transduction	NA	NA	1.53
GmaAffx.32419.1.S1_at	armadillo/beta-catenin_repeat_family_protein	Signal_Transduction	NA	NA	1.44
GmaAffx.67021.1.S1_at	similar_to_calmodulin-binding_protein_[Arabidopsis_thaliana]_(TAIR:AT2G15760.1);_similar_to_conserved_hypothetical_protein_[Medicago_truncatula]_(GB:ABE84267.1);_contains_InterPro_domain_Protein_of_unknown_function_DUF1645;_(InterPro:IPR012442)	Signal_Transduction	NA	NA	1.22
GmaAffx.69298.1.S1_at	armadillo/beta-catenin_repeat_family_protein	Signal_Transduction	NA	NA	1.58
GmaAffx.70679.1.S1_at	similar_to_Rhodopsin-like_GPCR_superfamily_[Medicago_truncatula]_(GB:ABE89148.1);_similar_to_Os05g0447500_[Oryza_sativa_(japonica_cultivar-group)]_(GB:NP_001055694.1);_contains_InterPro_domain_TRAP240;_(InterPro:IPR009401)	Signal_Transduction	NA	NA	2.07
GmaAffx.86749.1.S1_s_at	GI_(GIGANTEA)	Signal_Transduction	NA	NA	1.31
GmaAffx.88467.1.S1_at	EMB2754_(EMBRYO_DEFECTIVE_2754);_small_GTPase_regulator	Signal_Transduction	NA	NA	1.19
GmaAffx.91265.1.S1_at	IP5PII_(INOSITOL_POLYPHOSPHATE_5-PHOSPHATASE_II);_inositol-polyphosphate_5-phosphatase	Signal_Transduction	NA	NA	1.19
GmaAffx.91552.1.S1_s_at	CKB1_(casein_kinase_II_beta_chain_1);_protein_kinase_CK2_regulator	Signal_Transduction	NA	NA	1.26
Gma.1444.4.S1_a_at	5'-AMP-activated_protein_kinase_beta-2_subunit,_putative	Signal_Transduction	Protein_Kinase	NA	1.38
Gma.17579.1.S1_at	lectin_protein_kinase_family_protein	Signal_Transduction	Protein_Kinase	NA	1.47
Gma.17654.1.S1_at		Signal_Transduction	Protein_Kinase	NA	1.45
Gma.2606.2.S1_at	leucine-rich_repeat_family_protein_/_protein_kinase_family_protein	Signal_Transduction	Protein_Kinase	NA	1.28
Gma.4049.3.S1_at	protein_kinase_family_protein	Signal_Transduction	Protein_Kinase	NA	1.15
Gma.4062.1.S1_at	APK1B_(Arabidopsis_protein_kinase_1B);_kinase	Signal_Transduction	Protein_Kinase	NA	1.34
Gma.4193.1.S1_at	ATSK11_(Arabidopsis_thaliana_SHAGGY-related_kinase_11);_protein_kinase	Signal_Transduction	Protein_Kinase	NA	1.37
Gma.4193.2.S1_s_at	ATSK11_(Arabidopsis_thaliana_SHAGGY-related_kinase_11);_protein_kinase	Signal_Transduction	Protein_Kinase	NA	1.45
Gma.4784.1.A1_at	[AT1G65800,_ARK2_(Arabidopsis_Receptor_Kinase_2);_kinase];[AT1G65790,_ARK1_(A._THALIANA_RECEPTOR_KINASE_I);_kinase]	Signal_Transduction	Protein_Kinase	NA	1.42
Gma.56.1.S1_at	PPCK1_(PHOSPHOENOLPYRUVATE_CARBOXYLASE_KINASE);_kinase	Signal_Transduction	Protein_Kinase	NA	1.84
Gma.5627.1.S1_at	protein_kinase_family_protein	Signal_Transduction	Protein_Kinase	NA	1.91
Gma.7152.1.S1_at	shaggy-related_protein_kinase_theta_/_ASK-theta_(ASK8)	Signal_Transduction	Protein_Kinase	NA	1.25
GmaAffx.10091.1.S1_at	BAK1_(BRI1-ASSOCIATED_RECEPTOR_KINASE);_kinase	Signal_Transduction	Protein_Kinase	NA	1.76
GmaAffx.17238.1.S1_at	leucine-rich_repeat_transmembrane_protein_kinase,_putative	Signal_Transduction	Protein_Kinase	NA	1.21
GmaAffx.17305.1.S1_at	leucine-rich_repeat_transmembrane_protein_kinase,_putative	Signal_Transduction	Protein_Kinase	NA	1.54
GmaAffx.1862.1.S1_at	CRCK2_(calmodulin-binding_receptor-like_cytoplasmic_kinase_2);_kinase	Signal_Transduction	Protein_Kinase	NA	1.46
GmaAffx.19898.1.S1_at	kinase-related	Signal_Transduction	Protein_Kinase	NA	1.38
GmaAffx.22689.1.S1_at	protein_kinase_family_protein	Signal_Transduction	Protein_Kinase	NA	3
GmaAffx.26181.2.S1_at	protein_kinase_family_protein	Signal_Transduction	Protein_Kinase	NA	1.23
GmaAffx.28993.1.A1_at	protein_kinase_family_protein	Signal_Transduction	Protein_Kinase	NA	1.46
GmaAffx.30248.1.S1_at	protein_kinase_family_protein	Signal_Transduction	Protein_Kinase	NA	2.04
GmaAffx.41210.1.S1_at	protein_kinase_family_protein	Signal_Transduction	Protein_Kinase	NA	1.33
GmaAffx.48755.1.S1_at	protein_kinase-related	Signal_Transduction	Protein_Kinase	NA	1.96
GmaAffx.54699.1.S1_at	protein_kinase,_putative	Signal_Transduction	Protein_Kinase	NA	3.21
GmaAffx.5509.1.S1_at	CRK10_(CYSTEINE-RICH_RLK10);_kinase	Signal_Transduction	Protein_Kinase	NA	2.19
GmaAffx.56433.1.S1_at	[AT3G01300,_protein_kinase,_putative];[AT5G15080,_protein_kinase,_putative]	Signal_Transduction	Protein_Kinase	NA	1.39
GmaAffx.56917.1.S1_at	APK2A_(PROTEIN_KINASE_2A);_kinase	Signal_Transduction	Protein_Kinase	NA	1.21
GmaAffx.62304.1.S1_at	protein_kinase_family_protein	Signal_Transduction	Protein_Kinase	NA	2.63
GmaAffx.64155.1.S1_at	protein_kinase_family_protein	Signal_Transduction	Protein_Kinase	NA	1.6
GmaAffx.68088.1.S1_at	protein_kinase_family_protein	Signal_Transduction	Protein_Kinase	NA	3.52
GmaAffx.68977.1.S1_at	protein_kinase_family_protein	Signal_Transduction	Protein_Kinase	NA	2.04
GmaAffx.70391.1.S1_at	protein_kinase_family_protein	Signal_Transduction	Protein_Kinase	NA	1.6
GmaAffx.70927.1.S1_at	protein_kinase_family_protein	Signal_Transduction	Protein_Kinase	NA	1.75
GmaAffx.71854.1.S1_at	S-locus_lectin_protein_kinase_family_protein	Signal_Transduction	Protein_Kinase	NA	1.27
GmaAffx.74239.1.S1_at	protein_kinase_family_protein	Signal_Transduction	Protein_Kinase	NA	1.69
GmaAffx.74959.1.S1_at	lectin_protein_kinase_family_protein	Signal_Transduction	Protein_Kinase	NA	2.11
GmaAffx.78253.1.S1_at	protein_kinase_family_protein	Signal_Transduction	Protein_Kinase	NA	2.55
GmaAffx.80245.2.S1_at	CPK21_(calcium-dependent_protein_kinase_21);_calcium-_and_calmodulin-dependent_protein_kinase/_kinase	Signal_Transduction	Protein_Kinase	NA	1.24
GmaAffx.80655.2.S1_at		Signal_Transduction	Protein_Kinase	NA	1.64
GmaAffx.81051.2.S1_at	ATSIK;_kinase	Signal_Transduction	Protein_Kinase	NA	2.23
GmaAffx.82711.1.S1_at	shaggy-related_protein_kinase_theta_/_ASK-theta_(ASK8)	Signal_Transduction	Protein_Kinase	NA	1.41
GmaAffx.84500.1.S1_at	protein_kinase_family_protein	Signal_Transduction	Protein_Kinase	NA	1.17
GmaAffx.84832.1.S1_at	[AT1G66920,_serine/threonine_protein_kinase,_putative];[AT1G66910,_protein_kinase,_putative]	Signal_Transduction	Protein_Kinase	NA	1.6
GmaAffx.86360.1.S1_at	protein_kinase_family_protein	Signal_Transduction	Protein_Kinase	NA	1.46
GmaAffx.86655.1.S1_at	RLK1_(RECEPTOR-LIKE_PROTEIN_KINASE_1);_carbohydrate_binding_/_kinase	Signal_Transduction	Protein_Kinase	NA	2.16
GmaAffx.86799.1.S1_at	protein_kinase_family_protein	Signal_Transduction	Protein_Kinase	NA	1.54
GmaAffx.87481.1.S1_at	lectin_protein_kinase_family_protein	Signal_Transduction	Protein_Kinase	NA	1.44
GmaAffx.88272.2.S1_at	protein_kinase,_putative	Signal_Transduction	Protein_Kinase	NA	1.32
GmaAffx.88506.1.S1_at	RKF3_(RECEPTOR-LIKE_KINASE_IN_IN_FLOWERS_3);_kinase	Signal_Transduction	Protein_Kinase	NA	1.69
GmaAffx.90491.1.A1_s_at	[AT1G66920,_serine/threonine_protein_kinase,_putative];[AT1G66910,_protein_kinase,_putative]	Signal_Transduction	Protein_Kinase	NA	1.75
GmaAffx.90960.1.A1_s_at	protein_kinase_family_protein	Signal_Transduction	Protein_Kinase	NA	1.97
GmaAffx.91122.1.S1_at	leucine-rich_repeat_family_protein_/_protein_kinase_family_protein	Signal_Transduction	Protein_Kinase	NA	2.09
GmaAffx.92557.1.S1_s_at	protein_kinase_family_protein	Signal_Transduction	Protein_Kinase	NA	1.56
GmaAffx.92655.1.S1_at	protein_kinase_family_protein	Signal_Transduction	Protein_Kinase	NA	2.44
GmaAffx.9400.1.S1_at	serine/threonine_protein_kinase,_putative	Signal_Transduction	Protein_Kinase	NA	1.42
Gma.10697.1.S1_at	PP2A-2_(protein_phosphatase_2a-2);_protein_phosphatase_type_2A	Signal_Transduction	Protein_Phosphatase	NA	1.09
Gma.16673.2.S1_at	MKP1_(MKP1);_MAP_kinase_phosphatase	Signal_Transduction	Protein_Phosphatase	NA	1.63
Gma.4656.1.S1_at	PLL1_(POLTERGEIST_LIKE_1);_protein_phosphatase_type_2C	Signal_Transduction	Protein_Phosphatase	NA	1.76
Gma.7498.2.S1_at	PDF1_(65_KDA_REGULATORY_SUBUNIT_OF_PROTEIN_PHOSPHATASE_2A);_protein_phosphatase_type_2A_regulator	Signal_Transduction	Protein_Phosphatase	NA	1.31
GmaAffx.17486.1.S1_s_at	TOPP8_(Type_one_serine/threonine_protein_phosphatase_8);_protein_phosphatase_type_1	Signal_Transduction	Protein_Phosphatase	NA	1.07
GmaAffx.60441.1.S1_at	protein_phosphatase_2C_family_protein_/_PP2C_family_protein	Signal_Transduction	Protein_Phosphatase	NA	2.27
GmaAffx.90260.1.S1_at	serine/threonine_protein_phosphatase,_putative	Signal_Transduction	Protein_Phosphatase	NA	1.24
Gma.3777.1.S1_a_at	AGG1_(ARABIDOPSIS_GGAMMA-SUBUNIT_1)	Signal_Transduction	Small_GTPases	NA	1.43
Gma.7375.1.S1_at	XLG3_(extra-large_GTP-binding_protein_3);_signal_transducer	Signal_Transduction	Small_GTPases	NA	1.44
GmaAffx.49095.1.S1_at	XLG3_(extra-large_GTP-binding_protein_3);_signal_transducer	Signal_Transduction	Small_GTPases	NA	1.66
GmaAffx.91767.1.S1_at	RabGAP/TBC_domain-containing_protein	Signal_Transduction	Small_GTPases	NA	1.56
Gma.4507.2.S1_a_at	leucine-rich_repeat_family_protein	Signal_Transduction	Unclassified	NA	1.26
GmaAffx.57816.1.S1_at	CHR17_(CHROMATIN_REMODELING_FACTOR17);_DNA-dependent_ATPase	Transcription	Chromatin_Modification	NA	1.44
GmaAffx.24893.1.S1_at		Transcription	NA	NA	2
GmaAffx.70836.1.S1_at		Transcription	NA	NA	1.45
GmaAffx.70836.2.S1_at		Transcription	NA	NA	1.39
GmaAffx.71504.1.S1_at		Transcription	NA	NA	2.23
GmaAffx.77137.1.S1_at		Transcription	NA	NA	1.52
GmaAffx.51641.1.A1_at		Transcription	Transcription_Factor	ABI3-VP1	1.53
Gma.17785.1.S1_at	ATERF-9/ATERF9/ERF9_(ERF_domain_protein_9);_DNA_binding_/_transcription_factor/_transcriptional_repressor	Transcription	Transcription_Factor	AP2-EREBP	1.97
Gma.5293.1.S1_a_at	ERF5_(ETHYLENE_RESPONSIVE_ELEMENT_BINDING_FACTOR_5);_DNA_binding_/_transcription_factor/_transcriptional_activator	Transcription	Transcription_Factor	AP2-EREBP	1.61
Gma.5293.2.S1_x_at	ERF5_(ETHYLENE_RESPONSIVE_ELEMENT_BINDING_FACTOR_5);_DNA_binding_/_transcription_factor/_transcriptional_activator	Transcription	Transcription_Factor	AP2-EREBP	1.71
GmaAffx.51274.1.S1_at	ATERF15_(ETHYLENE-RESPONSIVE_ELEMENT_BINDING_FACTOR_15);_DNA_binding_/_transcription_factor/_transcriptional_activator	Transcription	Transcription_Factor	AP2-EREBP	2.56
GmaAffx.5978.1.S1_at	ATERF1/ERF1_(ETHYLENE_RESPONSE_FACTOR_1);_DNA_binding_/_transcription_factor/_transcriptional_activator	Transcription	Transcription_Factor	AP2-EREBP	4.31
GmaAffx.89311.1.S1_s_at	ethylene-responsive_factor,_putative	Transcription	Transcription_Factor	AP2-EREBP	2.57
GmaAffx.78816.1.S1_at	LOB_domain_protein_1_/_lateral_organ_boundaries_domain_protein_1_(LBD1)	Transcription	Transcription_Factor	AS2	1.88
Gma.13174.1.S1_s_at	IAA13_(indoleacetic_acid-induced_protein_13);_transcription_factor	Transcription	Transcription_Factor	AUX-IAA	1.31
Gma.13174.3.S1_a_at	IAA10_(indoleacetic_acid-induced_protein_10);_transcription_factor	Transcription	Transcription_Factor	AUX-IAA	1.43
Gma.4563.1.A1_at	basic_helix-loop-helix_(bHLH)_family_protein	Transcription	Transcription_Factor	bHLH	1.47
Gma.9135.1.S1_at	basic_helix-loop-helix_(bHLH)_family_protein	Transcription	Transcription_Factor	bHLH	1.18
GmaAffx.62908.1.S1_at	ATMYC2_(JASMONATE_INSENSITIVE_1);_DNA_binding_/_transcription_factor	Transcription	Transcription_Factor	bHLH	1.81
GmaAffx.63838.1.S1_at	GL3_(GLABRA_3);_transcription_factor	Transcription	Transcription_Factor	bHLH	2.27
GmaAffx.77802.1.S1_at	basic_helix-loop-helix_(bHLH)_family_protein	Transcription	Transcription_Factor	bHLH	1.7
GmaAffx.89944.1.S1_s_at	bZIP_family_transcription_factor	Transcription	Transcription_Factor	bZIP	1.46
Gma.935.1.S1_at	brassinosteroid_signalling_positive_regulator-related	Transcription	Transcription_Factor	BZR-BES1	1.29
GmaAffx.65062.1.S1_at	brassinosteroid_signalling_positive_regulator-related	Transcription	Transcription_Factor	BZR-BES1	1.29
GmaAffx.92056.1.S1_s_at		Transcription	Transcription_Factor	BZR-BES1	1.41
GmaAffx.53687.1.S1_at	ADOF1_(Arabidopsis_dof_zinc_finger_protein_1);_DNA_binding_/_transcription_factor	Transcription	Transcription_Factor	C2C2-Dof	1.51
GmaAffx.73820.1.S1_at	Dof-type_zinc_finger_domain-containing_protein	Transcription	Transcription_Factor	C2C2-Dof	2.36
GmaAffx.83373.1.S1_at	Dof-type_zinc_finger_domain-containing_protein	Transcription	Transcription_Factor	C2C2-Dof	1.37
Gma.404.1.A1_at	zinc_finger_(GATA_type)_family_protein	Transcription	Transcription_Factor	C2C2-GATA	1.35
GmaAffx.32975.1.S1_at	zinc_finger_(GATA_type)_family_protein	Transcription	Transcription_Factor	C2C2-GATA	1.59
Gma.11306.1.S1_s_at	zinc_finger_(C2H2_type)_family_protein	Transcription	Transcription_Factor	C2H2	1.27
GmaAffx.40638.1.S1_at	ZFP5_(ZINC_FINGER_PROTEIN_5);_nucleic_acid_binding_/_transcription_factor/_zinc_ion_binding	Transcription	Transcription_Factor	C2H2	1.79
GmaAffx.66485.1.A1_at	SEU_(SEUSS);_transcription_cofactor	Transcription	Transcription_Factor	C2H2	1.22
GmaAffx.92932.1.S1_at	STZ_(SALT_TOLERANCE_ZINC_FINGER);_nucleic_acid_binding_/_transcription_factor/_zinc_ion_binding	Transcription	Transcription_Factor	C2H2	1.36
GmaAffx.92932.1.S1_s_at	STZ_(SALT_TOLERANCE_ZINC_FINGER);_nucleic_acid_binding_/_transcription_factor/_zinc_ion_binding	Transcription	Transcription_Factor	C2H2	1.6
Gma.17473.4.S1_s_at	CZF1/ZFAR1;_transcription_factor	Transcription	Transcription_Factor	C3H	1.16
Gma.3331.1.S1_at	CZF1/ZFAR1;_transcription_factor	Transcription	Transcription_Factor	C3H	1.53
Gma.4091.1.S1_at	zinc_finger_(C3HC4-type_RING_finger)_family_protein	Transcription	Transcription_Factor	C3H	1.47
Gma.4322.3.S1_at	zinc_finger_(CCCH-type)_family_protein	Transcription	Transcription_Factor	C3H	1.72
Gma.9001.1.S1_at	zinc_finger_(CCCH-type)_family_protein	Transcription	Transcription_Factor	C3H	1.64
GmaAffx.59770.1.S1_at	zinc_finger_(CCCH-type)_family_protein	Transcription	Transcription_Factor	C3H	1.6
GmaAffx.81380.1.S1_at	PRR7_(PSEUDO-RESPONSE_REGULATOR_7);_transcription_regulator	Transcription	Transcription_Factor	G2-like	1.41
GmaAffx.56310.1.S1_at	DNA-binding_storekeeper_protein-related	Transcription	Transcription_Factor	GeBP	1.05
Gma.867.1.S1_at	GIF3_(GRF1-INTERACTING_FACTOR_3)	Transcription	Transcription_Factor	GIF	1.13
Gma.12798.1.S1_at	PAT1_(PHYTOCHROME_A_SIGNAL_TRANSDUCTION_1);_transcription_factor	Transcription	Transcription_Factor	GRAS	1.7
Gma.13297.1.S1_at	RGL1_(RGA-LIKE_1);_transcription_factor	Transcription	Transcription_Factor	GRAS	1.73
Gma.4664.1.S1_at	SCL5;_transcription_factor	Transcription	Transcription_Factor	GRAS	1.42
GmaAffx.91591.1.S1_at	SCL5;_transcription_factor	Transcription	Transcription_Factor	GRAS	1.34
Gma.2920.1.S1_at	ATHB-2_(Homeobox-leucine_zipper_protein_HAT4);_DNA_binding_/_transcription_factor	Transcription	Transcription_Factor	HB	1.32
GmaAffx.60439.1.S1_at		Transcription	Transcription_Factor	HB	1.66
GmaAffx.68105.1.S1_at	HAT14_(homeobox-leucine_zipper_protein_14);_DNA_binding_/_transcription_factor	Transcription	Transcription_Factor	HB	1.26
GmaAffx.88070.1.A1_at	HAT14_(homeobox-leucine_zipper_protein_14);_DNA_binding_/_transcription_factor	Transcription	Transcription_Factor	HB	2.3
Gma.16603.1.S1_at	AT-HSFB2A_(Arabidopsis_thaliana_heat_shock_transcription_factor_B2A);_DNA_binding_/_transcription_factor	Transcription	Transcription_Factor	HSF	1.31
Gma.16603.2.S1_at	AT-HSFB2A_(Arabidopsis_thaliana_heat_shock_transcription_factor_B2A);_DNA_binding_/_transcription_factor	Transcription	Transcription_Factor	HSF	1.47
GmaAffx.2051.1.S1_at	HSF4_(HEAT_SHOCK_FACTOR_4);_DNA_binding_/_transcription_factor	Transcription	Transcription_Factor	HSF	1.42
GmaAffx.74889.1.S1_at	AT-HSFB3_(Arabidopsis_thaliana_heat_shock_transcription_factor_B3);_DNA_binding_/_transcription_factor	Transcription	Transcription_Factor	HSF	1.98
Gma.11345.1.S1_at	AtMYB111_(myb_domain_protein_111);_DNA_binding_/_transcription_factor	Transcription	Transcription_Factor	MYB	3.12
Gma.163.1.S1_at	MYB108_(BOTRYTIS-SUSCEPTIBLE1,_myb_domain_protein_108);_DNA_binding_/_transcription_factor	Transcription	Transcription_Factor	MYB	3.21
Gma.163.1.S1_x_at	MYB108_(BOTRYTIS-SUSCEPTIBLE1,_myb_domain_protein_108);_DNA_binding_/_transcription_factor	Transcription	Transcription_Factor	MYB	3.01
Gma.17874.1.A1_at		Transcription	Transcription_Factor	MYB	2.72
Gma.4164.1.S1_at	AtMYB44/AtMYBr1_(myb_domain_protein_44,_myb_domain_protein_r1);_DNA_binding_/_transcription_factor	Transcription	Transcription_Factor	MYB	1.39
Gma.4164.3.S1_a_at	AtMYB73/MYB73_(myb_domain_protein_73);_DNA_binding_/_transcription_factor	Transcription	Transcription_Factor	MYB	1.32
Gma.6619.1.S1_at	myb_family_transcription_factor	Transcription	Transcription_Factor	MYB	1.13
GmaAffx.89269.1.A1_s_at	AtMYB111_(myb_domain_protein_111);_DNA_binding_/_transcription_factor	Transcription	Transcription_Factor	MYB	3.61
Gma.7250.1.S1_s_at	CPC_(CAPRICE);_DNA_binding_/_transcription_factor	Transcription	Transcription_Factor	MYB-related	2.5
GmaAffx.92383.1.S1_at		Transcription	Transcription_Factor	MYB-related	2.11
GmaAffx.80892.1.S1_at	PRR7_(PSEUDO-RESPONSE_REGULATOR_7);_transcription_regulator	Transcription	Transcription_Factor	Pseudo ARR-B	1.17
GmaAffx.82851.1.S1_at	HAC1_(P300/CBP_acetyltransferase-related_protein_2_gene);_transcription_cofactor	Transcription	Transcription_Factor	TAZ	1.28
Gma.12112.1.S1_at		Transcription	Transcription_Factor	WRKY	2.01
Gma.1256.1.S1_at	WRKY41_(WRKY_DNA-binding_protein_41);_transcription_factor	Transcription	Transcription_Factor	WRKY	2.09
Gma.2526.1.S1_at	WRKY31_(WRKY_DNA-binding_protein_31);_transcription_factor	Transcription	Transcription_Factor	WRKY	1.85
Gma.2526.1.S1_x_at	WRKY31_(WRKY_DNA-binding_protein_31);_transcription_factor	Transcription	Transcription_Factor	WRKY	1.75
Gma.3730.2.S1_a_at	WRKY40_(WRKY_DNA-binding_protein_40);_transcription_factor	Transcription	Transcription_Factor	WRKY	2.14
Gma.3762.2.S1_at	WRKY15_(WRKY_DNA-binding_protein_15);_transcription_factor	Transcription	Transcription_Factor	WRKY	1.63
Gma.4342.1.S1_at	WRKY6_(WRKY_DNA-binding_protein_6);_transcription_factor	Transcription	Transcription_Factor	WRKY	1.52
GmaAffx.10385.1.S1_at	VQ_motif-containing_protein	Transcription	Transcription_Factor	WRKY	1.89
GmaAffx.14300.1.S1_at	WRKY6_(WRKY_DNA-binding_protein_6);_transcription_factor	Transcription	Transcription_Factor	WRKY	2.01
GmaAffx.14300.1.S1_s_at	WRKY6_(WRKY_DNA-binding_protein_6);_transcription_factor	Transcription	Transcription_Factor	WRKY	2.06
GmaAffx.22297.2.S1_at	WRKY6_(WRKY_DNA-binding_protein_6);_transcription_factor	Transcription	Transcription_Factor	WRKY	1.82
GmaAffx.51816.1.S1_at	WRKY53_(WRKY_DNA-binding_protein_53);_transcription_factor	Transcription	Transcription_Factor	WRKY	2.92
GmaAffx.69709.1.S1_at	WRKY31_(WRKY_DNA-binding_protein_31);_transcription_factor	Transcription	Transcription_Factor	WRKY	2.39
GmaAffx.73842.1.S1_at	WRKY53_(WRKY_DNA-binding_protein_53);_transcription_factor	Transcription	Transcription_Factor	WRKY	2.6
GmaAffx.73842.2.S1_at	WRKY53_(WRKY_DNA-binding_protein_53);_transcription_factor	Transcription	Transcription_Factor	WRKY	3.74
GmaAffx.83326.2.S1_at	WRKY6_(WRKY_DNA-binding_protein_6);_transcription_factor	Transcription	Transcription_Factor	WRKY	1.67
GmaAffx.87142.1.S1_at	WRKY11_(WRKY_DNA-binding_protein_11);_transcription_factor	Transcription	Transcription_Factor	WRKY	1.38
GmaAffx.90271.1.S1_s_at	WRKY15_(WRKY_DNA-binding_protein_15);_transcription_factor	Transcription	Transcription_Factor	WRKY	1.69
GmaAffx.91449.1.S1_s_at	WRKY4_(WRKY_DNA-binding_protein_4);_transcription_factor	Transcription	Transcription_Factor	WRKY	1.15
GmaAffx.91768.1.S1_at	WRKY40_(WRKY_DNA-binding_protein_40);_transcription_factor	Transcription	Transcription_Factor	WRKY	2.46
GmaAffx.91768.1.S1_s_at	WRKY40_(WRKY_DNA-binding_protein_40);_transcription_factor	Transcription	Transcription_Factor	WRKY	2.23
GmaAffx.92842.1.S1_x_at	WRKY31_(WRKY_DNA-binding_protein_31);_transcription_factor	Transcription	Transcription_Factor	WRKY	2.07
GmaAffx.92945.1.S1_x_at	WRKY26_(WRKY_DNA-binding_protein_26);_transcription_factor	Transcription	Transcription_Factor	WRKY	1.41
Gma.13299.3.S1_at	ATBPM2;_protein_binding	Transcription		NA	1.48
Gma.16640.2.S1_a_at	TTG1_(TRANSPARENT_TESTA_GLABRA_1);_nucleotide_binding	Transcription		NA	1.17
Gma.16640.2.S1_at	TTG1_(TRANSPARENT_TESTA_GLABRA_1);_nucleotide_binding	Transcription		NA	1.38
Gma.2814.2.S1_at	transcription_elongation_factor-related	Transcription		NA	1.18
GmaAffx.38693.1.S1_at	DNA-binding_protein-related	Transcription		NA	3.05
GmaAffx.59005.1.S1_at	no_match	Transcription		NA	1.41
GmaAffx.79145.1.S1_at	DNA-binding_bromodomain-containing_protein	Transcription		NA	1.2
GmaAffx.92975.1.S1_s_at	similar_to_unknown_protein_[Arabidopsis_thaliana]_(TAIR:AT1G02290.1);_similar_to_unknow_protein_[Oryza_sativa_(japonica_cultivar-group)]_(GB:AAV44209.1);_contains_domain_NFRKB-RELATED_(PTHR13052);_contains_domain_NFRKB_(PTHR13052:SF3)	Transcription		NA	1.25
GmaAffx.41684.1.S1_at	AAP2_(AMINO_ACID_PERMEASE_2);_amino_acid_permease	Transporter	Amino_Acid_Transport	NA	1.62
Gma.7642.1.A1_at	ATAMT2_(AMMONIUM_TRANSPORTER_2);_ammonium_transporter	Transporter	Inorganic_Solute_Cotransporters	NA	1.59
GmaAffx.23523.2.S1_at	SULTR1;2_(SULFATE_TRANSPORTER_1;2);_sulfate_transporter	Transporter	Inorganic_Solute_Cotransporters	NA	2.17
GmaAffx.41924.1.S1_at	AST68_(Sulfate_transporter_2.1)	Transporter	Inorganic_Solute_Cotransporters	NA	1.85
Gma.2358.1.S1_at	CNBT1_(CYCLIC_NUCLEOTIDE-BINDING_TRANSPORTER_1);_calmodulin_binding_/_cyclic_nucleotide_binding_/_ion_channel	Transporter	Ion_Channel_Families	NA	1.67
Gma.4305.3.S1_a_at	ATCNGC8_(CYCLIC_NUCLEOTIDE_GATED_CHANNEL_8);_calmodulin_binding_/_cyclic_nucleotide_binding_/_ion_channel	Transporter	Ion_Channel_Families	NA	3.15
GmaAffx.24540.1.S1_at	CNBT1_(CYCLIC_NUCLEOTIDE-BINDING_TRANSPORTER_1);_calmodulin_binding_/_cyclic_nucleotide_binding_/_ion_channel	Transporter	Ion_Channel_Families	NA	2.11
Gma.1278.1.S1_a_at	ATNAP4_(ARABIDOPSIS_THALIANA_NON-INTRINSIC_ABC_PROTEIN_4)	Transporter	NA	NA	1.32
Gma.1278.1.S1_x_at	ATNAP4_(ARABIDOPSIS_THALIANA_NON-INTRINSIC_ABC_PROTEIN_4)	Transporter	NA	NA	1.33
Gma.13615.1.S1_at	proton-dependent_oligopeptide_transport_(POT)_family_protein	Transporter	NA	NA	1.55
Gma.15715.1.S1_at	NIP1;2/NLM2_(NOD26-like_intrinsic_protein_1;2);_water_channel	Transporter	NA	NA	1.71
Gma.16830.1.S1_at	heavy-metal-associated_domain-containing_protein	Transporter	NA	NA	2.86
Gma.17814.1.S1_at	SIP1;1_(SMALL_AND_BASIC_INTRINSIC_PROTEIN_1A)	Transporter	NA	NA	1.73
Gma.3535.1.S1_x_at	mitochondrial_import_inner_membrane_translocase_subunit_Tim17/Tim22/Tim23_family_protein	Transporter	NA	NA	1.55
Gma.3535.2.S1_a_at	mitochondrial_import_inner_membrane_translocase_subunit_Tim17/Tim22/Tim23_family_protein	Transporter	NA	NA	1.64
Gma.3580.1.S1_at	ATPLT5_(POLYOL_TRANSPORTER_5);_D-ribose_transporter/_D-xylose_transporter/_carbohydrate_transporter/_galactose_transporter/_glucose_transporter/_glycerol_transporter/_hydrogen:sugar_symporter/_mannitol_transporter/_monosaccharide_transporter/_myo-inositol	Transporter	NA	NA	1.38
Gma.4927.2.S1_at	ATPDR7/PDR7_(PLEIOTROPIC_DRUG_RESISTANCE_7);_ATPase,_coupled_to_transmembrane_movement_of_substances	Transporter	NA	NA	2.19
Gma.5527.2.S1_at	transportin-SR-related	Transporter	NA	NA	1.17
Gma.5574.1.S1_s_at	ATPDR12/PDR12_(PLEIOTROPIC_DRUG_RESISTANCE_12);_ATPase,_coupled_to_transmembrane_movement_of_substances	Transporter	NA	NA	2.2
Gma.5574.2.S1_at	ATPDR12/PDR12_(PLEIOTROPIC_DRUG_RESISTANCE_12);_ATPase,_coupled_to_transmembrane_movement_of_substances	Transporter	NA	NA	2.91
Gma.8745.1.S1_at	[AT2G04090,_MATE_efflux_family_protein];[AT2G04100,_MATE_efflux_family_protein]	Transporter	NA	NA	1.41
GmaAffx.12962.1.S1_at	ALA1_(AMINOPHOSPHOLIPID_ATPASE1);_ATPase,_coupled_to_transmembrane_movement_of_ions,_phosphorylative_mechanism	Transporter	NA	NA	2.78
GmaAffx.14871.1.S1_at	amino_acid_transporter_family_protein	Transporter	NA	NA	2.37
GmaAffx.19636.1.S1_at	proton-dependent_oligopeptide_transport_(POT)_family_protein	Transporter	NA	NA	1.23
GmaAffx.33296.1.S1_at	haloacid_dehalogenase-like_hydrolase_family_protein	Transporter	NA	NA	1.84
GmaAffx.40841.1.S1_at	ATPDR12/PDR12_(PLEIOTROPIC_DRUG_RESISTANCE_12);_ATPase,_coupled_to_transmembrane_movement_of_substances	Transporter	NA	NA	3.51
GmaAffx.44141.1.S1_at	(VACUOLAR_PROTON_ATPASE_A2);_ATPase	Transporter	NA	NA	1.74
GmaAffx.45853.1.S1_at	integral_membrane_transporter_family_protein	Transporter	NA	NA	2.09
GmaAffx.46678.1.S1_at	phosphate_translocator-related	Transporter	NA	NA	1.46
GmaAffx.47249.1.S1_at	ENT1,AT_(EQUILIBRATIVE_NUCLEOTIDE_TRANSPORTER_1);_nucleoside_transporter	Transporter	NA	NA	1.52
GmaAffx.50852.1.S1_at	transportin-SR-related	Transporter	NA	NA	1.98
GmaAffx.51803.1.S1_at	PIN1_(PIN-FORMED_1);_transporter	Transporter	NA	NA	1.95
GmaAffx.68483.1.S1_at	ATPase,_coupled_to_transmembrane_movement_of_substances_/_amino_acid_permease	Transporter	NA	NA	1.7
GmaAffx.69057.1.S1_at	transporter	Transporter	NA	NA	1.4
GmaAffx.70709.1.S1_s_at	MATE_efflux_family_protein	Transporter	NA	NA	1.68
GmaAffx.76095.1.S1_at	mitochondrial_substrate_carrier_family_protein	Transporter	NA	NA	1.27
GmaAffx.76517.1.S1_at		Transporter	NA	NA	1.93
GmaAffx.82105.1.S1_at	ATSUC9_(SUCROSE-PROTON_SYMPORTER_9);_carbohydrate_transporter/_sucrose:hydrogen_symporter/_sugar_porter	Transporter	NA	NA	3.17
GmaAffx.85761.1.S1_at	phosphate_translocator-related	Transporter	NA	NA	1.13
GmaAffx.86158.1.S1_at	tetracycline_transporter	Transporter	NA	NA	2.77
GmaAffx.86851.1.S1_at	ATGCN1_(Arabidopsis_thaliana_general_control_non-repressible_1)	Transporter	NA	NA	1.76
GmaAffx.90396.1.S1_s_at	AAC1_(ADP/ATP_CARRIER_1);_ATP:ADP_antiporter/_binding	Transporter	NA	NA	1.53
GmaAffx.90589.1.S1_at	AAP7_(amino_acid_permease_7);_amino_acid_permease	Transporter	NA	NA	1.53
GmaAffx.91491.1.S1_s_at	AAC1_(ADP/ATP_CARRIER_1);_ATP:ADP_antiporter/_binding	Transporter	NA	NA	1.79
GmaAffx.92329.1.S1_at	haloacid_dehalogenase-like_hydrolase_family_protein	Transporter	NA	NA	1.65
GmaAffx.93103.1.S1_s_at	ATPDR7/PDR7_(PLEIOTROPIC_DRUG_RESISTANCE_7);_ATPase,_coupled_to_transmembrane_movement_of_substances	Transporter	NA	NA	1.74
Gma.10523.1.A1_at		Unclassified	NA	NA	2.3
Gma.10897.1.S1_s_at	hydroxyproline-rich_glycoprotein_family_protein	Unclassified	NA	NA	1.81
Gma.11338.1.S1_at		Unclassified	NA	NA	1.1
Gma.12094.2.S1_at	similar_to_unknown_protein_[Arabidopsis_thaliana]_(TAIR:AT1G26920.1);_similar_to_hypothetical_protein_[Ricinus_communis]_(GB:CAH56540.1)	Unclassified	NA	NA	2.57
Gma.13013.2.S1_at	similar_to_unknown_protein_[Arabidopsis_thaliana]_(TAIR:AT5G23920.1);_similar_to_Os10g0548100_[Oryza_sativa_(japonica_cultivar-group)]_(GB:NP_001065301.1);_similar_to_unknown_[Xerophyta_humilis]_(GB:AAT45003.1)	Unclassified	NA	NA	1.33
Gma.13074.2.S1_a_at	zinc_finger_(C3HC4-type_RING_finger)_family_protein	Unclassified	NA	NA	1.13
Gma.13302.1.S1_at	cyclase_family_protein	Unclassified	NA	NA	1.87
Gma.13644.1.S1_at		Unclassified	NA	NA	2.32
Gma.15091.1.S1_s_at	similar_to_unknown_protein_[Arabidopsis_thaliana]_(TAIR:AT2G32210.1);_similar_to_conserved_hypothetical_protein_[Medicago_truncatula]_(GB:ABD32591.1)	Unclassified	NA	NA	1.8
Gma.15479.1.S1_at	similar_to_unknown_protein_[Arabidopsis_thaliana]_(TAIR:AT2G18876.1);_similar_to_hypothetical_protein_MtrDRAFT_AC135801g19v1_[Medicago_truncatula]_(GB:ABE82185.1);_contains_domain_no_description_(G3D.1.20.5.170);_contains_domain_SUBFAMILY_NOT_NAMED_(PTHR2	Unclassified	NA	NA	1.75
Gma.16654.2.S1_at	aromatic-rich_family_protein	Unclassified	NA	NA	1.25
Gma.16778.1.S1_at	VQ_motif-containing_protein	Unclassified	NA	NA	1.8
Gma.17054.1.S1_s_at		Unclassified	NA	NA	1.91
Gma.17520.1.S1_at		Unclassified	NA	NA	1.45
Gma.17607.1.S1_s_at		Unclassified	NA	NA	1.5
Gma.2301.1.S1_at		Unclassified	NA	NA	1.25
Gma.2822.2.S1_at		Unclassified	NA	NA	1.21
Gma.3346.1.S1_at	similar_to_unknown_protein_[Oryza_sativa_(japonica_cultivar-group)]_(GB:BAD36638.1);_similar_to_Os08g0455800_[Oryza_sativa_(japonica_cultivar-group)]_(GB:NP_001061963.1);_contains_InterPro_domain_Protein_of_unknown_function_DUF985;_(InterPro:IPR009327)	Unclassified	NA	NA	1.24
Gma.3751.1.S1_at	VQ_motif-containing_protein	Unclassified	NA	NA	2.57
Gma.3828.1.S1_at		Unclassified	NA	NA	1.99
Gma.3905.1.S1_at	similar_to_Protein_of_unknown_function_DUF667_[Medicago_truncatula]_(GB:ABE88669.1);_contains_InterPro_domain_Protein_of_unknown_function_DUF667;_(InterPro:IPR007714)	Unclassified	NA	NA	1.3
Gma.3978.1.S1_at		Unclassified	NA	NA	1.98
Gma.4313.1.S1_a_at		Unclassified	NA	NA	1.74
Gma.4313.1.S1_at		Unclassified	NA	NA	1.91
Gma.4413.2.S1_at		Unclassified	NA	NA	2.25
Gma.4539.1.A1_at	similar_to_conserved_hypothetical_protein_[Medicago_truncatula]_(GB:ABD32680.1);_contains_domain_CoA-dependent_acyltransferases_(SSF52777)	Unclassified	NA	NA	1.31
Gma.5200.3.S1_at	similar_to_LMBR1_integral_membrane_family_protein_[Arabidopsis_thaliana]_(TAIR:AT5G01460.1);_similar_to_LMBR1_integral_membrane_family_protein-like_[Oryza_sativa_(japonica_cultivar-group)]_(GB:BAD44783.1);_similar_to_Os06g0128200_[Oryza_sativa_(japonica_c	Unclassified	NA	NA	1.6
Gma.5715.1.S1_s_at	similar_to_hypothetical_protein_[Capsicum_chinense]_(GB:CAJ13713.1)	Unclassified	NA	NA	1.33
Gma.6183.1.S1_s_at	similar_to_unknown_protein_[Oryza_sativa_(japonica_cultivar-group)]_(GB:AAT07560.1);_contains_InterPro_domain_Protein_of_unknown_function_DUF814;_(InterPro:IPR008532)	Unclassified	NA	NA	1.41
Gma.6183.2.A1_at	similar_to_unknown_protein_[Oryza_sativa_(japonica_cultivar-group)]_(GB:AAT07560.1);_contains_InterPro_domain_Protein_of_unknown_function_DUF814;_(InterPro:IPR008532)	Unclassified	NA	NA	1.42
Gma.63.1.S1_at		Unclassified	NA	NA	1.42
Gma.6554.1.S1_at	similar_to_BPS1_(BYPASS_1)_[Arabidopsis_thaliana]_(TAIR:AT1G01550.2);_similar_to_unknown_[Solanum_tuberosum]_(GB:ABB16971.1);_contains_InterPro_domain_Glutathione_S-transferase,_C-terminal-like;_(InterPro:IPR010987)	Unclassified	NA	NA	1.28
Gma.7721.1.A1_at	similar_to_Os03g0259700_[Oryza_sativa_(japonica_cultivar-group)]_(GB:NP_001049615.1);_similar_to_expressed_protein_[Oryza_sativa_(japonica_cultivar-group)]_(GB:ABF95074.1);_contains_InterPro_domain_Protein_of_unknown_function_DUF1630;_(InterPro:IPR012860)	Unclassified	NA	NA	1.17
Gma.7853.1.S1_at	AR781	Unclassified	NA	NA	2.66
Gma.7853.1.S1_s_at	AR781	Unclassified	NA	NA	2.4
Gma.8172.1.A1_at	unknown_protein	Unclassified	NA	NA	1.18
GmaAffx.10053.1.S1_at	ATPOB1_(Arabidopsis_thaliana_POZ/BTB_containing-protein_1);_protein_binding	Unclassified	NA	NA	1.57
GmaAffx.1301.51.S1_at	similar_to_unknown_protein_[Arabidopsis_thaliana]_(TAIR:AT5G44860.1);_similar_to_conserved_hypothetical_protein_[Medicago_truncatula]_(GB:ABE90086.1);_contains_domain_gb_def:_Hypothetical_protein_AT4g16850_(PTHR22597:SF10);_contains_domain_FAMILY_NOT_NAME	Unclassified	NA	NA	1.63
GmaAffx.1301.65.S1_at		Unclassified	NA	NA	2.14
GmaAffx.14153.2.S1_at		Unclassified	NA	NA	1.35
GmaAffx.14334.1.S1_at		Unclassified	NA	NA	2.92
GmaAffx.15910.1.A1_at		Unclassified	NA	NA	1.97
GmaAffx.17520.1.S1_at	similar_to_unknown_protein_[Arabidopsis_thaliana]_(TAIR:AT1G20310.1);_similar_to_syringolide-induced_protein_14-1-1_[Glycine_max]_(GB:BAB86891.1)	Unclassified	NA	NA	1.2
GmaAffx.1821.1.S1_at		Unclassified	NA	NA	1.16
GmaAffx.18706.1.S1_at	similar_to_defective_chloroplasts_and_leaves_protein-related_/_DCL_protein-related_[Arabidopsis_thaliana]_(TAIR:AT1G45230.1);_similar_to_putative_defective_chloroplasts_and_leaves_(DCL)_protein_[Oryza_sativa_(japonica_cultivar-group)]_(GB:AAQ56405.1)	Unclassified	NA	NA	1.16
GmaAffx.22804.1.S1_at		Unclassified	NA	NA	1.26
GmaAffx.24108.1.S1_at		Unclassified	NA	NA	1.77
GmaAffx.28624.1.S1_at	similar_to_unknown_protein_[Arabidopsis_thaliana]_(TAIR:AT2G14910.1);_similar_to_seed_maturation-like_protein,_putative_[Medicago_truncatula]_(GB:ABE86960.1)	Unclassified	NA	NA	1.29
GmaAffx.32111.1.A1_at	ATBRXL4/BRX-LIKE4_(BREVIS_RADIX-LIKE_4)	Unclassified	NA	NA	1.5
GmaAffx.33194.1.S1_at	integral_membrane_family_protein	Unclassified	NA	NA	1.92
GmaAffx.33259.1.S1_at		Unclassified	NA	NA	1.92
GmaAffx.35843.1.S1_at		Unclassified	NA	NA	1.72
GmaAffx.36619.1.S1_at	similar_to_unknown_protein_[Arabidopsis_thaliana]_(TAIR:AT4G26060.1);_similar_to_conserved_hypothetical_protein_[Medicago_truncatula]_(GB:ABE79016.1);_contains_domain_60S_RIBOSOMAL_PROTEIN_L18A_(PTHR10052);_contains_domain_60S_RIBOSOMAL_PROTEIN_L18A,_PLAN	Unclassified	NA	NA	2.37
GmaAffx.40717.1.S1_at	similar_to_unknown_protein_[Arabidopsis_thaliana]_(TAIR:AT2G42190.1);_similar_to_HMG-I_and_HMG-Y,_DNA-binding_[Medicago_truncatula]_(GB:ABE85991.1);_contains_InterPro_domain_HMG-I_and_HMG-Y,_DNA-binding;_(InterPro:IPR000637)	Unclassified	NA	NA	1.1
GmaAffx.41031.1.S1_at	hydroxyproline-rich_glycoprotein_family_protein	Unclassified	NA	NA	1.57
GmaAffx.41605.2.S1_at		Unclassified	NA	NA	1.11
GmaAffx.42607.1.A1_at	integral_membrane_family_protein	Unclassified	NA	NA	2.13
GmaAffx.42801.1.S1_at		Unclassified	NA	NA	2.58
GmaAffx.43083.1.S1_at		Unclassified	NA	NA	2.95
GmaAffx.45144.1.S1_at	similar_to_unknown_protein_[Arabidopsis_thaliana]_(TAIR:AT1G06750.1);_similar_to_conserved_hypothetical_protein_[Medicago_truncatula]_(GB:ABE83048.1);_contains_domain_no_description_(G3D.3.40.50.300);_contains_domain_P-loop_containing_nucleoside_triphosph	Unclassified	NA	NA	1.91
GmaAffx.45458.1.A1_at		Unclassified	NA	NA	1.7
GmaAffx.47244.1.S1_at		Unclassified	NA	NA	1.9
GmaAffx.47461.1.S1_at	similar_to_Protein_of_unknown_function_DUF1499_[Medicago_truncatula]_(GB:ABE92390.1);_contains_InterPro_domain_Protein_of_unknown_function_DUF1499;_(InterPro:IPR010865)	Unclassified	NA	NA	1.66
GmaAffx.47815.1.A1_at	similar_to_unknown_protein_[Arabidopsis_thaliana]_(TAIR:AT4G23530.1);_similar_to_Protein_of_unknown_function_DUF793_[Medicago_truncatula]_(GB:ABE83157.1);_contains_InterPro_domain_Protein_of_unknown_function_DUF793;_(InterPro:IPR008511)	Unclassified	NA	NA	1.62
GmaAffx.53112.1.S1_at	YLS7_(yellow-leaf-specific_gene_7)	Unclassified	NA	NA	1.7
GmaAffx.54553.1.S1_at		Unclassified	NA	NA	1.81
GmaAffx.56430.1.S1_at		Unclassified	NA	NA	1.1
GmaAffx.57389.1.S1_at	similar_to_unknown_protein_[Arabidopsis_thaliana]_(TAIR:AT4G26130.1);_similar_to_cDNA-5-encoded_protein_(GB:AAA50235.1)	Unclassified	NA	NA	2.63
GmaAffx.5948.1.S1_at		Unclassified	NA	NA	1.23
GmaAffx.60538.1.S1_at		Unclassified	NA	NA	1.75
GmaAffx.60979.1.S1_at	similar_to_unknown_protein_[Arabidopsis_thaliana]_(TAIR:AT1G61667.1);_similar_to_Os07g0548800_[Oryza_sativa_(japonica_cultivar-group)]_(GB:NP_001059929.1);_similar_to_unknown_protein_[Oryza_sativa_(japonica_cultivar-group)]_(GB:BAC57724.1);_contains_Inter	Unclassified	NA	NA	1.6
GmaAffx.62043.2.S1_at	similar_to_unknown_protein_[Arabidopsis_thaliana]_(TAIR:AT5G57270.3);_similar_to_Protein_of_unknown_function_DUF266,_plant_[Medicago_truncatula]_(GB:ABD28621.1);_contains_InterPro_domain_Protein_of_unknown_function_DUF266,_plant;_(InterPro:IPR004949)	Unclassified	NA	NA	1.18
GmaAffx.63939.1.S1_at	similar_to_unknown_protein_[Arabidopsis_thaliana]_(TAIR:AT5G22930.1);_similar_to_Os05g0115100_[Oryza_sativa_(japonica_cultivar-group)]_(GB:NP_001054464.1);_similar_to_OSJNBa0095E20.10_[Oryza_sativa_(japonica_cultivar-group)]_(GB:CAE02422.2);_contains_Inte	Unclassified	NA	NA	1.52
GmaAffx.65508.1.S1_at	similar_to_unknown_protein_[Arabidopsis_thaliana]_(TAIR:AT3G11850.2);_similar_to_expressed_protein_[Oryza_sativa_(japonica_cultivar-group)]_(GB:ABA98276.1);_similar_to_Os11g0575900_[Oryza_sativa_(japonica_cultivar-group)]_(GB:NP_001068136.1);_similar_to_O	Unclassified	NA	NA	1.24
GmaAffx.6736.1.S1_at	glycine-rich_protein	Unclassified	NA	NA	1.15
GmaAffx.67412.1.S1_at	binding	Unclassified	NA	NA	1.39
GmaAffx.68304.1.S1_at	AR781	Unclassified	NA	NA	1.48
GmaAffx.69263.1.S1_at	similar_to_unknown_protein_[Arabidopsis_thaliana]_(TAIR:AT4G39790.1);_similar_to_Protein_of_unknown_function_DUF630_[Medicago_truncatula]_(GB:ABE82615.1);_contains_InterPro_domain_Protein_of_unknown_function_DUF632;_(InterPro:IPR006867);_contains_InterPro	Unclassified	NA	NA	1.76
GmaAffx.69402.1.S1_at		Unclassified	NA	NA	1.26
GmaAffx.77119.1.S1_at		Unclassified	NA	NA	1.57
GmaAffx.77917.2.S1_at		Unclassified	NA	NA	1.5
GmaAffx.78419.1.S1_at		Unclassified	NA	NA	1.08
GmaAffx.78445.1.S1_at	binding	Unclassified	NA	NA	1.31
GmaAffx.79785.1.S1_at	similar_to_unknown_protein_[Arabidopsis_thaliana]_(TAIR:AT1G19400.2);_similar_to_hypothetical_protein_[Oryza_sativa_(japonica_cultivar-group)]_(GB:AAN65010.1);_similar_to_Os03g0775600_[Oryza_sativa_(japonica_cultivar-group)]_(GB:NP_001051432.1);_contains_	Unclassified	NA	NA	1.31
GmaAffx.80776.2.S1_s_at	similar_to_unknown_protein_[Arabidopsis_thaliana]_(TAIR:AT5G54870.1);_similar_to_unknown_protein_[Arabidopsis_thaliana]_(TAIR:AT4G27020.1);_similar_to_unknown_protein_[Oryza_sativa_(japonica_cultivar-group)]_(GB:BAD53001.1);_similar_to_unknown_protein_[Or	Unclassified	NA	NA	1.18
GmaAffx.81267.1.S1_at	ECT2;_protein_binding	Unclassified	NA	NA	1.31
GmaAffx.81966.1.S1_at		Unclassified	NA	NA	1.61
GmaAffx.82378.1.A1_at		Unclassified	NA	NA	1.3
GmaAffx.82865.1.S1_at	similar_to_conserved_hypothetical_protein_[Medicago_truncatula]_(GB:ABD28468.1);_similar_to_Os04g0298600_[Oryza_sativa_(japonica_cultivar-group)]_(GB:NP_001052403.1);_contains_domain_ARM_repeat_(SSF48371);_contains_domain_SUBFAMILY_NOT_NAMED_(PTHR21481:SF	Unclassified	NA	NA	1.25
GmaAffx.83691.1.S1_at	similar_to_hypothetical_protein_AaeL_AAEL003671_[Aedes_aegypti]_(GB:EAT44992.1);_similar_to_Os07g0569000_[Oryza_sativa_(japonica_cultivar-group)]_(GB:NP_001060035.1)	Unclassified	NA	NA	1.25
GmaAffx.85163.1.S1_at	dentin_sialophosphoprotein-related	Unclassified	NA	NA	2.35
GmaAffx.86112.1.S1_at	ATBPM3;_protein_binding	Unclassified	NA	NA	1.13
GmaAffx.86182.1.S1_at	similar_to_unknown_protein_[Arabidopsis_thaliana]_(TAIR:AT5G18520.1);_similar_to_Os01g0836800_[Oryza_sativa_(japonica_cultivar-group)]_(GB:NP_001044733.1);_similar_to_Os05g0462500_[Oryza_sativa_(japonica_cultivar-group)]_(GB:NP_001055767.1);_similar_to_un	Unclassified	NA	NA	1.82
GmaAffx.86739.1.S1_at	GRAM_domain-containing_protein_/_ABA-responsive_protein-related	Unclassified	NA	NA	1.86
GmaAffx.87264.1.S1_s_at		Unclassified	NA	NA	1.43
GmaAffx.87264.2.S1_at		Unclassified	NA	NA	1.37
GmaAffx.88106.1.S1_at	similar_to_unknown_protein_[Arabidopsis_thaliana]_(TAIR:AT5G44250.1);_similar_to_Protein_of_unknown_function_DUF829,_eukaryotic_[Medicago_truncatula]_(GB:ABE83368.1);_contains_InterPro_domain_Protein_of_unknown_function_DUF829,_eukaryotic;_(InterPro:IPR00	Unclassified	NA	NA	1.44
GmaAffx.88137.1.S1_at	similar_to_unknown_protein_[Arabidopsis_thaliana]_(TAIR:AT5G49945.1);_similar_to_Os05g0432400_[Oryza_sativa_(japonica_cultivar-group)]_(GB:NP_001055631.1);_similar_to_hypothetical_protein_LOC447812_[Danio_rerio]_(GB:NP_001004551.1);_contains_InterPro_doma	Unclassified	NA	NA	1.42
GmaAffx.88413.2.S1_at		Unclassified	NA	NA	1.34
GmaAffx.88478.2.S1_at	alphavirus_core_protein_family	Unclassified	NA	NA	1.51
GmaAffx.88496.1.S1_at	similar_to_unknown_protein_[Arabidopsis_thaliana]_(TAIR:AT1G36050.1);_similar_to_PREDICTED:_hypothetical_protein_[Strongylocentrotus_purpuratus]_(GB:XP_792057.2);_similar_to_Os03g0784400_[Oryza_sativa_(japonica_cultivar-group)]_(GB:NP_001051473.1);_simila	Unclassified	NA	NA	1.35
GmaAffx.88678.1.S1_at	similar_to_unknown_protein_[Arabidopsis_thaliana]_(TAIR:AT1G23170.1);_similar_to_Os01g0128400_[Oryza_sativa_(japonica_cultivar-group)]_(GB:NP_001041912.1);_similar_to_hypothetical_protein_[Platanus_x_acerifolia]_(GB:CAL07978.1);_contains_domain_FAMILY_NOT	Unclassified	NA	NA	1.35
GmaAffx.90358.1.S1_at	similar_to_Os06g0320700_[Oryza_sativa_(japonica_cultivar-group)]_(GB:NP_001057514.1);_similar_to_hypothetical_protein_ebA6654_[Azoarcus_sp._EbN1]_(GB:YP_160826.1);_contains_InterPro_domain_Protein_of_unknown_function_UPF0061;_(InterPro:IPR003846)	Unclassified	NA	NA	1.71
GmaAffx.90383.1.S1_at		Unclassified	NA	NA	2.11
GmaAffx.90713.1.S1_s_at	similar_to_unknown_protein_[Arabidopsis_thaliana]_(TAIR:AT3G63500.2);_similar_to_Potyvirus_VPg_interacting_protein_[Nicotiana_benthamiana]_(GB:AAP22954.1);_similar_to_Os03g0239200_[Oryza_sativa_(japonica_cultivar-group)]_(GB:NP_001049504.1);_similar_to_Os	Unclassified	NA	NA	1.35
GmaAffx.90789.1.S1_s_at	similar_to_unknown_protein_[Arabidopsis_thaliana]_(TAIR:AT2G16900.1);_similar_to_pEARLI_4_gene_product_(GB:AAC37472.1);_contains_InterPro_domain_Arabidopsis_phospholipase-like;_(InterPro:IPR007942)	Unclassified	NA	NA	1.73
GmaAffx.90811.1.S1_at	similar_to_unknown_protein_[Arabidopsis_thaliana]_(TAIR:AT2G18210.1);_similar_to_hypothetical_protein_[Thellun_(GB:ABB45855.1)	Unclassified	NA	NA	2.4
GmaAffx.90982.1.S1_at		Unclassified	NA	NA	1.31
GmaAffx.91088.1.S1_s_at		Unclassified	NA	NA	1.66
GmaAffx.91426.1.S1_at	similar_to_unknown_protein_[Arabidopsis_thaliana]_(TAIR:AT3G20510.1);_similar_to_hypothetical_protein_11_[Plantago_major]_(GB:CAJ34819.1);_contains_InterPro_domain_Protein_of_unknown_function_UPF0136,_Transmembrane;_(InterPro:IPR005349)	Unclassified	NA	NA	1.43
GmaAffx.91578.1.S1_x_at	similar_to_unknown_protein_[Arabidopsis_thaliana]_(TAIR:AT2G38630.1);_similar_to_Os01g0817800_[Oryza_sativa_(japonica_cultivar-group)]_(GB:NP_001044626.1);_similar_to_Os05g0482600_[Oryza_sativa_(japonica_cultivar-group)]_(GB:NP_001055867.1);_similar_to_un	Unclassified	NA	NA	1.11
GmaAffx.91857.1.S1_at	similar_to_unknown_protein_[Arabidopsis_thaliana]_(TAIR:AT4G26130.1);_similar_to_cDNA-5-encoded_protein_(GB:AAA50235.1)	Unclassified	NA	NA	3.16
GmaAffx.91857.1.S1_s_at	similar_to_unknown_protein_[Arabidopsis_thaliana]_(TAIR:AT4G26130.1);_similar_to_cDNA-5-encoded_protein_(GB:AAA50235.1)	Unclassified	NA	NA	3.11
GmaAffx.91881.1.S1_s_at	similar_to_unknown_protein_[Arabidopsis_thaliana]_(TAIR:AT1G58420.1);_similar_to_Os07g0123800_[Oryza_sativa_(japonica_cultivar-group)]_(GB:NP_001058800.1);_similar_to_Os03g0769700_[Oryza_sativa_(japonica_cultivar-group)]_(GB:NP_001051398.1);_similar_to_hy	Unclassified	NA	NA	1.89
GmaAffx.92099.1.S1_at	Identical_to_Protein_At5g01750_[Arabidopsis_Thaliana]_(GB:Q9LZX1;GB:Q8LEK9);_similar_to_unknown_protein_[Arabidopsis_thaliana]_(TAIR:AT3G11740.1);_similar_to_Protein_of_unknown_function_DUF567_[Medicago_truncatula]_(GB:ABE88870.1);_contains_InterPro_domai	Unclassified	NA	NA	1.8
GmaAffx.92184.1.S1_s_at	similar_to_unknown_protein_[Arabidopsis_thaliana]_(TAIR:AT2G16900.1);_similar_to_pEARLI_4_gene_product_(GB:AAC37472.1);_contains_InterPro_domain_Arabidopsis_phospholipase-like;_(InterPro:IPR007942)	Unclassified	NA	NA	1.67
GmaAffx.92722.1.S1_at	similar_to_unknown_protein_[Arabidopsis_thaliana]_(TAIR:AT3G48700.1);_similar_to_CXE_carboxylesterase_[Malus_pumila]_(GB:ABB89003.1);_contains_InterPro_domain_Esterase/lipase/thioesterase;_(InterPro:IPR000379);_contains_InterPro_domain_Alpha/beta_hydrolas	Unclassified	NA	NA	1.91
GmaAffx.92913.1.S1_at	similar_to_unknown_protein_[Arabidopsis_thaliana]_(TAIR:AT4G21920.1)	Unclassified	NA	NA	2.82
GmaAffx.93095.1.S1_at	auxin-responsive_family_protein	Unclassified	NA	NA	2.37
GmaAffx.93095.1.S1_s_at	auxin-responsive_family_protein	Unclassified	NA	NA	1.57
GmaAffx.93194.1.S1_s_at	similar_to_unknown_protein_[Arabidopsis_thaliana]_(TAIR:AT1G58420.1);_similar_to_Os07g0123800_[Oryza_sativa_(japonica_cultivar-group)]_(GB:NP_001058800.1);_similar_to_Os03g0769700_[Oryza_sativa_(japonica_cultivar-group)]_(GB:NP_001051398.1);_similar_to_hy	Unclassified	NA	NA	1.44
GmaAffx.93428.1.S1_s_at	similar_to_unknown_protein_[Arabidopsis_thaliana]_(TAIR:AT2G18210.1);_similar_to_hypothetical_protein_[Thellun_(GB:ABB45855.1)	Unclassified	NA	NA	1.67
GmaAffx.93439.1.S1_s_at		Unclassified	NA	NA	1.5
GmaAffx.93519.1.S1_at		Unclassified	NA	NA	1.55
Gma.13448.2.S1_at		Unclassified		NA	1.54
Genes upregulated 6h after NaHCO3 stress treatment
Probe set	Arabidopsis New Description	Functional Category	Sub-Category	Family	Fold Change
Gma.4218.2.S1_at	similar_to_WDL1_(WVD2-LIKE_1)_[Arabidopsis_thaliana]_(TAIR:AT3G04630.3);_similar_to_seed_specific_protein_Bn15D14A_[Brassica_napus]_(GB:AAP37969.1);_contains_InterPro_domain_Targeting_for_Xklp2;_(InterPro:IPR009675)	Cell_Growth_&_Division	Cell_Cycle	NA	1.48
GmaAffx.50765.1.S1_s_at	MBD10_(methyl-CpG-binding_domain_10);_DNA_binding	Cell_Growth_&_Division	Chromatin_Modification	NA	2.09
Gma.12369.2.S1_at	cellular_apoptosis_susceptibility_protein,_putative_/_importin-alpha_re-exporter,_putative	Cell_Growth_&_Division	NA	NA	1.25
Gma.13972.2.S1_at	zinc_finger_protein,_putative_/_regulator_of_chromosome_condensation_(RCC1)_family_protein	Cell_Growth_&_Division	NA	NA	1.48
Gma.14945.1.S1_at		Cell_Growth_&_Division	NA	NA	1.23
Gma.15980.1.S1_at	HhH-GPD_base_excision_DNA_repair_family_protein	Cell_Growth_&_Division	NA	NA	1.12
Gma.1936.1.S1_at	ATCUL1_(CULLIN_1)	Cell_Growth_&_Division	NA	NA	1.04
Gma.2511.1.S1_at	PHR2_(PHOTOLYASE/BLUE-LIGHT_RECEPTOR_2)	Cell_Growth_&_Division	NA	NA	1.34
Gma.2848.1.S1_at	TSO2_(TSO2);_ribonucleoside-diphosphate_reductase	Cell_Growth_&_Division	NA	NA	1.41
Gma.4150.2.S1_s_at	ATPP2-B15_(Phloem_protein_2-B15)	Cell_Growth_&_Division	NA	NA	1.81
Gma.5381.1.S1_at	ELO3_(ELONGATA_3);_N-acetyltransferase/_catalytic/_hydrogen_ion_transporting_ATP_synthase,_rotational_mechanism_/_hydrogen_ion_transporting_ATPase,_rotational_mechanism_/_iron_ion_binding	Cell_Growth_&_Division	NA	NA	1.16
Gma.5594.1.S1_at	CDC48_(CELL_DIVISION_CYCLE_48);_ATPase	Cell_Growth_&_Division	NA	NA	1.3
Gma.9509.2.S1_at	AML1_(ARABIDOPSIS_MEI2-LIKE_PROTEIN_1);_RNA_binding	Cell_Growth_&_Division	NA	NA	1.21
Gma.9509.2.S1_x_at	AML1_(ARABIDOPSIS_MEI2-LIKE_PROTEIN_1);_RNA_binding	Cell_Growth_&_Division	NA	NA	1.27
GmaAffx.26289.1.S1_at	similar_to_unknown_protein_[Arabidopsis_thaliana]_(TAIR:AT5G16080.1);_similar_to_CXE_carboxylesterase_[Actinidia_deliciosa]_(GB:ABB89016.1);_contains_InterPro_domain_Esterase/lipase/thioesterase;_(InterPro:IPR000379);_contains_InterPro_domain_Alpha/beta_h	Cell_Growth_&_Division	NA	NA	1.38
GmaAffx.27577.1.S1_at	no_match	Cell_Growth_&_Division	NA	NA	1.84
GmaAffx.27899.1.A1_at		Cell_Growth_&_Division	NA	NA	1.97
GmaAffx.37096.1.S1_at	DNA_polymerase_delta_small_subunit-related	Cell_Growth_&_Division	NA	NA	1.43
GmaAffx.46962.1.S1_at	ATPSK4_(PHYTOSULFOKINE_4_PRECURSOR);_growth_factor	Cell_Growth_&_Division	NA	NA	1.5
GmaAffx.72693.1.S1_at	Ndr_family_protein	Cell_Growth_&_Division	NA	NA	1.4
GmaAffx.77169.2.S1_at	methyladenine_glycosylase_family_protein	Cell_Growth_&_Division	NA	NA	2.21
GmaAffx.79294.1.S1_at	kinase_interacting_family_protein	Cell_Growth_&_Division	NA	NA	1.5
GmaAffx.88134.1.S1_at	[AT2G38620,_CDKB1;2_(cyclin-dependent_kinase_B1;2);_kinase];[AT3G54180,_CDC2B_(CDC2-LIKE_GENE);_kinase]	Cell_Growth_&_Division	NA	NA	1.79
GmaAffx.89786.1.A1_s_at		Cell_Growth_&_Division	NA	NA	9.5
GmaAffx.90456.1.S1_s_at	ATCUL1_(CULLIN_1)	Cell_Growth_&_Division	NA	NA	1.17
GmaAffx.91994.1.S1_at	MBD13_(methyl-CpG-binding_domain_13)	Cell_Growth_&_Division	NA	NA	1.31
Gma.10738.2.S1_s_at	ACT7_(actin_7)	Cell_Structure	NA	NA	1.53
Gma.10775.2.S1_s_at	ATEXPA10_(ARABIDOPSIS_THALIANA_EXPANSIN_A10)	Cell_Structure	NA	NA	6.49
Gma.10796.2.S1_x_at	CESA3_(CELLULASE_SYNTHASE_3);_cellulose_synthase/_transferase,_transferring_glycosyl_groups	Cell_Structure	NA	NA	1.55
Gma.11257.1.S1_at		Cell_Structure	NA	NA	3.69
Gma.13580.2.S1_x_at	TUA5_(tubulin_alpha-5)	Cell_Structure	NA	NA	1.05
Gma.1463.1.S1_at	ATMAP65-1_(MICROTUBULE-ASSOCIATED_PROTEINS_65-1);_microtubule_binding	Cell_Structure	NA	NA	1.66
Gma.1541.1.S1_at	ADF6_(ACTIN_DEPOLYMERIZING_FACTOR_6);_actin_binding	Cell_Structure	NA	NA	1.02
Gma.15523.1.S1_s_at	pectinesterase_family_protein	Cell_Structure	NA	NA	1.67
Gma.16400.1.S1_a_at	ATGSL10_(GLUCAN_SYNTHASE-LIKE_10);_1,3-beta-glucan_synthase	Cell_Structure	NA	NA	1.17
Gma.16405.1.A1_at	ATAGAL1_(ARABIDOPSIS_THALIANA_ALPHA-GALACTOSIDASE_1);_alpha-galactosidase	Cell_Structure	NA	NA	1.44
Gma.16696.1.S1_at	glycosyl_hydrolase_family_3_protein	Cell_Structure	NA	NA	3.13
Gma.17448.1.S1_at	glycosyl_hydrolase_family_79_N-terminal_domain-containing_protein	Cell_Structure	NA	NA	1.48
Gma.17625.1.S1_a_at	TUA6_(tubulin_alpha-6_chiain)	Cell_Structure	NA	NA	1.19
Gma.18017.1.S1_s_at	b-keto_acyl_reductase,_putative_(GLOSSY8)	Cell_Structure	NA	NA	1.32
Gma.2151.1.S1_at	glycosyl_hydrolase_family_9_protein	Cell_Structure	NA	NA	2.23
Gma.2204.1.S1_at	remorin_family_protein	Cell_Structure	NA	NA	1.26
Gma.2464.1.S1_a_at	RGP2_(Reversibly_glycosylated_polypeptide-3);_DNA_binding_/_alpha-1,4-glucan-protein_synthase_(UDP-forming)	Cell_Structure	NA	NA	1.31
Gma.2596.1.S1_at	peptidoglycan-binding_LysM_domain-containing_protein	Cell_Structure	NA	NA	1.79
Gma.2801.1.S1_at	glycosyl_hydrolase_family_1_protein	Cell_Structure	NA	NA	1.86
Gma.3511.4.S1_s_at		Cell_Structure	NA	NA	1.7
Gma.3604.1.S1_at	caffeoyl-CoA_3-O-methyltransferase,_putative	Cell_Structure	NA	NA	3.29
Gma.3604.4.S1_s_at	caffeoyl-CoA_3-O-methyltransferase,_putative	Cell_Structure	NA	NA	4.23
Gma.361.1.S1_at	xyloglucan:xyloglucosyl_transferase,_putative_/_xyloglucan_endotransglycosylase,_putative_/_endo-xyloglucan_transferase,_putative	Cell_Structure	NA	NA	3.53
Gma.4346.1.S1_s_at		Cell_Structure	NA	NA	1.52
Gma.4946.1.S1_s_at	sad1/unc-84_protein-related	Cell_Structure	NA	NA	1.35
Gma.5491.1.S1_at	cinnamoyl-CoA_reductase-related	Cell_Structure	NA	NA	2.67
Gma.5675.2.S1_at	ankyrin_repeat_family_protein	Cell_Structure	NA	NA	1.72
Gma.5785.2.S1_at	endo-1,4-beta-glucanase,_putative_/_cellulase,_putative	Cell_Structure	NA	NA	3.1
Gma.6862.1.S1_s_at	histone_H1/H5_family_protein	Cell_Structure	NA	NA	1.29
Gma.7006.1.S1_at	ATEXPA4_(ARABIDOPSIS_THALIANA_EXPANSIN_A4)	Cell_Structure	NA	NA	2.33
Gma.7351.1.S1_at	myosin_heavy_chain-related	Cell_Structure	NA	NA	1.37
Gma.7364.1.S1_at	ankyrin_repeat_family_protein	Cell_Structure	NA	NA	2.03
Gma.9251.1.S1_at	kinesin_motor_family_protein	Cell_Structure	NA	NA	1.71
Gma.9826.1.S1_at	ATEXPA11_(ARABIDOPSIS_THALIANA_EXPANSIN_A11)	Cell_Structure	NA	NA	4.3
GmaAffx.11383.1.S1_at	kinesin_light_chain-related	Cell_Structure	NA	NA	1.91
GmaAffx.1263.1.S1_at		Cell_Structure	NA	NA	1.49
GmaAffx.18845.1.S1_at	adhesin-related	Cell_Structure	NA	NA	1.94
GmaAffx.19970.1.S1_at	glycosyl_hydrolase_family_3_protein	Cell_Structure	NA	NA	3.68
GmaAffx.25625.1.S1_at	TOR1_(TORTIFOLIA_1)	Cell_Structure	NA	NA	1.61
GmaAffx.25806.1.S1_at	TUA2_(tubulin_alpha-2_chain)	Cell_Structure	NA	NA	1.28
GmaAffx.29626.1.S1_at		Cell_Structure	NA	NA	1.47
GmaAffx.29692.1.S1_at	chitinase,_putative	Cell_Structure	NA	NA	1.86
GmaAffx.29692.2.S1_at	chitinase,_putative	Cell_Structure	NA	NA	2.8
GmaAffx.33716.1.S1_at	ATATM_(myosin_1);_motor	Cell_Structure	NA	NA	1.85
GmaAffx.44140.1.S1_at	similar_to_unknown_protein_[Arabidopsis_thaliana]_(TAIR:AT1G68790.1);_similar_to_nuclear_matrix_constituent_protein-related_[Arabidopsis_thaliana]_(TAIR:AT1G13220.2);_similar_to_nuclear_matrix_constituent_protein_1_(NMCP1)_[Daucus_carota]_(GB:BAA20407.1);	Cell_Structure	NA	NA	1.39
GmaAffx.48245.1.S1_at	kinesin_light_chain-related	Cell_Structure	NA	NA	2.46
GmaAffx.54208.2.S1_at	glycosyl_hydrolase_family_17_protein	Cell_Structure	NA	NA	1.51
GmaAffx.56338.2.S1_at	pectinesterase_family_protein	Cell_Structure	NA	NA	1.15
GmaAffx.6017.1.A1_at	binding	Cell_Structure	NA	NA	1.24
GmaAffx.60654.1.S1_s_at	ATCSLE1_(Cellulose_synthase-like_E1);_cellulose_synthase/_transferase,_transferring_glycosyl_groups	Cell_Structure	NA	NA	1.54
GmaAffx.62345.1.S1_at	glycosyl_hydrolase_family_9_protein	Cell_Structure	NA	NA	3.55
GmaAffx.64606.1.S1_at	glycosyl_hydrolase_family_17_protein	Cell_Structure	NA	NA	1.38
GmaAffx.65667.1.S1_at	LRX1_(LEUCINE-RICH_REPEAT/EXTENSIN_1);_protein_binding_/_structural_constituent_of_cell_wall	Cell_Structure	NA	NA	2.28
GmaAffx.66595.1.A1_at	kinesin_light_chain-related	Cell_Structure	NA	NA	1.35
GmaAffx.68770.2.S1_at	glycosyl_hydrolase_family_17_protein	Cell_Structure	NA	NA	1.31
GmaAffx.69410.1.S1_at	caffeoyl-CoA_3-O-methyltransferase,_putative	Cell_Structure	NA	NA	1.69
GmaAffx.69874.1.A1_at	SKS5_(SKU5_Similar_5);_copper_ion_binding_/_oxidoreductase	Cell_Structure	NA	NA	1.98
GmaAffx.71589.1.S1_at	CESA3_(CELLULASE_SYNTHASE_3);_cellulose_synthase/_transferase,_transferring_glycosyl_groups	Cell_Structure	NA	NA	1.55
GmaAffx.72116.2.S1_at	glycoside_hydrolase_family_28_protein_/_polygalacturonase_(pectinase)_family_protein	Cell_Structure	NA	NA	1.46
GmaAffx.73765.1.S1_s_at	pectinesterase_family_protein	Cell_Structure	NA	NA	1.46
GmaAffx.74953.2.S1_at	kinesin_light_chain-related	Cell_Structure	NA	NA	1.32
GmaAffx.75159.1.S1_at	ACT7_(actin_7)	Cell_Structure	NA	NA	1.51
GmaAffx.75159.1.S1_x_at	ACT7_(actin_7)	Cell_Structure	NA	NA	1.74
GmaAffx.75219.1.S1_at	beta-Ig-H3_domain-containing_protein_/_fasciclin_domain-containing_protein	Cell_Structure	NA	NA	2.29
GmaAffx.78434.1.S1_at	auxin-responsive_protein,_putative	Cell_Structure	NA	NA	1.79
GmaAffx.79075.1.S1_at	glycosyl_hydrolase_family_9_protein	Cell_Structure	NA	NA	2.22
GmaAffx.81248.1.S1_at	glycosyl_hydrolase_family_9_protein	Cell_Structure	NA	NA	2.86
GmaAffx.82427.1.S1_at	glycoside_hydrolase_family_28_protein_/_polygalacturonase_(pectinase)_family_protein	Cell_Structure	NA	NA	1.21
GmaAffx.83828.1.S1_at	ATCAP1_(CYCLASE_ASSOCIATED_PROTEIN_1)	Cell_Structure	NA	NA	1.41
GmaAffx.84296.1.S1_at	ATMAP65-1_(MICROTUBULE-ASSOCIATED_PROTEINS_65-1);_microtubule_binding	Cell_Structure	NA	NA	1.88
GmaAffx.85383.1.S1_at	kinesin_motor_protein-related	Cell_Structure	NA	NA	1.19
GmaAffx.86808.1.S1_at	pectinesterase_family_protein	Cell_Structure	NA	NA	1.35
GmaAffx.88221.1.S1_at	ankyrin_repeat_family_protein	Cell_Structure	NA	NA	1.37
GmaAffx.88221.1.S1_s_at	ankyrin_repeat_family_protein	Cell_Structure	NA	NA	1.51
GmaAffx.89075.1.A1_x_at		Cell_Structure	NA	NA	1.44
GmaAffx.89178.1.A1_at		Cell_Structure	NA	NA	1.52
GmaAffx.89473.2.A1_x_at		Cell_Structure	NA	NA	2.56
GmaAffx.90162.1.S1_at	ankyrin_repeat_family_protein	Cell_Structure	NA	NA	1.6
GmaAffx.90341.1.S1_at	KOR1_(KORRIGAN);_hydrolase,_hydrolyzing_O-glycosyl_compounds	Cell_Structure	NA	NA	1.77
GmaAffx.90414.1.S1_at	cinnamoyl-CoA_reductase-related	Cell_Structure	NA	NA	3.46
GmaAffx.91013.1.S1_s_at	cinnamoyl-CoA_reductase-related	Cell_Structure	NA	NA	2.9
GmaAffx.91087.1.S1_s_at	endo-1,4-beta-glucanase,_putative_/_cellulase,_putative	Cell_Structure	NA	NA	2.36
GmaAffx.91563.1.S1_at	ATCSLE1_(Cellulose_synthase-like_E1);_cellulose_synthase/_transferase,_transferring_glycosyl_groups	Cell_Structure	NA	NA	1.72
GmaAffx.92070.1.S1_at	caffeoyl-CoA_3-O-methyltransferase,_putative	Cell_Structure	NA	NA	4.25
GmaAffx.92098.1.S1_at		Cell_Structure	NA	NA	5.3
GmaAffx.92098.1.S1_s_at		Cell_Structure	NA	NA	2.62
GmaAffx.92828.1.S1_at	pectin_methylesterase,_putative	Cell_Structure	NA	NA	1.52
GmaAffx.93073.1.S1_s_at	BG1_(BETA-1,3-GLUCANASE_1);_hydrolase,_hydrolyzing_O-glycosyl_compounds	Cell_Structure	NA	NA	1.25
GmaAffx.93176.1.S1_s_at	ATEXPA3_(ARABIDOPSIS_THALIANA_EXPANSIN_A3)	Cell_Structure	NA	NA	2.7
GmaAffx.93438.1.S1_x_at	TUA2_(tubulin_alpha-2_chain)	Cell_Structure	NA	NA	1.44
Gma.10720.2.S1_x_at	TAPX;_L-ascorbate_peroxidase	Disease_&_Defense	NA	NA	1.52
Gma.10936.1.S1_at	peroxidase_50_(PER50)_(P50)_(PRXR2)	Disease_&_Defense	NA	NA	1.91
Gma.11119.2.S1_s_at	Bet_v_I_allergen_family_protein	Disease_&_Defense	NA	NA	3.13
Gma.14136.1.A1_at	4-coumarate--CoA_ligase_family_protein_/_4-coumaroyl-CoA_synthase_family_protein	Disease_&_Defense	NA	NA	1.7
Gma.14319.2.S1_at	GGT1;_gamma-glutamyltransferase/_glutathione_gamma-glutamylcysteinyltransferase	Disease_&_Defense	NA	NA	1.73
Gma.18000.1.S1_at	ATRBOH_F_(RESPIRATORY_BURST_OXIDASE_PROTEIN_F);_NAD(P)H_oxidase	Disease_&_Defense	NA	NA	1.37
Gma.2090.1.S1_at	ATMAMI_(ARABIDOPSIS_THALIANA_MEMBRANE-ASSOCIATED_MANNITOL-INDUCED);_structural_molecule	Disease_&_Defense	NA	NA	1.39
Gma.2346.1.S1_at	Bet_v_I_allergen_family_protein	Disease_&_Defense	NA	NA	6.03
Gma.2375.1.A1_at	galactosyltransferase_family_protein	Disease_&_Defense	NA	NA	1.95
Gma.2821.2.S1_at	ATOSM34_(OSMOTIN_34)	Disease_&_Defense	NA	NA	1.37
Gma.4126.1.S1_at	LCR74/PDF2.5_(Low-molecular-weight_cysteine-rich_74)	Disease_&_Defense	NA	NA	4.55
Gma.413.1.S1_at	peroxidase_12_(PER12)_(P12)_(PRXR6)	Disease_&_Defense	NA	NA	2.04
Gma.4305.1.S1_at	peroxidase_12_(PER12)_(P12)_(PRXR6)	Disease_&_Defense	NA	NA	2.76
Gma.4305.2.S1_a_at	peroxidase_12_(PER12)_(P12)_(PRXR6)	Disease_&_Defense	NA	NA	3.57
Gma.4332.1.S1_at	disease_resistance-responsive_family_protein	Disease_&_Defense	NA	NA	5.06
Gma.4434.1.S1_at	ATBCB_(ARABIDOPSIS_BLUE-COPPER-BINDING_PROTEIN);_copper_ion_binding	Disease_&_Defense	NA	NA	2.01
Gma.4919.1.S1_at	peroxidase,_putative	Disease_&_Defense	NA	NA	1.78
Gma.5725.1.S1_at	peroxidase,_putative	Disease_&_Defense	NA	NA	3.68
Gma.5725.1.S1_s_at	peroxidase,_putative	Disease_&_Defense	NA	NA	2.6
Gma.5947.1.S1_s_at	Bet_v_I_allergen_family_protein	Disease_&_Defense	NA	NA	1.28
Gma.5950.1.S1_s_at	disease_resistance-responsive_protein-related_/_dirigent_protein-related	Disease_&_Defense	NA	NA	2.58
Gma.6075.1.S1_a_at	NHL1_(NDR1/HIN1-like_1)	Disease_&_Defense	NA	NA	1.63
Gma.6075.1.S1_at	NHL1_(NDR1/HIN1-like_1)	Disease_&_Defense	NA	NA	1.71
Gma.6075.2.S1_at	NHL1_(NDR1/HIN1-like_1)	Disease_&_Defense	NA	NA	1.68
Gma.6332.1.S1_at	4-coumarate--CoA_ligase_family_protein_/_4-coumaroyl-CoA_synthase_family_protein	Disease_&_Defense	NA	NA	2.11
Gma.6477.1.S1_at	peroxidase_12_(PER12)_(P12)_(PRXR6)	Disease_&_Defense	NA	NA	4.82
Gma.6564.1.S1_at	peroxidase,_putative	Disease_&_Defense	NA	NA	1.76
Gma.6640.1.S1_at	peroxidase_72_(PER72)_(P72)_(PRXR8)	Disease_&_Defense	NA	NA	3.3
Gma.6955.1.A1_at	ACD2_(ACCELERATED_CELL_DEATH_2)	Disease_&_Defense	NA	NA	1.28
Gma.7895.1.A1_at	disease_resistance_protein_(CC-NBS-LRR_class),_putative	Disease_&_Defense	NA	NA	1.24
Gma.7924.3.S1_at	similar_to_NSL1_(NECROTIC_SPOTTED_LESIONS_1)_[Arabidopsis_thaliana]_(TAIR:AT1G28380.1);_similar_to_Membrane_attack_complex_component/perforin/complement_C9_[Medicago_truncatula]_(GB:ABE79564.1);_contains_InterPro_domain_Membrane_attack_complex_component/p	Disease_&_Defense	NA	NA	1.47
Gma.8449.1.S1_at	4CL3_(4-coumarate:CoA_ligase_3);_4-coumarate-CoA_ligase	Disease_&_Defense	NA	NA	2.78
Gma.8449.1.S1_s_at	4CL3_(4-coumarate:CoA_ligase_3);_4-coumarate-CoA_ligase	Disease_&_Defense	NA	NA	2.55
Gma.9504.1.S1_at	disease_resistance-responsive_family_protein_/_dirigent_family_protein	Disease_&_Defense	NA	NA	1.32
Gma.9839.2.S1_at	osmotin-like_protein,_putative	Disease_&_Defense	NA	NA	1.45
GmaAffx.10710.1.S1_s_at	allergen_V5/Tpx-1-related_family_protein	Disease_&_Defense	NA	NA	2.5
GmaAffx.11281.1.S1_at	harpin-induced_protein-related_/_HIN1-related_/_harpin-responsive_protein-related	Disease_&_Defense	NA	NA	1.65
GmaAffx.12292.1.S1_at	disease_resistance-responsive_protein-related_/_dirigent_protein-related	Disease_&_Defense	NA	NA	2.8
GmaAffx.16995.1.S1_at	disease_resistance-responsive_family_protein_/_fibroin-related	Disease_&_Defense	NA	NA	3.32
GmaAffx.31985.1.S1_at	ATEP3_(Arabidopsis_thaliana_chitinase_class_IV);_chitinase	Disease_&_Defense	NA	NA	1.19
GmaAffx.34805.1.S1_at	ethylene-responsive_protein,_putative	Disease_&_Defense	NA	NA	1.35
GmaAffx.36514.1.S1_at	peroxidase,_putative	Disease_&_Defense	NA	NA	1.57
GmaAffx.41414.1.S1_s_at	secretory_protein,_putative	Disease_&_Defense	NA	NA	1.41
GmaAffx.42412.1.S1_at	[AT1G07740,_pentatricopeptide_(PPR)_repeat-containing_protein];[AT1G07730,_disease_resistance-responsive_family_protein]	Disease_&_Defense	NA	NA	1.64
GmaAffx.46090.1.S1_at	4-coumarate--CoA_ligase_family_protein_/_4-coumaroyl-CoA_synthase_family_protein	Disease_&_Defense	NA	NA	2.11
GmaAffx.46214.4.S1_at		Disease_&_Defense	NA	NA	2.56
GmaAffx.56475.1.S1_at	similar_to_unknown_protein_[Arabidopsis_thaliana]_(TAIR:AT2G03550.1);_similar_to_Esterase/lipase/thioesterase_[Medicago_truncatula]_(GB:ABE83375.1);_contains_InterPro_domain_Esterase/lipase/thioesterase;_(InterPro:IPR000379);_contains_InterPro_domain_Alph	Disease_&_Defense	NA	NA	3
GmaAffx.62697.1.S1_at	disease_resistance_protein_(TIR-NBS_class),_putative	Disease_&_Defense	NA	NA	1.51
GmaAffx.64204.1.S1_at	GGT1;_gamma-glutamyltransferase/_glutathione_gamma-glutamylcysteinyltransferase	Disease_&_Defense	NA	NA	1.25
GmaAffx.68329.1.S1_at	peroxidase,_putative	Disease_&_Defense	NA	NA	6.05
GmaAffx.72241.1.S1_at	extracellular_dermal_glycoprotein,_putative_/_EDGP,_putative	Disease_&_Defense	NA	NA	2.24
GmaAffx.78878.1.A1_at	wound-responsive_protein-related	Disease_&_Defense	NA	NA	1.2
GmaAffx.79656.1.S1_at	RCI3_(RARE_COLD_INDUCIBLE_GENE_3);_peroxidase	Disease_&_Defense	NA	NA	2.32
GmaAffx.81157.1.S1_at	disease_resistance_protein_(NBS-LRR_class),_putative	Disease_&_Defense	NA	NA	1.52
GmaAffx.85114.1.S1_s_at	Bet_v_I_allergen_family_protein	Disease_&_Defense	NA	NA	2.07
GmaAffx.86650.1.S1_at	ATEP3_(Arabidopsis_thaliana_chitinase_class_IV);_chitinase	Disease_&_Defense	NA	NA	1.25
GmaAffx.8712.1.S1_s_at	peroxidase,_putative	Disease_&_Defense	NA	NA	3.65
GmaAffx.87604.1.S1_at	AALP_(ARABIDOPSIS_ALEURAIN-LIKE_PROTEASE);_cysteine-type_peptidase	Disease_&_Defense	NA	NA	1.66
GmaAffx.87619.1.S1_at	galactosyltransferase_family_protein	Disease_&_Defense	NA	NA	1.88
GmaAffx.89697.1.S1_s_at	peroxidase_32_(PER32)_(P32)_(PRXR3)	Disease_&_Defense	NA	NA	1.3
GmaAffx.89772.13.S1_s_at		Disease_&_Defense	NA	NA	3.11
GmaAffx.89785.1.A1_at	disease_resistance-responsive_protein-related_/_dirigent_protein-related	Disease_&_Defense	NA	NA	1.85
GmaAffx.89795.1.S1_s_at	Bet_v_I_allergen_family_protein	Disease_&_Defense	NA	NA	1.99
GmaAffx.90350.1.A1_at	POM1_(POM-POM1);_chitinase	Disease_&_Defense	NA	NA	1.65
GmaAffx.90350.1.S1_s_at	POM1_(POM-POM1);_chitinase	Disease_&_Defense	NA	NA	1.66
GmaAffx.90390.1.S1_at	peroxidase_12_(PER12)_(P12)_(PRXR6)	Disease_&_Defense	NA	NA	2.36
GmaAffx.90443.1.S1_s_at	peroxidase,_putative	Disease_&_Defense	NA	NA	3.2
GmaAffx.90703.1.A1_at	peroxidase,_putative	Disease_&_Defense	NA	NA	4.29
GmaAffx.90703.1.S1_at	peroxidase,_putative	Disease_&_Defense	NA	NA	3.84
GmaAffx.90812.1.S1_s_at	peroxidase,_putative	Disease_&_Defense	NA	NA	2.67
GmaAffx.91141.1.S1_at	peroxidase,_putative	Disease_&_Defense	NA	NA	2.14
GmaAffx.91156.1.S1_at	harpin-induced_protein-related_/_HIN1-related_/_harpin-responsive_protein-related	Disease_&_Defense	NA	NA	3.08
GmaAffx.91156.1.S1_x_at	harpin-induced_protein-related_/_HIN1-related_/_harpin-responsive_protein-related	Disease_&_Defense	NA	NA	3.15
GmaAffx.91442.1.S1_at	Bet_v_I_allergen_family_protein	Disease_&_Defense	NA	NA	2.09
GmaAffx.91558.1.S1_at	disease_resistance-responsive_protein-related_/_dirigent_protein-related	Disease_&_Defense	NA	NA	3.24
GmaAffx.91568.1.S1_s_at	disease_resistance-responsive_family_protein	Disease_&_Defense	NA	NA	1.63
GmaAffx.92082.1.S1_at	trypsin_and_protease_inhibitor_family_protein_/_Kunitz_family_protein	Disease_&_Defense	NA	NA	1.48
GmaAffx.92192.1.S1_s_at	NHL1_(NDR1/HIN1-like_1)	Disease_&_Defense	NA	NA	1.77
GmaAffx.92917.1.S1_s_at	RCI3_(RARE_COLD_INDUCIBLE_GENE_3);_peroxidase	Disease_&_Defense	NA	NA	2.2
GmaAffx.92979.1.S1_s_at	similar_to_unknown_protein_[Arabidopsis_thaliana]_(TAIR:AT5G05440.1);_similar_to_hypothetical_protein_[Nicotiana_tabacum]_(GB:CAI84653.1);_contains_InterPro_domain_Bet_v_I_allergen;_(InterPro:IPR000916)	Disease_&_Defense	NA	NA	1.29
GmaAffx.93314.1.S1_s_at	disease_resistance-responsive_protein-related_/_dirigent_protein-related	Disease_&_Defense	NA	NA	4.45
GmaAffx.93392.1.S1_s_at	[AT5G42500,_disease_resistance-responsive_family_protein];[AT5G42510,_disease_resistance-responsive_family_protein]	Disease_&_Defense	NA	NA	2.99
GmaAffx.93407.1.S1_at	[AT1G27170,_disease_resistance_protein_(TIR-NBS-LRR_class),_putative];[AT1G27180,_disease_resistance_protein_(TIR-NBS-LRR_class),_putative]	Disease_&_Defense	NA	NA	1.39
GmaAffx.93558.1.S1_s_at	disease_resistance-responsive_protein-related_/_dirigent_protein-related	Disease_&_Defense	NA	NA	2.15
GmaAffx.93625.1.S1_s_at	4CL1_(4-COUMARATE:COA_LIGASE_1);_4-coumarate-CoA_ligase	Disease_&_Defense	NA	NA	1.42
Gma.10984.1.S1_at	ATPDIL1-1_(PDI-LIKE_1-1);_protein_disulfide_isomerase	Energy	NA	NA	1.31
Gma.10984.2.S1_s_at	ATPDIL1-1_(PDI-LIKE_1-1);_protein_disulfide_isomerase	Energy	NA	NA	1.44
Gma.11089.1.S1_at	pyruvate_dehydrogenase_E1_component_beta_subunit,_mitochondrial_/_PDHE1-B_(PDH2)	Energy	NA	NA	1.32
Gma.11220.2.S1_a_at	AIM1_(ABNORMAL_INFLORESCENCE_MERISTEM);_enoyl-CoA_hydratase	Energy	NA	NA	1.43
Gma.11258.1.S1_at	ATP_synthase_delta'_chain,_mitochondrial	Energy	NA	NA	1.21
Gma.11321.3.S1_a_at	[AT1G76030,_(VACUOLAR_ATP_SYNTHASE_SUBUNIT_B1);_hydrogen_ion_transporting_ATP_synthase,_rotational_mechanism];[AT1G20260,_(VACUOLAR_ATP_SYNTHASE_SUBUNIT_B3);_ATP_binding_/_hydrogen_ion_transporting_ATP_synthase,_rotational_mechanism_/_hydrogen_ion_transpo	Energy	NA	NA	1.11
Gma.1201.3.S1_at	ACLB-1_(ATP-citrate_lyase_B-1)	Energy	NA	NA	2.32
Gma.12131.1.S1_at	alcohol_oxidase-related	Energy	NA	NA	1.81
Gma.12311.1.S1_at	malate_oxidoreductase,_putative	Energy	NA	NA	1.82
Gma.1312.1.S1_s_at	ATP_synthase_beta_chain,_mitochondrial,_putative	Energy	NA	NA	1.34
Gma.1578.1.S1_at	ATPAO2_(POLYAMINE_OXIDASE_2);_amine_oxidase	Energy	NA	NA	1.55
Gma.17344.1.S1_at	ATP_synthase_gamma_chain,_mitochondrial_(ATPC)	Energy	NA	NA	1.18
Gma.17344.2.S1_s_at	ATP_synthase_gamma_chain,_mitochondrial_(ATPC)	Energy	NA	NA	1.25
Gma.17476.2.S1_at	fructose-bisphosphate_aldolase,_putative	Energy	NA	NA	1.18
Gma.2034.1.S1_at	ATAPRL4_(APR-LIKE_4);_electron_carrier/_protein_disulfide_oxidoreductase	Energy	NA	NA	1.12
Gma.2707.1.S1_at	plastocyanin-like_domain-containing_protein_/_mavicyanin,_putative	Energy	NA	NA	2.84
Gma.2714.1.A1_at	ATPAO2_(POLYAMINE_OXIDASE_2);_amine_oxidase	Energy	NA	NA	1.38
Gma.2960.2.S1_at	transaldolase,_putative	Energy	NA	NA	1.59
Gma.4470.1.S1_s_at	photoassimilate-responsive_protein-related	Energy	NA	NA	1.58
Gma.4612.1.A1_at	pyruvate_kinase,_putative	Energy	NA	NA	1.32
Gma.5018.1.S1_at	ACLA-1_(ATP-citrate_lyase_A-1)	Energy	NA	NA	3.55
Gma.5057.2.S1_s_at	[AT5G13430,_ubiquinol-cytochrome_C_reductase_iron-sulfur_subunit,_mitochondrial,_putative_/_Rieske_iron-sulfur_protein,_putative];[AT5G13440,_ubiquinol-cytochrome_C_reductase_iron-sulfur_subunit,_mitochondrial,_putative_/_Rieske_iron-sulfur_protein,_putat	Energy	NA	NA	1.16
Gma.5458.1.S1_at	ACLA-1_(ATP-citrate_lyase_A-1)	Energy	NA	NA	2.09
Gma.5706.1.S1_at	NADH-ubiquinone_oxidoreductase_24_kDa_subunit,_putative	Energy	NA	NA	1.44
Gma.6215.1.S1_at	similar_to_Ubiquinol-cytochrome_c_reductase_complex_6.7_kDa_protein_(CR6)_(GB:P48505)	Energy	NA	NA	1.22
Gma.6258.1.S1_s_at	ubiquinol-cytochrome_C_reductase_complex_14_kDa_protein,_putative	Energy	NA	NA	1.22
Gma.6468.1.S1_at	ATPDIL2-3_(PDI-LIKE_2-3);_protein_disulfide_isomerase	Energy	NA	NA	1.32
Gma.6623.1.S1_at	quinone_reductase_family_protein	Energy	NA	NA	1.7
Gma.7728.1.S1_at	CLA1_(CLOROPLASTOS_ALTERADOS_1)	Energy	NA	NA	3
Gma.8735.1.S1_at	ATPAO5_(POLYAMINE_OXIDASE_5);_amine_oxidase	Energy	NA	NA	2.19
Gma.9592.1.A1_at	oxidoreductase_family_protein	Energy	NA	NA	1.31
GmaAffx.27361.1.S1_at	malate_oxidoreductase,_putative	Energy	NA	NA	1.23
GmaAffx.28708.1.S1_s_at	ATR2_(ARABIDOPSIS_P450_REDUCTASE_2)	Energy	NA	NA	1.59
GmaAffx.28708.1.S1_x_at	ATR2_(ARABIDOPSIS_P450_REDUCTASE_2)	Energy	NA	NA	1.77
GmaAffx.3725.1.S1_at	enolase,_putative	Energy	NA	NA	1.67
GmaAffx.37857.1.S1_at	ATAPRL4_(APR-LIKE_4);_electron_carrier/_protein_disulfide_oxidoreductase	Energy	NA	NA	1.2
GmaAffx.41477.1.A1_s_at	transaldolase,_putative	Energy	NA	NA	1.54
GmaAffx.46125.1.S1_at	[AT1G79530,_GAPCP-1;_glyceraldehyde-3-phosphate_dehydrogenase];[AT1G16300,_GAPCP-2;_glyceraldehyde-3-phosphate_dehydrogenase]	Energy	NA	NA	1.41
GmaAffx.55661.1.S1_at	ACLB-2_(ATP-citrate_lyase_B-2)	Energy	NA	NA	2.84
GmaAffx.60443.1.S1_at	pyrophosphate--fructose-6-phosphate_1-phosphotransferase_beta_subunit,_putative_/_pyrophosphate-dependent_6-phosphofructose-1-kinase,_putative	Energy	NA	NA	2.04
GmaAffx.60527.1.S1_at	malate_oxidoreductase,_putative	Energy	NA	NA	1.67
GmaAffx.68141.1.S1_at	ATHXK1_(GLUCOSE_INSENSITIVE_2);_ATP_binding_/_hexokinase	Energy	NA	NA	2.25
GmaAffx.71811.1.S1_at	ATPDIL2-2_(PDI-LIKE_2-2);_thiol-disulfide_exchange_intermediate	Energy	NA	NA	1.29
GmaAffx.76779.1.S1_at	CSY2_(CITRATE_SYNTHASE_2);_citrate_(SI)-synthase	Energy	NA	NA	1.31
GmaAffx.77900.1.S1_s_at	pyruvate_dehydrogenase_E1_component_beta_subunit,_mitochondrial_/_PDHE1-B_(PDH2)	Energy	NA	NA	1.39
GmaAffx.80064.1.S1_at	ACLA-1_(ATP-citrate_lyase_A-1)	Energy	NA	NA	3.99
GmaAffx.83815.1.S1_s_at	glutaredoxin_family_protein	Energy	NA	NA	1.37
GmaAffx.88516.1.S1_at	ATPDIL1-5_(PDI-LIKE_1-5);_thiol-disulfide_exchange_intermediate	Energy	NA	NA	1.2
GmaAffx.88771.1.A1_s_at	cytochrome_c_oxidase-related	Energy	NA	NA	1.11
GmaAffx.88935.1.A1_s_at		Energy	NA	NA	5.33
GmaAffx.89654.1.A1_s_at	ATPDIL1-2_(PDI-LIKE_1-2);_protein_disulfide_isomerase	Energy	NA	NA	1.62
GmaAffx.90801.1.S1_at	ATP_synthase_beta_chain,_mitochondrial,_putative	Energy	NA	NA	1.18
GmaAffx.90970.1.S1_s_at	catalytic_LigB_subunit_of_aromatic_ring-opening_dioxygenase_family	Energy	NA	NA	1.22
GmaAffx.91411.1.S1_x_at	NDA1_(ALTERNATIVE_NAD(P)H_DEHYDROGENASE_1);_NADH_dehydrogenase	Energy	NA	NA	2.03
GmaAffx.91720.1.S1_s_at	Identical_to_Probable_ATP_synthase_24_kDa_subunit,_mitochondrial_precursor_(EC_3.6.3.14)_[Arabidopsis_Thaliana]_(GB:Q9SJ12;GB:Q8LBN3);_similar_to_hypothetical_protein_MtrDRAFT_AC155898g5v1_[Medicago_truncatula]_(GB:ABE87707.1)	Energy	NA	NA	1.16
GmaAffx.91977.1.S1_s_at	NADH-ubiquinone_oxidoreductase_24_kDa_subunit,_putative	Energy	NA	NA	1.24
GmaAffx.92077.1.S1_s_at	catalytic_LigB_subunit_of_aromatic_ring-opening_dioxygenase_family	Energy	NA	NA	1.73
GmaAffx.92152.1.S1_s_at	ATPAO2_(POLYAMINE_OXIDASE_2);_amine_oxidase	Energy	NA	NA	1.47
GmaAffx.92392.1.S1_s_at	ATP_synthase_delta'_chain,_mitochondrial	Energy	NA	NA	1.17
GmaAffx.92458.1.S1_at	CLA1_(CLOROPLASTOS_ALTERADOS_1)	Energy	NA	NA	3.34
GmaAffx.93071.1.S1_s_at	transaldolase,_putative	Energy	NA	NA	1.15
GmaAffx.93110.1.S1_x_at	cytochrome_c_oxidase_family_protein	Energy	NA	NA	1.2
GmaAffx.93250.1.S1_at	ACLB-1_(ATP-citrate_lyase_B-1)	Energy	NA	NA	3.05
GmaAffx.93250.1.S1_s_at	ACLB-1_(ATP-citrate_lyase_B-1)	Energy	NA	NA	2.57
GmaAffx.93534.1.S1_s_at	photoassimilate-responsive_protein-related	Energy	NA	NA	1.94
Gma.1035.1.S1_s_at	coatomer_protein_epsilon_subunit_family_protein_/_COPE_family_protein	Intracellular_Traffic	NA	NA	1.18
Gma.1315.2.S1_at	ZAC_(ARF-GAP_DOMAIN_12);_ARF_GTPase_activator	Intracellular_Traffic	NA	NA	1.4
Gma.13151.1.S1_at	SEC14_cytosolic_factor_family_protein_/_phosphoglyceride_transfer_family_protein	Intracellular_Traffic	NA	NA	1.47
Gma.13151.3.A1_at	SEC14_cytosolic_factor_family_protein_/_phosphoglyceride_transfer_family_protein	Intracellular_Traffic	NA	NA	1.74
Gma.13243.1.S1_at	SYP51_(SYNTAXIN_OF_PLANTS_51)	Intracellular_Traffic	NA	NA	1.34
Gma.13515.1.A1_at	NSF_(N-ETHYLMALEIMIDE_SENSITIVE_FACTOR);_ATP_binding_/_nucleoside-triphosphatase/_nucleotide_binding	Intracellular_Traffic	NA	NA	1.34
Gma.16463.1.S1_at	ASAR1_(Arabidopsis_thaliana_secretion-associated_RAS_super_family_2);_GTP_binding	Intracellular_Traffic	NA	NA	1.38
Gma.17760.1.S1_at	protein_transporter	Intracellular_Traffic	NA	NA	1.23
Gma.1895.1.A1_at	ER_lumen_protein_retaining_receptor_family_protein	Intracellular_Traffic	NA	NA	2.55
Gma.204.1.S1_at	[AT4G08520,_clathrin_adaptor_complex_small_chain_family_protein];[AT3G09800,_clathrin_adaptor_complex_small_chain_family_protein]	Intracellular_Traffic	NA	NA	1.13
Gma.2369.1.S1_at	calnexin_1_(CNX1)	Intracellular_Traffic	NA	NA	1.72
Gma.2369.1.S1_s_at	calnexin_1_(CNX1)	Intracellular_Traffic	NA	NA	1.64
Gma.2468.1.S1_at	protein_transport_protein_sec61,_putative	Intracellular_Traffic	NA	NA	1.5
Gma.3152.1.S1_at	epsilon-adaptin,_putative	Intracellular_Traffic	NA	NA	1.36
Gma.3252.1.S1_at	coatomer_protein_complex,_subunit_alpha,_putative	Intracellular_Traffic	NA	NA	1.34
Gma.3440.2.S1_a_at	annexin,_putative	Intracellular_Traffic	NA	NA	1.5
Gma.3621.2.S1_a_at	exocyst_complex_subunit_Sec15-like_family_protein	Intracellular_Traffic	NA	NA	1.35
Gma.4353.1.S1_at	no_match	Intracellular_Traffic	NA	NA	2.24
Gma.4790.1.S1_at	vesicle-associated_membrane_protein,_putative_/_VAMP,_putative	Intracellular_Traffic	NA	NA	1.4
Gma.4825.1.A1_at		Intracellular_Traffic	NA	NA	1.91
Gma.485.1.S1_at	guanine_nucleotide_exchange_family_protein	Intracellular_Traffic	NA	NA	1.21
Gma.5.1.S1_at	SEC14_cytosolic_factor,_putative_/_polyphosphoinositide-binding_protein,_putative	Intracellular_Traffic	NA	NA	1.67
Gma.6427.1.S1_x_at	calnexin_1_(CNX1)	Intracellular_Traffic	NA	NA	1.92
Gma.6427.2.S1_at	calnexin_1_(CNX1)	Intracellular_Traffic	NA	NA	2.31
Gma.6427.2.S1_x_at	calnexin_1_(CNX1)	Intracellular_Traffic	NA	NA	1.63
Gma.6427.3.S1_a_at	calnexin,_putative	Intracellular_Traffic	NA	NA	1.88
Gma.6719.3.S1_s_at	protease_inhibitor/seed_storage/lipid_transfer_protein_(LTP)_family_protein	Intracellular_Traffic	NA	NA	2.09
Gma.6719.4.S1_at	protease_inhibitor/seed_storage/lipid_transfer_protein_(LTP)_family_protein	Intracellular_Traffic	NA	NA	1.83
Gma.6811.2.S1_a_at	annexin,_putative	Intracellular_Traffic	NA	NA	1.83
Gma.739.1.S1_at	integral_membrane_Yip1_family_protein	Intracellular_Traffic	NA	NA	1.21
Gma.7773.1.A1_at	endomembrane_protein_70_family_protein	Intracellular_Traffic	NA	NA	1.23
Gma.8642.1.S1_at	coatomer_protein_complex,_subunit_alpha,_putative	Intracellular_Traffic	NA	NA	1.32
GmaAffx.13429.1.S1_at	SEC14_cytosolic_factor_family_protein_/_phosphoglyceride_transfer_family_protein	Intracellular_Traffic	NA	NA	1.27
GmaAffx.3108.2.S1_s_at	prenylated_rab_acceptor_(PRA1)_family_protein	Intracellular_Traffic	NA	NA	1.09
GmaAffx.44065.1.S1_at	SYP71_(SYNTAXIN_OF_PLANTS_71)	Intracellular_Traffic	NA	NA	1.38
GmaAffx.46691.1.S1_at	clathrin_adaptor_complexes_medium_subunit-related	Intracellular_Traffic	NA	NA	1.35
GmaAffx.51447.1.S1_at	protease_inhibitor/seed_storage/lipid_transfer_protein_(LTP)_family_protein	Intracellular_Traffic	NA	NA	2.47
GmaAffx.52114.1.S1_at	HY1_(HEME_OXYGENASE_1)	Intracellular_Traffic	NA	NA	1.79
GmaAffx.65050.2.S1_at	emp24/gp25L/p24_family_protein	Intracellular_Traffic	NA	NA	1.89
GmaAffx.66326.1.S1_at	NSF_(N-ETHYLMALEIMIDE_SENSITIVE_FACTOR);_ATP_binding_/_nucleoside-triphosphatase/_nucleotide_binding	Intracellular_Traffic	NA	NA	1.41
GmaAffx.67221.1.S1_at	vacuolar_assembly_protein,_putative_(VPS41)	Intracellular_Traffic	NA	NA	1.3
GmaAffx.68678.1.S1_at	epsin_N-terminal_homology_(ENTH)_domain-containing_protein	Intracellular_Traffic	NA	NA	1.68
GmaAffx.73713.1.S1_at	protein_transport_protein_sec61,_putative	Intracellular_Traffic	NA	NA	1.27
GmaAffx.7558.1.S1_at	NSF_(N-ETHYLMALEIMIDE_SENSITIVE_FACTOR);_ATP_binding_/_nucleoside-triphosphatase/_nucleotide_binding	Intracellular_Traffic	NA	NA	1.81
GmaAffx.76424.1.S1_at		Intracellular_Traffic	NA	NA	1.38
GmaAffx.77164.1.S1_at	similar_to_Adaptor_complexes_medium_subunit_family_protein,_expressed_[Oryza_sativa_(japonica_cultivar-group)]_(GB:ABA99308.2);_contains_InterPro_domain_Clathrin_adaptor_complex,_medium_chain;_(InterPro:IPR001392);_contains_InterPro_domain_Mu2_adaptin_sub	Intracellular_Traffic	NA	NA	1.25
GmaAffx.77613.1.S1_at	similar_to_Nuclear_pore_complex,_rNup107_component_(sc_Nup84)_(ISS)_[Ostreococcus_tauri]_(GB:CAL50524.1);_similar_to_Os11g0643700_[Oryza_sativa_(japonica_cultivar-group)]_(GB:NP_001068360.1);_contains_InterPro_domain_Nuclear_pore_protein_84/107;_(InterPro	Intracellular_Traffic	NA	NA	1.08
GmaAffx.78056.1.S1_at	intracellular_protein_transport_protein_USO1-related	Intracellular_Traffic	NA	NA	1.78
GmaAffx.78979.1.S1_at	epsin_N-terminal_homology_(ENTH)_domain-containing_protein	Intracellular_Traffic	NA	NA	1.52
GmaAffx.80852.1.S1_at	SEC14_cytosolic_factor,_putative_/_phosphoglyceride_transfer_protein,_putative	Intracellular_Traffic	NA	NA	1.44
GmaAffx.82088.1.S1_at	clathrin_adaptor_complexes_medium_subunit_family_protein	Intracellular_Traffic	NA	NA	1.3
GmaAffx.82170.1.S1_at	clathrin_adaptor_complexes_medium_subunit_family_protein	Intracellular_Traffic	NA	NA	1.27
GmaAffx.83935.1.S1_s_at		Intracellular_Traffic	NA	NA	1.35
GmaAffx.87028.1.S1_at	coatomer_protein_complex,_subunit_beta_2_(beta_prime),_putative	Intracellular_Traffic	NA	NA	1.09
GmaAffx.88197.1.S1_at	(EPSIN1);_binding	Intracellular_Traffic	NA	NA	1.29
GmaAffx.89144.1.A1_s_at	vesicle-associated_membrane_protein,_putative_/_VAMP,_putative	Intracellular_Traffic	NA	NA	1.38
GmaAffx.89971.1.S1_s_at	ANNAT5_(ANN5,_ANNEXIN_ARABIDOPSIS_5);_calcium_ion_binding_/_calcium-dependent_phospholipid_binding	Intracellular_Traffic	NA	NA	1.68
GmaAffx.90036.1.S1_s_at	no_match	Intracellular_Traffic	NA	NA	1.39
GmaAffx.90654.1.S1_s_at	endomembrane_protein_70,_putative	Intracellular_Traffic	NA	NA	1.46
GmaAffx.91121.1.S1_at	emp24/gp25L/p24_family_protein	Intracellular_Traffic	NA	NA	1.23
GmaAffx.92422.1.S1_s_at	protein_transport_protein_sec61,_putative	Intracellular_Traffic	NA	NA	1.43
GmaAffx.93059.1.S1_s_at	NSF_(N-ETHYLMALEIMIDE_SENSITIVE_FACTOR);_ATP_binding_/_nucleoside-triphosphatase/_nucleotide_binding	Intracellular_Traffic	NA	NA	1.2
GmaAffx.93243.1.S1_s_at	annexin,_putative	Intracellular_Traffic	NA	NA	1.59
GmaAffx.93292.1.S1_at	ADL4/ADLP2/DRP1E/EDR3_(DYNAMIN-LIKE_PROTEIN_4);_GTP_binding_/_GTPase	Intracellular_Traffic	NA	NA	2.03
GmaAffx.93612.1.S1_s_at	protein_transport_protein_sec61,_putative	Intracellular_Traffic	NA	NA	1.26
GmaAffx.71055.1.S1_at	DHS1_(3-DEOXY-D-ARABINO-HEPTULOSONATE_7-PHOSPHATE_SYNTHASE_1);_3-deoxy-7-phosphoheptulonate_synthase	Metabolism	Amino_Acid_Biosynthesis/Metabolism	NA	3.38
GmaAffx.45543.1.S1_at	pentatricopeptide_(PPR)_repeat-containing_protein	Metabolism	Carbohydrate_Biosynthesis/Metabolism	NA	1.29
GmaAffx.73241.1.S1_at	hydrolase,_acting_on_glycosyl_bonds	Metabolism	Carbohydrate_Biosynthesis/Metabolism	NA	3.56
GmaAffx.86376.1.S1_x_at	glycosyl_hydrolase_family_85_protein	Metabolism	Carbohydrate_Biosynthesis/Metabolism	NA	1.35
GmaAffx.57330.1.S1_at	ADP-glucose_pyrophosphorylase_family_protein	Metabolism	Colanic_Acid_Biosynthesis_(Mannose_metabolism)	NA	1.31
Gma.12704.1.A1_at	BR6OX1_(BRASSINOSTEROID-6-OXIDASE);_oxygen_binding	Metabolism	Cytochrome_P450	NA	1.85
Gma.153.1.S1_at	CYP82C4_(cytochrome_P450,_family_82,_subfamily_C,_polypeptide_4);_oxygen_binding	Metabolism	Cytochrome_P450	NA	2.68
Gma.157.1.S1_at	CYP93D1_(cytochrome_P450,_family_93,_subfamily_D,_polypeptide_1);_oxygen_binding	Metabolism	Cytochrome_P450	NA	2.78
Gma.16709.2.S1_s_at	cytochrome_P450_family_protein	Metabolism	Cytochrome_P450	NA	3.52
Gma.17686.1.S1_at	CYP76C4_(cytochrome_P450,_family_76,_subfamily_C,_polypeptide_4);_oxygen_binding	Metabolism	Cytochrome_P450	NA	1.43
Gma.2308.1.S1_s_at	CYP705A2_(cytochrome_P450,_family_705,_subfamily_A,_polypeptide_2);_oxygen_binding	Metabolism	Cytochrome_P450	NA	3.41
Gma.3881.1.S1_at	ATC4H_(CINNAMATE-4-HYDROXYLASE)	Metabolism	Cytochrome_P450	NA	1.69
Gma.3881.1.S1_s_at	ATC4H_(CINNAMATE-4-HYDROXYLASE)	Metabolism	Cytochrome_P450	NA	1.59
Gma.3881.2.S1_at	ATC4H_(CINNAMATE-4-HYDROXYLASE)	Metabolism	Cytochrome_P450	NA	2.53
Gma.3881.2.S1_x_at	ATC4H_(CINNAMATE-4-HYDROXYLASE)	Metabolism	Cytochrome_P450	NA	2.41
Gma.4206.1.S1_s_at	CYP705A2_(cytochrome_P450,_family_705,_subfamily_A,_polypeptide_2);_oxygen_binding	Metabolism	Cytochrome_P450	NA	2.61
Gma.4628.1.S1_at	CYP76C3_(cytochrome_P450,_family_76,_subfamily_C,_polypeptide_3);_oxygen_binding	Metabolism	Cytochrome_P450	NA	36.1
Gma.5510.2.S1_s_at	CYP705A32_(cytochrome_P450,_family_705,_subfamily_A,_polypeptide_32);_oxygen_binding	Metabolism	Cytochrome_P450	NA	4.51
Gma.5611.1.S1_at	CYP81D2_(cytochrome_P450,_family_81,_subfamily_D,_polypeptide_2);_oxygen_binding	Metabolism	Cytochrome_P450	NA	1.99
Gma.6727.1.S1_at	CYP71B34_(cytochrome_P450,_family_71,_subfamily_B,_polypeptide_34);_oxygen_binding	Metabolism	Cytochrome_P450	NA	2.73
Gma.8401.1.A1_at	CYP71B34_(cytochrome_P450,_family_71,_subfamily_B,_polypeptide_34);_oxygen_binding	Metabolism	Cytochrome_P450	NA	3.53
Gma.8425.1.S1_s_at	CYP93D1_(cytochrome_P450,_family_93,_subfamily_D,_polypeptide_1);_oxygen_binding	Metabolism	Cytochrome_P450	NA	2.51
GmaAffx.35772.1.S1_s_at	CYP710A1_(cytochrome_P450,_family_710,_subfamily_A,_polypeptide_1);_C-22_sterol_desaturase/_oxygen_binding	Metabolism	Cytochrome_P450	NA	1.95
GmaAffx.5100.1.S1_at	CYP71B34_(cytochrome_P450,_family_71,_subfamily_B,_polypeptide_34);_oxygen_binding	Metabolism	Cytochrome_P450	NA	1.4
GmaAffx.62120.1.S1_at	CYP710A1_(cytochrome_P450,_family_710,_subfamily_A,_polypeptide_1);_C-22_sterol_desaturase/_oxygen_binding	Metabolism	Cytochrome_P450	NA	2.23
GmaAffx.6434.1.S1_at	CYP71B35_(cytochrome_P450,_family_71,_subfamily_B,_polypeptide_35);_oxygen_binding	Metabolism	Cytochrome_P450	NA	4.45
GmaAffx.68456.1.S1_at	CYP81D1_(CYTOCHROME_P450_91A1);_oxygen_binding	Metabolism	Cytochrome_P450	NA	3.87
GmaAffx.81325.1.S1_at	CYP71B22_(cytochrome_P450,_family_71,_subfamily_B,_polypeptide_22);_oxygen_binding	Metabolism	Cytochrome_P450	NA	2.94
GmaAffx.89060.1.S1_at	CYP93D1_(cytochrome_P450,_family_93,_subfamily_D,_polypeptide_1);_oxygen_binding	Metabolism	Cytochrome_P450	NA	2.62
GmaAffx.91033.1.A1_s_at	CYP71B34_(cytochrome_P450,_family_71,_subfamily_B,_polypeptide_34);_oxygen_binding	Metabolism	Cytochrome_P450	NA	3.4
GmaAffx.91033.1.S1_at	CYP71B34_(cytochrome_P450,_family_71,_subfamily_B,_polypeptide_34);_oxygen_binding	Metabolism	Cytochrome_P450	NA	3.41
GmaAffx.92620.1.S1_s_at	CYP82C4_(cytochrome_P450,_family_82,_subfamily_C,_polypeptide_4);_oxygen_binding	Metabolism	Cytochrome_P450	NA	2.68
GmaAffx.93133.1.S1_s_at	[AT5G24950,_CYP71A15_(cytochrome_P450,_family_71,_subfamily_A,_polypeptide_15);_oxygen_binding];[AT5G24960,_CYP71A14_(cytochrome_P450,_family_71,_subfamily_A,_polypeptide_14);_oxygen_binding]	Metabolism	Cytochrome_P450	NA	3.31
Gma.6558.1.S1_at	ACC1_(ACETYL-COENZYME_A_CARBOXYLASE_1);_acetyl-CoA_carboxylase	Metabolism	Fatty_Acid_Biosynthesis	NA	2.87
Gma.6558.1.S1_s_at	ACC1_(ACETYL-COENZYME_A_CARBOXYLASE_1);_acetyl-CoA_carboxylase	Metabolism	Fatty_Acid_Biosynthesis	NA	3.05
GmaAffx.37736.1.S1_at	similar_to_unknown_protein_[Arabidopsis_thaliana]_(TAIR:AT1G22200.1);_similar_to_Serolo_(GB:ABF95668.1);_similar_to_Os04g0455900_[Oryza_sativa_(japonica_cultivar-group)]_(GB:NP_001052965.1);_contains_InterPro_domain_Protein_of_unknown_function_DUF1692;_(I	Metabolism	Fatty_Acid_Biosynthesis	NA	1.31
GmaAffx.67291.1.S1_at	BCCP/BCCP-1/BCCP1/CAC1-A/CAC1A_(BIOTIN_CARBOXYL_CARRIER,_BIOTIN_CARBOXYL_CARRIER_PROTEIN_1);_biotin_binding	Metabolism	Fatty_Acid_Biosynthesis	NA	1.56
Gma.3107.1.S1_at	DXR_(1-DEOXY-D-XYLULOSE_5-PHOSPHATE_REDUCTOISOMERASE)	Metabolism	Isopentenyl_Diphosphate_Biosynthesis	NA	1.68
GmaAffx.79040.1.S1_at	DXR_(1-DEOXY-D-XYLULOSE_5-PHOSPHATE_REDUCTOISOMERASE)	Metabolism	Isopentenyl_Diphosphate_Biosynthesis	NA	1.93
Gma.10455.1.S1_s_at	CLB6_(CHLOROPLAST_BIOGENESIS_6);_4-hydroxy-3-methylbut-2-en-1-yl_diphosphate_reductase	Metabolism	Isoprenoid_Biosynthesis	NA	1.9
GmaAffx.91463.1.S1_at	CLB6_(CHLOROPLAST_BIOGENESIS_6);_4-hydroxy-3-methylbut-2-en-1-yl_diphosphate_reductase	Metabolism	Isoprenoid_Biosynthesis	NA	2.34
GmaAffx.38907.1.S1_at	triacylglycerol_lipase	Metabolism	Lipid Biosynthesis/Metabolism	NA	1.52
GmaAffx.76391.1.S1_s_at	lipase_class_3_family_protein	Metabolism	Lipid Biosynthesis/Metabolism	NA	1.8
Gma.13420.1.S1_at	ATGPAT6/GPAT6_(GLYCEROL-3-PHOSPHATE_ACYLTRANSFERASE_6);_1-acylglycerol-3-phosphate_O-acyltransferase/_acyltransferase	Metabolism	Lipid_Biosynthesis/Metabolism	NA	1.59
GmaAffx.27818.1.A1_at	[AT3G26820,_esterase/lipase/thioesterase_family_protein];[AT3G26840,_esterase/lipase/thioesterase_family_protein]	Metabolism	Lipid_Biosynthesis/Metabolism	NA	1.64
GmaAffx.91608.1.S1_at	ATPDAT_(Arabidopsis_thaliana_phospholipid:diacylglycerol_acyltransferase);_phosphatidylcholine-sterol_O-acyltransferase	Metabolism	Lipid_Biosynthesis/Metabolism	NA	1.64
GmaAffx.93404.1.S1_at	MRH5/SHV3_(morphogenesis_of_root_hair_5);_glycerophosphodiester_phosphodiesterase/_kinase	Metabolism	Lipid_Biosynthesis/Metabolism	NA	1.8
GmaAffx.93490.1.S1_at	lipin_family_protein	Metabolism	Lipid_Biosynthesis/Metabolism	NA	1.52
Gma.10216.1.S1_a_at	ATOMT1_(O-METHYLTRANSFERASE_1)	Metabolism	NA	NA	1.12
Gma.10650.1.S1_at	UDP-glucoronosyl/UDP-glucosyl_transferase_family_protein	Metabolism	NA	NA	2.05
Gma.10666.1.S1_at	alcohol_dehydrogenase,_putative	Metabolism	NA	NA	1.95
Gma.10690.1.S1_at	3-dehydroquinate_synthase,_putative	Metabolism	NA	NA	1.87
Gma.10690.2.S1_s_at	3-dehydroquinate_synthase,_putative	Metabolism	NA	NA	1.54
Gma.10729.1.S1_s_at	ATFP3_(Arabidopsis_thaliana_farnesylated_protein_3);_metal_ion_binding	Metabolism	NA	NA	1.47
Gma.10810.1.S1_s_at		Metabolism	NA	NA	1.85
Gma.10949.1.S1_s_at	ALDH2C4_(REDUCED_EPIDERMAL_FLUORESCENCE1);_3-chloroallyl_aldehyde_dehydrogenase/_aldehyde_dehydrogenase_(NAD)	Metabolism	NA	NA	1.85
Gma.10949.2.S1_at	ALDH2C4_(REDUCED_EPIDERMAL_FLUORESCENCE1);_3-chloroallyl_aldehyde_dehydrogenase/_aldehyde_dehydrogenase_(NAD)	Metabolism	NA	NA	2.22
Gma.11154.3.S1_at	G-TMT_(GAMMA-TOCOPHEROL_METHYLTRANSFERASE)	Metabolism	NA	NA	1.06
Gma.11238.1.S1_a_at	GcpE_(CHLOROPLAST_BIOGENESIS_4);_4-hydroxy-3-methylbut-2-en-1-yl_diphosphate_synthase	Metabolism	NA	NA	2.28
Gma.11238.1.S1_at	GcpE_(CHLOROPLAST_BIOGENESIS_4);_4-hydroxy-3-methylbut-2-en-1-yl_diphosphate_synthase	Metabolism	NA	NA	2.24
Gma.1195.1.S1_s_at	NQR_(NADPH:QUINONE_OXIDOREDUCTASE);_FMN_reductase	Metabolism	NA	NA	1.68
Gma.12398.1.A1_s_at	transferase_family_protein	Metabolism	NA	NA	3.94
Gma.12863.1.S1_at	ALPHA-DOX1_(ALPHA-DIOXYGENASE_1)	Metabolism	NA	NA	1.5
Gma.1329.1.S1_at	THI1_(THIAZOLE_REQUIRING)	Metabolism	NA	NA	1.46
Gma.13342.1.A1_at	pinoresinol-lariciresinol_reductase,_putative	Metabolism	NA	NA	2.6
Gma.1430.2.S1_a_at	similar_to_unknown_protein_[Arabidopsis_thaliana]_(TAIR:AT5G43830.1);_similar_to_aluminum-induced_protein-like_protein_[Thellun_(GB:AAM19711.1);_contains_domain_ASPARAGINE_SYNTHETASE_(PTHR11772);_contains_domain_no_description_(G3D.3.60.20.10);_contains_d	Metabolism	NA	NA	1.17
Gma.14748.1.S1_s_at	AAO2_(ALDEHYDE_OXIDASE_2)	Metabolism	NA	NA	1.63
Gma.15381.1.S1_at	senescence-associated_protein,_putative	Metabolism	NA	NA	1.65
Gma.15478.1.S1_x_at	SAM1_(S-adenosylmethionine_synthetase_1);_methionine_adenosyltransferase	Metabolism	NA	NA	1.16
Gma.1616.1.S1_at	ALDH12A1_(Aldehyde_dehydrogenase_12A1);_1-pyrroline-5-carboxylate_dehydrogenase/_3-chloroallyl_aldehyde_dehydrogenase	Metabolism	NA	NA	2.03
Gma.16702.1.S1_at	QS_(QUINOLINATE_SYNTHASE);_quinolinate_synthetase_A	Metabolism	NA	NA	1.52
Gma.16750.1.S1_at	G6PD6_(GLUCOSE-6-PHOSPHATE_DEHYDROGENASE_6);_glucose-6-phosphate_1-dehydrogenase	Metabolism	NA	NA	1.28
Gma.16750.2.S1_s_at	G6PD6_(GLUCOSE-6-PHOSPHATE_DEHYDROGENASE_6);_glucose-6-phosphate_1-dehydrogenase	Metabolism	NA	NA	1.52
Gma.1689.1.S1_s_at	6-phosphogluconate_dehydrogenase_family_protein	Metabolism	NA	NA	1.91
Gma.169.1.S1_at	acidic_endochitinase_(CHIB1)	Metabolism	NA	NA	1.65
Gma.169.1.S1_x_at	acidic_endochitinase_(CHIB1)	Metabolism	NA	NA	1.62
Gma.16933.2.S1_at	glycosyl_transferase_family_43_protein	Metabolism	NA	NA	1.37
Gma.17175.1.A1_at	similar_to_unknown_protein_[Arabidopsis_thaliana]_(TAIR:AT3G48700.1);_similar_to_CXE_carboxylesterase_[Malus_pumila]_(GB:ABB89003.1);_contains_InterPro_domain_Esterase/lipase/thioesterase;_(InterPro:IPR000379);_contains_InterPro_domain_Alpha/beta_hydrolas	Metabolism	NA	NA	1.82
Gma.17250.1.A1_at	DOGT1_(DON-GLUCOSYLTRANSFERASE);_UDP-glycosyltransferase/_transferase,_transferring_glycosyl_groups	Metabolism	NA	NA	9.31
Gma.17620.1.S1_s_at		Metabolism	NA	NA	6.1
Gma.18068.1.S1_at	ATHXK2_(HEXOKINASE_2);_ATP_binding_/_hexokinase	Metabolism	NA	NA	1.34
Gma.2105.1.S1_at	ATGSR1_(Arabidopsis_thaliana_glutamine_synthase_clone_R1);_glutamate-ammonia_ligase	Metabolism	NA	NA	2.16
Gma.2319.1.S1_at	KCS2_(3-ketoacyl-CoA_synthase_2);_acyltransferase	Metabolism	NA	NA	1.6
Gma.2319.2.S1_at	very-long-chain_fatty_acid_condensing_enzyme,_putative	Metabolism	NA	NA	1.71
Gma.2387.1.S1_x_at	[AT3G59970,_MTHFR1_(METHYLENETETRAHYDROFOLATE_REDUCTASE_1);_methylenetetrahydrofolate_reductase_(NADPH)];[AT2G44160,_MTHFR2_(METHYLENETETRAHYDROFOLATE_REDUCTASE_2);_methylenetetrahydrofolate_reductase_(NADPH)]	Metabolism	NA	NA	1.55
Gma.2616.1.S1_at		Metabolism	NA	NA	1.71
Gma.2834.1.S1_at	LTA2_(PLASTID_E2_SUBUNIT_OF_PYRUVATE_DECARBOXYLASE);_dihydrolipoyllysine-residue_acetyltransferase	Metabolism	NA	NA	1.43
Gma.3360.1.S1_a_at	HMG1_(3-HYDROXY-3-METHYLGLUTARYL_COA_REDUCTASE)	Metabolism	NA	NA	2.72
Gma.3557.2.S1_s_at	aldo/keto_reductase,_putative	Metabolism	NA	NA	4.76
Gma.3845.1.S1_at	SFR2_(SENSITIVE_TO_FREEZING_2);_hydrolase,_hydrolyzing_O-glycosyl_compounds	Metabolism	NA	NA	1.8
Gma.3960.1.S1_at	PDH-E1_BETA_(PYRUVATE_DEHYDROGENASE_E1_BETA);_pyruvate_dehydrogenase_(acetyl-transferring)	Metabolism	NA	NA	1.32
Gma.4269.2.S1_a_at	APT1_(ADENINE_PHOSPHORIBOSYLTRANSFERASE_1);_adenine_phosphoribosyltransferase	Metabolism	NA	NA	1.95
Gma.4269.3.S1_a_at	APT1_(ADENINE_PHOSPHORIBOSYLTRANSFERASE_1);_adenine_phosphoribosyltransferase	Metabolism	NA	NA	1.79
Gma.4325.1.S1_s_at	enoyl-CoA_hydratase/isomerase_family_protein	Metabolism	NA	NA	1.46
Gma.4668.1.S1_at	Identical_to_Probable_prenylcysteine_oxidase_precursor_(EC_1.8.3.5)_[Arabidopsis_Thaliana]_(GB:P57681);_similar_to_hypothetical_protein_LOC550289_[Danio_rerio]_(GB:NP_001017626.1);_contains_InterPro_domain_Prenylcysteine_lyase;_(InterPro:IPR010795)	Metabolism	NA	NA	1.24
Gma.4937.2.S1_at	aconitate_hydratase,_cytoplasmic_/_citrate_hydro-lyase_/_aconitase_(ACO)	Metabolism	NA	NA	1.74
Gma.4937.4.S1_a_at	aconitate_hydratase,_cytoplasmic_/_citrate_hydro-lyase_/_aconitase_(ACO)	Metabolism	NA	NA	1.66
Gma.4937.4.S1_at	aconitate_hydratase,_cytoplasmic_/_citrate_hydro-lyase_/_aconitase_(ACO)	Metabolism	NA	NA	1.77
Gma.4962.1.A1_at	ATTSC13/CER10/ECR/TSC13_(ENOYL-COA_REDUCTASE);_3-oxo-5-alpha-steroid_4-dehydrogenase/_fatty_acid_elongase/_trans-2-enoyl-CoA_reductase_(NADPH)	Metabolism	NA	NA	1.43
Gma.514.1.S1_at	GLIP5_(GDSL-motif_lipase_5);_carboxylic_ester_hydrolase	Metabolism	NA	NA	1.6
Gma.5237.2.S1_at	NLI_interacting_factor_(NIF)_family_protein	Metabolism	NA	NA	1.35
Gma.5327.1.A1_at	beta-ketoacyl-CoA_synthase,_putative	Metabolism	NA	NA	1.52
Gma.5529.1.S1_at	aldo/keto_reductase,_putative	Metabolism	NA	NA	2.2
Gma.5618.1.S1_at	aconitate_hydratase,_cytoplasmic,_putative_/_citrate_hydro-lyase/aconitase,_putative	Metabolism	NA	NA	1.72
Gma.5803.1.S1_a_at	monodehydroascorbate_reductase,_putative	Metabolism	NA	NA	1.22
Gma.5803.1.S1_at	monodehydroascorbate_reductase,_putative	Metabolism	NA	NA	1.28
Gma.5869.1.S1_at	beta-fructofuranosidase,_putative_/_invertase,_putative_/_saccharase,_putative_/_beta-fructosidase,_putative	Metabolism	NA	NA	1.58
Gma.5992.4.S1_x_at	ALDH2C4_(REDUCED_EPIDERMAL_FLUORESCENCE1);_3-chloroallyl_aldehyde_dehydrogenase/_aldehyde_dehydrogenase_(NAD)	Metabolism	NA	NA	2.04
Gma.6442.1.S1_at	esterase/lipase/thioesterase_family_protein	Metabolism	NA	NA	1.4
Gma.6550.2.S1_s_at	ATOMT1_(O-METHYLTRANSFERASE_1)	Metabolism	NA	NA	2.1
Gma.6550.2.S1_x_at	ATOMT1_(O-METHYLTRANSFERASE_1)	Metabolism	NA	NA	2.09
Gma.6602.1.S1_at	IPP2_(ISOPENTENYL_PYROPHOSPHATE:DIMETHYLLALLYL_PYROPHOSPHATE_ISOMERASE_2);_isopentenyl-diphosphate_delta-isomerase	Metabolism	NA	NA	2.44
Gma.6602.1.S1_x_at	IPP2_(ISOPENTENYL_PYROPHOSPHATE:DIMETHYLLALLYL_PYROPHOSPHATE_ISOMERASE_2);_isopentenyl-diphosphate_delta-isomerase	Metabolism	NA	NA	3.03
Gma.6602.2.S1_s_at	IPP2_(ISOPENTENYL_PYROPHOSPHATE:DIMETHYLLALLYL_PYROPHOSPHATE_ISOMERASE_2);_isopentenyl-diphosphate_delta-isomerase	Metabolism	NA	NA	3.05
Gma.6602.3.A1_s_at	IPP2_(ISOPENTENYL_PYROPHOSPHATE:DIMETHYLLALLYL_PYROPHOSPHATE_ISOMERASE_2);_isopentenyl-diphosphate_delta-isomerase	Metabolism	NA	NA	3.95
Gma.6637.1.S1_at	ALDH2C4_(REDUCED_EPIDERMAL_FLUORESCENCE1);_3-chloroallyl_aldehyde_dehydrogenase/_aldehyde_dehydrogenase_(NAD)	Metabolism	NA	NA	1.64
Gma.6986.2.S1_at	maoC-like_dehydratase_domain-containing_protein	Metabolism	NA	NA	1.2
Gma.6986.2.S1_s_at	maoC-like_dehydratase_domain-containing_protein	Metabolism	NA	NA	1.2
Gma.7631.1.A1_at	ATNADP-ME3_(NADP-MALIC_ENZYME_3);_malate_dehydrogenase_(oxaloacetate-decarboxylating)_(NADP+)/_malic_enzyme/_oxidoreductase,_acting_on_NADH_or_NADPH,_NAD_or_NADP_as_acceptor	Metabolism	NA	NA	2.68
Gma.7652.1.S1_at	ATHXK2_(HEXOKINASE_2);_ATP_binding_/_hexokinase	Metabolism	NA	NA	1.49
Gma.7652.1.S1_s_at	ATHXK2_(HEXOKINASE_2);_ATP_binding_/_hexokinase	Metabolism	NA	NA	1.98
Gma.7768.2.S1_at	phosphatidic_acid_phosphatase-related_/_PAP2-related	Metabolism	NA	NA	1.58
Gma.8099.2.S1_at	similar_to_unknown_protein_[Arabidopsis_thaliana]_(TAIR:AT5G40510.1);_similar_to_Clostridium_pasteurianum_ferredoxin_homolog_[Solanum_tuberosum]_(GB:AAB33256.1);_contains_InterPro_domain_Thioredoxin-like_fold;_(InterPro:IPR012336);_contains_InterPro_domai	Metabolism	NA	NA	1.41
Gma.8284.1.A1_at	allyl_alcohol_dehydrogenase,_putative	Metabolism	NA	NA	1.29
Gma.8400.1.S1_at	acid_phosphatase,_putative	Metabolism	NA	NA	1.42
Gma.8458.1.S1_at	LOX1_(Lipoxygenase_1);_lipoxygenase	Metabolism	NA	NA	5.75
Gma.894.1.A1_s_at		Metabolism	NA	NA	1.67
Gma.9244.2.S1_at	similar_to_phosphonate_metabolism_protein-related_[Arabidopsis_thaliana]_(TAIR:AT4G03610.1);_similar_to_Os03g0643200_[Oryza_sativa_(japonica_cultivar-group)]_(GB:NP_001050752.1);_similar_to_Os12g0615500_[Oryza_sativa_(japonica_cultivar-group)]_(GB:NP_0010	Metabolism	NA	NA	1.41
Gma.9622.1.S1_at	ATOMT1_(O-METHYLTRANSFERASE_1)	Metabolism	NA	NA	2.59
Gma.9832.1.S1_at	hydrolase	Metabolism	NA	NA	1.61
GmaAffx.10278.1.S1_at		Metabolism	NA	NA	1.49
GmaAffx.1301.1.S1_at	G6PD5_(GLUCOSE-6-PHOSPHATE_DEHYDROGENASE_5);_glucose-6-phosphate_1-dehydrogenase	Metabolism	NA	NA	1.73
GmaAffx.1301.127.A1_at	[AT3G59970,_MTHFR1_(METHYLENETETRAHYDROFOLATE_REDUCTASE_1);_methylenetetrahydrofolate_reductase_(NADPH)];[AT2G44160,_MTHFR2_(METHYLENETETRAHYDROFOLATE_REDUCTASE_2);_methylenetetrahydrofolate_reductase_(NADPH)]	Metabolism	NA	NA	1.86
GmaAffx.14113.1.A1_at	NPC4_(NONSPECIFIC_PHOSPHOLIPASE_C4);_hydrolase,_acting_on_ester_bonds	Metabolism	NA	NA	1.65
GmaAffx.1663.1.S1_at	exostosin_family_protein	Metabolism	NA	NA	1.15
GmaAffx.17856.1.S1_at	transferase_family_protein	Metabolism	NA	NA	2.28
GmaAffx.17973.1.S1_at	UXS6;_catalytic	Metabolism	NA	NA	1.23
GmaAffx.18143.1.S1_at	nodulation_protein-related	Metabolism	NA	NA	1.16
GmaAffx.18616.1.S1_at	pinoresinol-lariciresinol_reductase,_putative	Metabolism	NA	NA	2.92
GmaAffx.19349.1.A1_at	UGT71B6_(UDP-glucosyl_transferase_71B6);_UDP-glycosyltransferase/_abscisic_acid_glucosyltransferase/_transferase,_transferring_glycosyl_groups	Metabolism	NA	NA	3.86
GmaAffx.20925.1.S1_at	lipoxygenase,_putative	Metabolism	NA	NA	1.92
GmaAffx.23670.1.S1_at	alcohol_dehydrogenase,_putative	Metabolism	NA	NA	2.89
GmaAffx.24794.1.S1_s_at		Metabolism	NA	NA	1.51
GmaAffx.26500.1.S1_at	2-phosphoglycerate_kinase-related	Metabolism	NA	NA	1.37
GmaAffx.27818.2.S1_at	esterase/lipase/thioesterase_family_protein	Metabolism	NA	NA	1.41
GmaAffx.33666.1.S1_at	similar_to_conserved_hypothetical_protein_[Medicago_truncatula]_(GB:ABD28446.1)	Metabolism	NA	NA	1.35
GmaAffx.33714.1.S1_at	CIP7_(COP1-INTERACTING_PROTEIN_7)	Metabolism	NA	NA	1.35
GmaAffx.34646.1.S1_at	GLT1_(NADH-dependent_glutamate_synthase_1_gene)	Metabolism	NA	NA	1.68
GmaAffx.35308.1.A1_at	ribose-phosphate_pyrophosphokinase_3_/_phosphoribosyl_diphosphate_synthetase_3_(PRS3)	Metabolism	NA	NA	1.74
GmaAffx.35686.1.S1_x_at	GDSL-motif_lipase,_putative	Metabolism	NA	NA	1.69
GmaAffx.35740.1.S1_at	UDP-glucoronosyl/UDP-glucosyl_transferase_family_protein	Metabolism	NA	NA	1.33
GmaAffx.36707.1.S1_at	ATNADP-ME3_(NADP-MALIC_ENZYME_3);_malate_dehydrogenase_(oxaloacetate-decarboxylating)_(NADP+)/_malic_enzyme/_oxidoreductase,_acting_on_NADH_or_NADPH,_NAD_or_NADP_as_acceptor	Metabolism	NA	NA	3.3
GmaAffx.37224.1.S1_at	nucleotidyltransferase	Metabolism	NA	NA	1.41
GmaAffx.38919.1.S1_at	short-chain_dehydrogenase/reductase_(SDR)_family_protein	Metabolism	NA	NA	1.38
GmaAffx.40696.2.S1_at	long-chain-fatty-acid--CoA_ligase_/_long-chain_acyl-CoA_synthetase	Metabolism	NA	NA	1.33
GmaAffx.42111.1.A1_at	UDP-glucoronosyl/UDP-glucosyl_transferase_family_protein	Metabolism	NA	NA	2.31
GmaAffx.42255.1.S1_s_at	fumarylacetoacetase,_putative	Metabolism	NA	NA	1.98
GmaAffx.42715.1.S1_at	ATCDPMEK_(PIGMENT_DEFECTIVE_277);_4-(cytidine_5'-diphospho)-2-C-methyl-D-erythritol_kinase	Metabolism	NA	NA	1.48
GmaAffx.42955.1.S1_at	PLDALPHA2_(PHOSPHLIPASE_D_ALPHA_2);_phospholipase_D	Metabolism	NA	NA	1.47
GmaAffx.43257.1.S1_at	lipoxygenase,_putative	Metabolism	NA	NA	1.83
GmaAffx.43343.3.S1_s_at	similar_to_unknown_protein_[Arabidopsis_thaliana]_(TAIR:AT3G48690.1);_similar_to_Esterase/lipase/thioesterase_[Medicago_truncatula]_(GB:ABE83378.1);_contains_InterPro_domain_Esterase/lipase/thioesterase;_(InterPro:IPR000379);_contains_InterPro_domain_Alph	Metabolism	NA	NA	2.89
GmaAffx.45805.2.S1_at	ATOMT1_(O-METHYLTRANSFERASE_1)	Metabolism	NA	NA	2.63
GmaAffx.45841.1.S1_at	pinoresinol-lariciresinol_reductase,_putative	Metabolism	NA	NA	1.56
GmaAffx.47262.1.S1_at	similar_to_unknown_protein_[Arabidopsis_thaliana]_(TAIR:AT3G48700.1);_similar_to_Esterase/lipase/thioesterase_[Medicago_truncatula]_(GB:ABE83378.1);_contains_InterPro_domain_Esterase/lipase/thioesterase;_(InterPro:IPR000379);_contains_InterPro_domain_Alph	Metabolism	NA	NA	2.1
GmaAffx.47272.1.S1_at	AHL_(HAL2-LIKE);_3'(2'),5'-bisphosphate_nucleotidase/_inositol_or_phosphatidylinositol_phosphatase	Metabolism	NA	NA	2.15
GmaAffx.48287.1.S1_at	protein_arginine_N-methyltransferase_family_protein	Metabolism	NA	NA	1.15
GmaAffx.49534.1.S1_at	CM1_(chorismate_mutase_1);_chorismate_mutase	Metabolism	NA	NA	1.65
GmaAffx.49644.2.S1_at	EMB3004/MEE32_(EMBRYO_DEFECTIVE_3004,_maternal_effect_embryo_arrest_32);_3-dehydroquinate_dehydratase/_NADP_binding_/_shikimate_5-dehydrogenase	Metabolism	NA	NA	1.56
GmaAffx.52124.1.S1_at	UDP-glucoronosyl/UDP-glucosyl_transferase_family_protein	Metabolism	NA	NA	1.66
GmaAffx.5987.1.A1_at	UDP-glucoronosyl/UDP-glucosyl_transferase_family_protein	Metabolism	NA	NA	2.04
GmaAffx.5987.1.A1_s_at	UDP-glucoronosyl/UDP-glucosyl_transferase_family_protein	Metabolism	NA	NA	2.12
GmaAffx.6036.1.A1_at	glycosyl_transferase_family_43_protein	Metabolism	NA	NA	1.64
GmaAffx.60859.1.A1_at	MUR3_(MURUS_3);_catalytic	Metabolism	NA	NA	1.39
GmaAffx.62710.1.S1_at	Ca(2+)-dependent_nuclease,_putative	Metabolism	NA	NA	1.42
GmaAffx.64128.1.S1_at	glycerophosphoryl_diester_phosphodiesterase_family_protein	Metabolism	NA	NA	1.59
GmaAffx.64243.1.A1_at	AHL_(HAL2-LIKE);_3'(2'),5'-bisphosphate_nucleotidase/_inositol_or_phosphatidylinositol_phosphatase	Metabolism	NA	NA	2.66
GmaAffx.64286.1.A1_at	UGT72C1_(UDP-glucosyl_transferase_72C1);_UDP-glycosyltransferase/_transferase,_transferring_glycosyl_groups	Metabolism	NA	NA	1.87
GmaAffx.64999.1.S1_at	nodulin_MtN21_family_protein	Metabolism	NA	NA	2.34
GmaAffx.65732.1.S1_at	6-phosphogluconate_dehydrogenase_family_protein	Metabolism	NA	NA	2.22
GmaAffx.66139.1.S1_at	EMB1187_(EMBRYO_DEFECTIVE_1187);_kinase/_phosphotransferase,_alcohol_group_as_acceptor	Metabolism	NA	NA	1.56
GmaAffx.67187.1.S1_at	ATXYL1/XYL1_(ALPHA-XYLOSIDASE_1);_alpha-N-arabinofuranosidase/_hydrolase,_hydrolyzing_O-glycosyl_compounds_/_xylan_1,4-beta-xylosidase	Metabolism	NA	NA	2.64
GmaAffx.68456.2.S1_s_at	CYP81D7_(cytochrome_P450,_family_81,_subfamily_D,_polypeptide_7);_oxygen_binding	Metabolism	NA	NA	5.03
GmaAffx.69694.1.S1_at	catalytic	Metabolism	NA	NA	1.99
GmaAffx.71174.1.S1_at	adenylate_kinase,_chloroplast,_putative_/_ATP-AMP_transphosphorylase,_putative	Metabolism	NA	NA	1.49
GmaAffx.73273.2.S1_s_at	hydrolase,_acting_on_ester_bonds	Metabolism	NA	NA	3.06
GmaAffx.74033.1.S1_s_at	ATNADP-ME2_(NADP-MALIC_ENZYME_2);_malate_dehydrogenase_(oxaloacetate-decarboxylating)_(NADP+)/_malic_enzyme/_oxidoreductase,_acting_on_NADH_or_NADPH,_NAD_or_NADP_as_acceptor	Metabolism	NA	NA	2.9
GmaAffx.75533.1.S1_at	CINV1_(CYTOSOLIC_INVERTASE_1);_beta-fructofuranosidase	Metabolism	NA	NA	2.18
GmaAffx.76634.1.S1_at	UDP-glucoronosyl/UDP-glucosyl_transferase_family_protein	Metabolism	NA	NA	2.53
GmaAffx.77651.1.S1_at	oxidoreductase,_zinc-binding_dehydrogenase_family_protein	Metabolism	NA	NA	1.61
GmaAffx.79129.1.S1_at	UDP-glucoronosyl/UDP-glucosyl_transferase_family_protein	Metabolism	NA	NA	2.8
GmaAffx.79210.2.S1_x_at	UDP-glucoronosyl/UDP-glucosyl_transferase_family_protein	Metabolism	NA	NA	1.05
GmaAffx.79880.1.S1_at	ATUK/UPRT1;_ATP_binding_/_kinase/_uracil_phosphoribosyltransferase/_uridine_kinase	Metabolism	NA	NA	1.57
GmaAffx.80098.1.S1_at	similar_to_unknown_protein_[Arabidopsis_thaliana]_(TAIR:AT3G48700.1);_similar_to_CXE_carboxylesterase_[Malus_pumila]_(GB:ABB89003.1);_contains_InterPro_domain_Esterase/lipase/thioesterase;_(InterPro:IPR000379);_contains_InterPro_domain_Alpha/beta_hydrolas	Metabolism	NA	NA	1.67
GmaAffx.80964.1.S1_at	[AT3G21760,_UDP-glucoronosyl/UDP-glucosyl_transferase_family_protein]	Metabolism	NA	NA	5.43
GmaAffx.81385.1.S1_at	CYP71A21_(cytochrome_P450,_family_71,_subfamily_A,_polypeptide_21);_oxygen_binding	Metabolism	NA	NA	1.52
GmaAffx.82484.1.S1_at	PMI2_(plastid_movement_impaired_2)	Metabolism	NA	NA	1.34
GmaAffx.82647.1.S1_at	ALPHA-DOX1_(ALPHA-DIOXYGENASE_1)	Metabolism	NA	NA	1.73
GmaAffx.82998.1.S1_at	enoyl-CoA_hydratase/isomerase_family_protein	Metabolism	NA	NA	2.24
GmaAffx.83060.1.S1_at	guanylate_kinase,_putative	Metabolism	NA	NA	1.32
GmaAffx.83159.1.S1_at	UGT73B3_(UDP-glucosyl_transferase_73B3);_UDP-glycosyltransferase/_abscisic_acid_glucosyltransferase/_transferase,_transferring_hexosyl_groups	Metabolism	NA	NA	2.02
GmaAffx.83786.1.S1_at	guanylate_kinase,_putative	Metabolism	NA	NA	1.77
GmaAffx.84535.2.S1_at	early_nodulin-related	Metabolism	NA	NA	1.55
GmaAffx.84778.1.S1_at		Metabolism	NA	NA	1.61
GmaAffx.85964.1.S1_at	pyridoxamine_5'-phosphate_oxidase-related	Metabolism	NA	NA	1.15
GmaAffx.86015.1.S1_at	CIP7_(COP1-INTERACTING_PROTEIN_7)	Metabolism	NA	NA	2.15
GmaAffx.86175.2.S1_at	cinnamyl-alcohol_dehydrogenase,_putative_(CAD)	Metabolism	NA	NA	1.38
GmaAffx.8621.1.S1_at	NPC4_(NONSPECIFIC_PHOSPHOLIPASE_C4);_hydrolase,_acting_on_ester_bonds	Metabolism	NA	NA	1.49
GmaAffx.86220.1.S1_at	similar_to_phosphonate_metabolism_protein-related_[Arabidopsis_thaliana]_(TAIR:AT4G03610.1);_similar_to_Os03g0643200_[Oryza_sativa_(japonica_cultivar-group)]_(GB:NP_001050752.1);_similar_to_Os12g0615500_[Oryza_sativa_(japonica_cultivar-group)]_(GB:NP_0010	Metabolism	NA	NA	1.12
GmaAffx.86292.1.S1_at	glycerol-3-phosphate_dehydrogenase,_putative	Metabolism	NA	NA	1.6
GmaAffx.86528.1.S1_at	haloacid_dehalogenase-like_hydrolase_family_protein	Metabolism	NA	NA	2.2
GmaAffx.86740.1.S1_at	phosphatidic_acid_phosphatase-related_/_PAP2-related	Metabolism	NA	NA	1.83
GmaAffx.87539.1.S1_at	ALDH2C4_(REDUCED_EPIDERMAL_FLUORESCENCE1);_3-chloroallyl_aldehyde_dehydrogenase/_aldehyde_dehydrogenase_(NAD)	Metabolism	NA	NA	1.58
GmaAffx.87834.1.S1_at		Metabolism	NA	NA	1.35
GmaAffx.87897.1.S1_at	O-acetyltransferase-related	Metabolism	NA	NA	1.64
GmaAffx.88379.1.S1_at	NQR_(NADPH:QUINONE_OXIDOREDUCTASE);_FMN_reductase	Metabolism	NA	NA	3.25
GmaAffx.8932.6.S1_s_at		Metabolism	NA	NA	3.12
GmaAffx.89726.1.S1_at	LOX1_(Lipoxygenase_1);_lipoxygenase	Metabolism	NA	NA	2.06
GmaAffx.89916.1.S1_at	short-chain_dehydrogenase/reductase_(SDR)_family_protein	Metabolism	NA	NA	1.61
GmaAffx.89916.1.S1_s_at	short-chain_dehydrogenase/reductase_(SDR)_family_protein	Metabolism	NA	NA	1.51
GmaAffx.90006.1.A1_at	FAD2_(FATTY_ACID_DESATURASE_2);_delta12-fatty_acid_dehydrogenase	Metabolism	NA	NA	1.59
GmaAffx.90026.1.S1_s_at	GcpE_(CHLOROPLAST_BIOGENESIS_4);_4-hydroxy-3-methylbut-2-en-1-yl_diphosphate_synthase	Metabolism	NA	NA	2.29
GmaAffx.90296.1.A1_s_at	succinyl-CoA_ligase_(GDP-forming)_alpha-chain,_mitochondrial,_putative_/_succinyl-CoA_synthetase,_alpha_chain,_putative_/_SCS-alpha,_putative	Metabolism	NA	NA	1.31
GmaAffx.90356.1.S1_s_at	pinoresinol-lariciresinol_reductase,_putative	Metabolism	NA	NA	2.77
GmaAffx.90369.1.S1_at	pyruvate_decarboxylase_family_protein	Metabolism	NA	NA	1.3
GmaAffx.90393.1.S1_s_at	ACAT2/EMB1276_(ACETOACETYL-COA_THIOLASE_2,_EMBRYO_DEFECTIVE_1276);_acetyl-CoA_C-acetyltransferase	Metabolism	NA	NA	2.56
GmaAffx.90444.1.S1_s_at	NQR_(NADPH:QUINONE_OXIDOREDUCTASE);_FMN_reductase	Metabolism	NA	NA	3.18
GmaAffx.90450.1.S1_at	hydrolase,_acting_on_ester_bonds	Metabolism	NA	NA	2.59
GmaAffx.90459.1.S1_at	2,3-biphosphoglycerate-independent_phosphoglycerate_mutase,_putative_/_phosphoglyceromutase,_putative	Metabolism	NA	NA	1.13
GmaAffx.90469.1.S1_at	HOG1_(HOMOLOGY-DEPENDENT_GENE_SILENCING_1);_adenosylhomocysteinase	Metabolism	NA	NA	2.12
GmaAffx.90519.1.S1_s_at	aconitate_hydratase,_cytoplasmic_/_citrate_hydro-lyase_/_aconitase_(ACO)	Metabolism	NA	NA	1.62
GmaAffx.90762.1.S1_x_at	nodulin_MtN21_family_protein	Metabolism	NA	NA	1.21
GmaAffx.90779.1.S1_s_at	cytidine/deoxycytidylate_deaminase_family_protein	Metabolism	NA	NA	1.54
GmaAffx.90870.1.S1_s_at	UDP-glucoronosyl/UDP-glucosyl_transferase_family_protein	Metabolism	NA	NA	2.77
GmaAffx.90937.1.A1_at	LOX1_(Lipoxygenase_1);_lipoxygenase	Metabolism	NA	NA	2.38
GmaAffx.91238.1.S1_at	ATCIMS_(COBALAMIN-INDEPENDENT_METHIONINE_SYNTHASE)	Metabolism	NA	NA	1.29
GmaAffx.91504.1.A1_s_at	ATOMT1_(O-METHYLTRANSFERASE_1)	Metabolism	NA	NA	3.53
GmaAffx.91504.1.S1_at	ATOMT1_(O-METHYLTRANSFERASE_1)	Metabolism	NA	NA	2.93
GmaAffx.91557.1.S1_at	similar_to_unknown_protein_[Arabidopsis_thaliana]_(TAIR:AT5G16080.1);_similar_to_CXE_carboxylesterase_[Actinidia_deliciosa]_(GB:ABB89016.1);_contains_InterPro_domain_Esterase/lipase/thioesterase;_(InterPro:IPR000379);_contains_InterPro_domain_Alpha/beta_h	Metabolism	NA	NA	1.6
GmaAffx.91648.1.S1_s_at		Metabolism	NA	NA	2.21
GmaAffx.91690.1.S1_at	casein_kinase_II_alpha_chain,_putative	Metabolism	NA	NA	1.2
GmaAffx.91723.1.S1_at	G6PD6_(GLUCOSE-6-PHOSPHATE_DEHYDROGENASE_6);_glucose-6-phosphate_1-dehydrogenase	Metabolism	NA	NA	1.46
GmaAffx.91944.1.S1_s_at	aldo/keto_reductase,_putative	Metabolism	NA	NA	2.58
GmaAffx.91964.1.S1_at	ATGSR1_(Arabidopsis_thaliana_glutamine_synthase_clone_R1);_glutamate-ammonia_ligase	Metabolism	NA	NA	3.16
GmaAffx.91964.1.S1_s_at	ATGSR1_(Arabidopsis_thaliana_glutamine_synthase_clone_R1);_glutamate-ammonia_ligase	Metabolism	NA	NA	2.14
GmaAffx.92142.1.S1_s_at	MTHFR1_(METHYLENETETRAHYDROFOLATE_REDUCTASE_1);_methylenetetrahydrofolate_reductase_(NADPH)	Metabolism	NA	NA	1.89
GmaAffx.92143.1.S1_s_at	pyridine_nucleotide-disulphide_oxidoreductase_family_protein	Metabolism	NA	NA	1.71
GmaAffx.92278.1.S1_s_at	6-phosphogluconate_dehydrogenase_family_protein	Metabolism	NA	NA	2.44
GmaAffx.92463.1.S1_at	ATNADP-ME2_(NADP-MALIC_ENZYME_2);_malate_dehydrogenase_(oxaloacetate-decarboxylating)_(NADP+)/_malic_enzyme/_oxidoreductase,_acting_on_NADH_or_NADPH,_NAD_or_NADP_as_acceptor	Metabolism	NA	NA	2.39
GmaAffx.92483.1.S1_at	isocitrate_dehydrogenase,_putative_/_NAD+_isocitrate_dehydrogenase,_putative	Metabolism	NA	NA	1.24
GmaAffx.92641.1.S1_s_at		Metabolism	NA	NA	5.08
GmaAffx.92649.1.S1_at	esterase,_putative	Metabolism	NA	NA	1.6
GmaAffx.92715.1.S1_s_at	UDP-glucoronosyl/UDP-glucosyl_transferase_family_protein	Metabolism	NA	NA	2.48
GmaAffx.92805.1.S1_s_at	[AT3G06690,_acyl-CoA_oxidase_family];[AT1G06290,_ACX3_(ACYL-COA_OXIDASE_3);_acyl-CoA_oxidase]	Metabolism	NA	NA	1.24
GmaAffx.92823.1.S1_at	beta-fructofuranosidase,_putative_/_invertase,_putative_/_saccharase,_putative_/_beta-fructosidase,_putative	Metabolism	NA	NA	1.53
GmaAffx.92851.1.S1_s_at	aldo/keto_reductase,_putative	Metabolism	NA	NA	3.68
GmaAffx.92894.1.S1_s_at	ALPHA-DOX1_(ALPHA-DIOXYGENASE_1)	Metabolism	NA	NA	1.73
GmaAffx.93006.1.S1_s_at	UDP-glucoronosyl/UDP-glucosyl_transferase_family_protein	Metabolism	NA	NA	2.17
GmaAffx.93013.1.S1_s_at	ATCDPMEK_(PIGMENT_DEFECTIVE_277);_4-(cytidine_5'-diphospho)-2-C-methyl-D-erythritol_kinase	Metabolism	NA	NA	2.24
GmaAffx.93026.1.S1_at	[AT5G51690,_ACS12_(1-Amino-cyclopropane-1-carboxylate_synthase_12);_1-aminocyclopropane-1-carboxylate_synthase];[AT5G51680,_hydroxyproline-rich_glycoprotein_family_protein]	Metabolism	NA	NA	2.39
GmaAffx.93026.1.S1_s_at	[AT5G51690,_ACS12_(1-Amino-cyclopropane-1-carboxylate_synthase_12);_1-aminocyclopropane-1-carboxylate_synthase];[AT5G51680,_hydroxyproline-rich_glycoprotein_family_protein]	Metabolism	NA	NA	2.82
GmaAffx.93074.1.S1_at	6-phosphogluconate_dehydrogenase_family_protein	Metabolism	NA	NA	2.04
GmaAffx.93451.1.S1_s_at	aconitate_hydratase,_cytoplasmic,_putative_/_citrate_hydro-lyase/aconitase,_putative	Metabolism	NA	NA	1.82
GmaAffx.84535.1.S1_s_at	early_nodulin-related	Metabolism	Nitrogen_Metabolism	NA	1.68
GmaAffx.91526.1.S1_s_at	similar_to_unknown_protein_[Arabidopsis_thaliana]_(TAIR:AT5G42880.1);_similar_to_unknown_protein_[Arabidopsis_thaliana]_(TAIR:AT4G33390.1);_similar_to_IMP_dehydrogenase/GMP_reductase_[Medicago_truncatula]_(GB:ABE88908.1);_contains_InterPro_domain_Protein_	Metabolism	Nucleotide_Biosynthesis/Metabolism	NA	1.42
Gma.4902.1.S1_at	PLDALPHA1_(PHOSPHOLIPASE_D_ALPHA_1);_phospholipase_D	Metabolism	Phospholipid_Biosynthesis	NA	1.43
GmaAffx.80588.1.A1_at	PLDALPHA1_(PHOSPHOLIPASE_D_ALPHA_1);_phospholipase_D	Metabolism	Phospholipid_Biosynthesis	NA	2.01
GmaAffx.80588.1.S1_at	PLDALPHA1_(PHOSPHOLIPASE_D_ALPHA_1);_phospholipase_D	Metabolism	Phospholipid_Biosynthesis	NA	1.48
Gma.4032.2.S1_at	PGI1_(CHLOROPLASTIC_PHOSPHOGLUCOSE_ISOMERASE)	Metabolism	Sucrose_Biosynthesis	NA	1.1
GmaAffx.76101.1.S1_at	glucose-6-phosphate_isomerase,_cytosolic_(PGIC)	Metabolism	Sucrose_Biosynthesis	NA	1.21
Gma.10223.1.S1_at		No_Homology_to_Known_Proteins	NA	NA	1.43
Gma.10626.1.S1_at		No_Homology_to_Known_Proteins	NA	NA	1.13
Gma.1132.1.A1_at		No_Homology_to_Known_Proteins	NA	NA	1.26
Gma.1209.1.S1_at		No_Homology_to_Known_Proteins	NA	NA	1.12
Gma.13136.1.A1_at		No_Homology_to_Known_Proteins	NA	NA	1.28
Gma.13424.1.A1_at		No_Homology_to_Known_Proteins	NA	NA	1.2
Gma.13453.1.A1_at		No_Homology_to_Known_Proteins	NA	NA	2.89
Gma.13643.1.A1_at		No_Homology_to_Known_Proteins	NA	NA	2.29
Gma.13681.1.S1_at		No_Homology_to_Known_Proteins	NA	NA	1.14
Gma.13713.1.A1_at		No_Homology_to_Known_Proteins	NA	NA	1.7
Gma.13733.1.A1_at		No_Homology_to_Known_Proteins	NA	NA	1.75
Gma.14267.1.S1_at		No_Homology_to_Known_Proteins	NA	NA	1.71
Gma.17146.1.S1_at		No_Homology_to_Known_Proteins	NA	NA	1.82
Gma.17624.1.S1_at		No_Homology_to_Known_Proteins	NA	NA	1.69
Gma.17852.1.A1_at		No_Homology_to_Known_Proteins	NA	NA	1.25
Gma.3681.1.S1_at		No_Homology_to_Known_Proteins	NA	NA	1.29
Gma.5691.1.S1_at		No_Homology_to_Known_Proteins	NA	NA	1.66
Gma.6010.1.S1_s_at		No_Homology_to_Known_Proteins	NA	NA	1.67
Gma.6032.1.S1_at		No_Homology_to_Known_Proteins	NA	NA	1.44
Gma.719.1.A1_at		No_Homology_to_Known_Proteins	NA	NA	1.62
Gma.8185.1.A1_at		No_Homology_to_Known_Proteins	NA	NA	1.54
Gma.9132.1.A1_at		No_Homology_to_Known_Proteins	NA	NA	1.19
GmaAffx.10717.1.S1_at		No_Homology_to_Known_Proteins	NA	NA	2.2
GmaAffx.11297.1.S1_at		No_Homology_to_Known_Proteins	NA	NA	1.84
GmaAffx.13535.1.S1_at		No_Homology_to_Known_Proteins	NA	NA	1.68
GmaAffx.15362.1.S1_at		No_Homology_to_Known_Proteins	NA	NA	1.45
GmaAffx.16435.1.A1_at		No_Homology_to_Known_Proteins	NA	NA	1.28
GmaAffx.18805.1.S1_at		No_Homology_to_Known_Proteins	NA	NA	1.15
GmaAffx.21456.2.S1_at		No_Homology_to_Known_Proteins	NA	NA	1.24
GmaAffx.22170.1.A1_at		No_Homology_to_Known_Proteins	NA	NA	2.14
GmaAffx.26732.1.A1_at		No_Homology_to_Known_Proteins	NA	NA	1.82
GmaAffx.28683.1.S1_at		No_Homology_to_Known_Proteins	NA	NA	1.18
GmaAffx.30180.1.A1_at		No_Homology_to_Known_Proteins	NA	NA	1.28
GmaAffx.31311.1.S1_at		No_Homology_to_Known_Proteins	NA	NA	2.94
GmaAffx.31939.1.S1_at		No_Homology_to_Known_Proteins	NA	NA	1.54
GmaAffx.34612.1.S1_at		No_Homology_to_Known_Proteins	NA	NA	1.61
GmaAffx.34785.1.S1_s_at		No_Homology_to_Known_Proteins	NA	NA	6.64
GmaAffx.37221.1.S1_at		No_Homology_to_Known_Proteins	NA	NA	2.25
GmaAffx.37913.1.A1_at		No_Homology_to_Known_Proteins	NA	NA	2.11
GmaAffx.38996.1.S1_at		No_Homology_to_Known_Proteins	NA	NA	1.83
GmaAffx.41710.1.S1_at		No_Homology_to_Known_Proteins	NA	NA	1.47
GmaAffx.4296.1.S1_at		No_Homology_to_Known_Proteins	NA	NA	2.67
GmaAffx.45318.1.S1_at		No_Homology_to_Known_Proteins	NA	NA	1.92
GmaAffx.46537.1.A1_at		No_Homology_to_Known_Proteins	NA	NA	1.15
GmaAffx.46683.1.S1_at		No_Homology_to_Known_Proteins	NA	NA	1.57
GmaAffx.47538.1.S1_at		No_Homology_to_Known_Proteins	NA	NA	3.3
GmaAffx.48942.1.S1_at		No_Homology_to_Known_Proteins	NA	NA	3.37
GmaAffx.49751.1.S1_at		No_Homology_to_Known_Proteins	NA	NA	1.45
GmaAffx.51369.1.S1_at		No_Homology_to_Known_Proteins	NA	NA	1.28
GmaAffx.54263.1.S1_at		No_Homology_to_Known_Proteins	NA	NA	1.1
GmaAffx.57065.1.S1_at		No_Homology_to_Known_Proteins	NA	NA	3.65
GmaAffx.57098.1.A1_at		No_Homology_to_Known_Proteins	NA	NA	2.04
GmaAffx.58529.1.A1_at		No_Homology_to_Known_Proteins	NA	NA	3.33
GmaAffx.58762.1.S1_at		No_Homology_to_Known_Proteins	NA	NA	1.27
GmaAffx.61427.1.A1_at		No_Homology_to_Known_Proteins	NA	NA	2.57
GmaAffx.62443.1.S1_at		No_Homology_to_Known_Proteins	NA	NA	2.29
GmaAffx.64305.1.S1_s_at		No_Homology_to_Known_Proteins	NA	NA	3
GmaAffx.6552.1.A1_at		No_Homology_to_Known_Proteins	NA	NA	1.45
GmaAffx.70312.1.S1_at		No_Homology_to_Known_Proteins	NA	NA	1.22
GmaAffx.70399.1.S1_at		No_Homology_to_Known_Proteins	NA	NA	1.51
GmaAffx.71017.1.S1_at		No_Homology_to_Known_Proteins	NA	NA	1.33
GmaAffx.7138.1.S1_at		No_Homology_to_Known_Proteins	NA	NA	1.92
GmaAffx.71674.1.S1_at		No_Homology_to_Known_Proteins	NA	NA	2.25
GmaAffx.7196.1.S1_at		No_Homology_to_Known_Proteins	NA	NA	1.23
GmaAffx.71966.1.A1_at		No_Homology_to_Known_Proteins	NA	NA	2.23
GmaAffx.72583.1.S1_at		No_Homology_to_Known_Proteins	NA	NA	1.38
GmaAffx.73235.1.S1_at		No_Homology_to_Known_Proteins	NA	NA	1.43
GmaAffx.74015.1.S1_at		No_Homology_to_Known_Proteins	NA	NA	2.3
GmaAffx.74819.1.S1_at		No_Homology_to_Known_Proteins	NA	NA	2.97
GmaAffx.76436.1.S1_at		No_Homology_to_Known_Proteins	NA	NA	1.48
GmaAffx.76946.1.S1_at		No_Homology_to_Known_Proteins	NA	NA	1.67
GmaAffx.77173.1.S1_at		No_Homology_to_Known_Proteins	NA	NA	2.97
GmaAffx.77655.1.S1_at		No_Homology_to_Known_Proteins	NA	NA	1.42
GmaAffx.79862.1.S1_at		No_Homology_to_Known_Proteins	NA	NA	1.91
GmaAffx.80078.1.S1_at		No_Homology_to_Known_Proteins	NA	NA	2.58
GmaAffx.81987.1.S1_at		No_Homology_to_Known_Proteins	NA	NA	1.38
GmaAffx.82518.1.S1_at		No_Homology_to_Known_Proteins	NA	NA	1.12
GmaAffx.82626.1.S1_at		No_Homology_to_Known_Proteins	NA	NA	1.3
GmaAffx.82934.1.S1_at		No_Homology_to_Known_Proteins	NA	NA	1.1
GmaAffx.86847.1.S1_at		No_Homology_to_Known_Proteins	NA	NA	1.52
GmaAffx.87062.1.S1_at		No_Homology_to_Known_Proteins	NA	NA	2.02
GmaAffx.87653.1.S1_at		No_Homology_to_Known_Proteins	NA	NA	1.39
GmaAffx.87791.1.S1_at		No_Homology_to_Known_Proteins	NA	NA	1.22
GmaAffx.89772.42.S1_x_at		No_Homology_to_Known_Proteins	NA	NA	2.68
GmaAffx.91988.1.S1_at		No_Homology_to_Known_Proteins	NA	NA	1.25
GmaAffx.91988.1.S1_s_at		No_Homology_to_Known_Proteins	NA	NA	1.36
GmaAffx.93153.1.S1_s_at		No_Homology_to_Known_Proteins	NA	NA	1.35
GmaAffx.997.1.S1_at		No_Homology_to_Known_Proteins	NA	NA	2.05
Gma.11522.2.S1_at	nucleic_acid_binding_/_pancreatic_ribonuclease	Post-Transcription	NA	NA	1.95
Gma.17668.1.A1_at	(ARABIDOPSIS_MEI2-LIKE);_RNA_binding	Post-Transcription	NA	NA	1.1
Gma.17848.1.S1_at	polynucleotide_adenylyltransferase_family_protein	Post-Transcription	NA	NA	2.58
Gma.1793.1.S1_at	UBA2A;_RNA_binding	Post-Transcription	NA	NA	1.45
Gma.1793.1.S1_x_at	UBA2A;_RNA_binding	Post-Transcription	NA	NA	1.37
Gma.5451.1.S1_at	ATRBP47B_(RNA-BINDING_PROTEIN_47B);_RNA_binding	Post-Transcription	NA	NA	1.24
Gma.5765.1.S1_at	RNS1_(RIBONUCLEASE_1);_endoribonuclease	Post-Transcription	NA	NA	1.14
Gma.7856.1.S1_at	polypyrimidine_tract-binding_protein,_putative_/_heterogeneous_nuclear_ribonucleoprotein,_putative	Post-Transcription	NA	NA	1.21
Gma.8114.1.S1_at	ATRLI2_(Arabidopsis_thaliana_RNase_L_inhibitor_protein_2)	Post-Transcription	NA	NA	1.12
GmaAffx.11997.1.S1_at	RNA-binding_protein,_putative	Post-Transcription	NA	NA	1.03
GmaAffx.30043.1.S1_at	ATGRP7_(COLD,_CIRCADIAN_RHYTHM,_AND_RNA_BINDING_2);_RNA_binding_/_double-stranded_DNA_binding_/_single-stranded_DNA_binding	Post-Transcription	NA	NA	1.64
GmaAffx.54219.1.S1_at	pre-mRNA_cleavage_complex_family_protein	Post-Transcription	NA	NA	1.11
GmaAffx.660.1.S1_at	RNA_and_export_factor-binding_protein,_putative	Post-Transcription	NA	NA	1.27
GmaAffx.68875.1.S1_at	La_domain-containing_protein	Post-Transcription	NA	NA	1.2
GmaAffx.70854.1.S1_at	proline-rich_spliceosome-associated_(PSP)_family_protein	Post-Transcription	NA	NA	1.46
GmaAffx.78115.1.S1_at	RNA_recognition_motif_(RRM)-containing_protein	Post-Transcription	NA	NA	1.15
GmaAffx.79091.1.S1_at	RNA_recognition_motif_(RRM)-containing_protein	Post-Transcription	NA	NA	1.14
GmaAffx.82552.2.S1_at	tRNA-splicing_endonuclease_positive_effector-related	Post-Transcription	NA	NA	1.32
GmaAffx.86115.1.S1_at	RNA_recognition_motif_(RRM)-containing_protein	Post-Transcription	NA	NA	1.26
Gma.10933.3.S1_at	UBQ3_(POLYUBIQUITIN_3);_protein_binding	Protein_Destination_&_Storage	NA	NA	1.3
Gma.10988.3.S1_at	cysteine_proteinase_(RD21A)_/_thiol_protease	Protein_Destination_&_Storage	NA	NA	1.5
Gma.10988.3.S1_s_at	cysteine_proteinase_(RD21A)_/_thiol_protease	Protein_Destination_&_Storage	NA	NA	1.48
Gma.10988.3.S1_x_at	cysteine_proteinase_(RD21A)_/_thiol_protease	Protein_Destination_&_Storage	NA	NA	1.52
Gma.11179.1.S1_x_at	HSC70-1_(heat_shock_cognate_70_kDa_protein_1);_ATP_binding	Protein_Destination_&_Storage	NA	NA	1.32
Gma.11179.2.S1_s_at	ERD2/HSP70T-1_(EARLY-RESPONSIVE_TO_DEHYDRATION_2);_ATP_binding	Protein_Destination_&_Storage	NA	NA	1.81
Gma.11246.1.S1_at	KAK_(KAKTUS)	Protein_Destination_&_Storage	NA	NA	1.21
Gma.13305.1.S1_at	similar_to_unknown_protein_[Arabidopsis_thaliana]_(TAIR:AT1G80040.1);_similar_to_Os06g0642900_[Oryza_sativa_(japonica_cultivar-group)]_(GB:NP_001058174.1);_similar_to_Ubiquitin_system_component_Cue;_UBA-like_[Medicago_truncatula]_(GB:ABE77893.1);_contains	Protein_Destination_&_Storage	NA	NA	1.35
Gma.13350.1.S1_s_at	BIP_(LUMINAL_BINDING_PROTEIN);_ATP_binding	Protein_Destination_&_Storage	NA	NA	2.02
Gma.13350.1.S1_x_at	BIP_(LUMINAL_BINDING_PROTEIN);_ATP_binding	Protein_Destination_&_Storage	NA	NA	1.92
Gma.13712.1.A1_at	Golgi_transport_complex_protein-related	Protein_Destination_&_Storage	NA	NA	1.2
Gma.14173.1.S1_at	EBF1_(EIN3-BINDING_F_BOX_PROTEIN_1);_ubiquitin-protein_ligase	Protein_Destination_&_Storage	NA	NA	1.63
Gma.1502.1.S1_at	ATGSTU7_(GLUTATHIONE_S-TRANSFERASE_25);_glutathione_transferase	Protein_Destination_&_Storage	NA	NA	2.29
Gma.15387.1.S1_s_at	UBC8_(UBIQUITIN_CONJUGATING_ENZYME_8);_ubiquitin-protein_ligase	Protein_Destination_&_Storage	NA	NA	1.14
Gma.1557.1.S1_a_at	TIR1_(TRANSPORT_INHIBITOR_RESPONSE_1);_ubiquitin-protein_ligase	Protein_Destination_&_Storage	NA	NA	1.43
Gma.15831.1.A1_at	26S_proteasome_regulatory_subunit,_putative	Protein_Destination_&_Storage	NA	NA	1.25
Gma.1602.2.S1_at	CKA1_(CASEIN_KINASE_ALPHA_1);_kinase	Protein_Destination_&_Storage	NA	NA	1.5
Gma.16720.1.S1_at	ATGSTU1_(GLUTATHIONE_S-TRANSFERASE_19);_glutathione_transferase	Protein_Destination_&_Storage	NA	NA	2.13
Gma.16756.1.S1_x_at	MMZ4_(MMS_ZWEI_HOMOLOGE_4);_ubiquitin-protein_ligase	Protein_Destination_&_Storage	NA	NA	1.07
Gma.1686.1.S1_a_at	RPT3_(root_phototropism_3);_ATPase	Protein_Destination_&_Storage	NA	NA	1.22
Gma.16887.1.S1_a_at	PBA1_(20S_proteasome_beta_subunit_A_1);_peptidase	Protein_Destination_&_Storage	NA	NA	1.22
Gma.1751.1.S1_at	MPPBETA;_metalloendopeptidase	Protein_Destination_&_Storage	NA	NA	1.22
Gma.17539.1.S1_at	PAA1_(20S_proteasome_alpha_subunit_A1);_peptidase	Protein_Destination_&_Storage	NA	NA	1.12
Gma.17631.1.S1_at	BIP_(LUMINAL_BINDING_PROTEIN);_ATP_binding	Protein_Destination_&_Storage	NA	NA	1.75
Gma.17880.1.S1_at	MAX2_(MORE_AXILLARY_BRANCHES_2);_ubiquitin-protein_ligase	Protein_Destination_&_Storage	NA	NA	1.5
Gma.1951.2.S1_a_at	SCPL51;_serine_carboxypeptidase	Protein_Destination_&_Storage	NA	NA	2.22
Gma.2057.1.S1_at	[AT1G06870,_signal_peptidase,_putative];[AT2G30440,_chloroplast_thylakoidal_processing_peptidase]	Protein_Destination_&_Storage	NA	NA	1.18
Gma.2119.4.S1_at	[AT2G17190,_ubiquitin_family_protein];[AT2G17200,_ubiquitin_family_protein]	Protein_Destination_&_Storage	NA	NA	1.1
Gma.2352.1.S1_at	zinc_finger_(C3HC4-type_RING_finger)_family_protein	Protein_Destination_&_Storage	NA	NA	2.42
Gma.2587.1.S1_s_at	PAD2_(20S_proteasome_alpha_subunit_D2);_peptidase	Protein_Destination_&_Storage	NA	NA	1.2
Gma.2587.1.S1_x_at	PAD2_(20S_proteasome_alpha_subunit_D2);_peptidase	Protein_Destination_&_Storage	NA	NA	1.29
Gma.2763.2.S1_at	AtXylT_("ARABIDOPSIS_THALIANA_BETA-1,2-XYLOSYLTRANSFERASE");_xylosyltransferase	Protein_Destination_&_Storage	NA	NA	1.4
Gma.2763.3.S1_s_at		Protein_Destination_&_Storage	NA	NA	1.67
Gma.283.1.S1_at	SCPL34;_serine_carboxypeptidase	Protein_Destination_&_Storage	NA	NA	2.17
Gma.4025.2.S1_s_at	armadillo/beta-catenin_repeat_family_protein_/_U-box_domain-containing_family_protein	Protein_Destination_&_Storage	NA	NA	1.34
Gma.4253.1.S1_at	pepsin_A	Protein_Destination_&_Storage	NA	NA	1.51
Gma.45.1.S1_at	BIP_(LUMINAL_BINDING_PROTEIN);_ATP_binding	Protein_Destination_&_Storage	NA	NA	2.21
Gma.5109.1.A1_at	RRA2_(REDUCED_RESIDUAL_ARABINOSE_2)	Protein_Destination_&_Storage	NA	NA	1.59
Gma.5467.1.S1_at	KAK_(KAKTUS)	Protein_Destination_&_Storage	NA	NA	1.26
Gma.5782.1.S1_at	translocon-associated_protein_alpha_(TRAP_alpha)_family_protein	Protein_Destination_&_Storage	NA	NA	1.33
Gma.5925.1.S1_s_at	CRT3_(CALRETICULIN_3);_calcium_ion_binding	Protein_Destination_&_Storage	NA	NA	1.21
Gma.6391.1.S1_at	AIR3_(Auxin-Induced_in_Root_cultures_3);_subtilase	Protein_Destination_&_Storage	NA	NA	2.34
Gma.6535.1.S1_at	no_match	Protein_Destination_&_Storage	NA	NA	1.38
Gma.7438.1.S1_at	[AT5G23410,_similar_to_FKF1_(FLAVIN-BINDING_KELCH_DOMAIN_F_BOX_PROTEIN),_ubiquitin-protein_ligase_[Arabidopsis_thaliana]_(TAIR:AT1G68050.1);_similar_to_Cyclin-like_F-box;_Galactose_oxidase,_central_[Medicago_truncatula]_(GB:ABE90708.1);_contains_InterPro_	Protein_Destination_&_Storage	NA	NA	2.54
Gma.7789.3.S1_at	similar_to_unknown_protein_[Arabidopsis_thaliana]_(TAIR:AT5G67390.2);_similar_to_conserved_hypothetical_protein_[Medicago_truncatula]_(GB:ABE83997.1)	Protein_Destination_&_Storage	NA	NA	1.5
Gma.8515.1.S1_at	ATGSTU7_(GLUTATHIONE_S-TRANSFERASE_25);_glutathione_transferase	Protein_Destination_&_Storage	NA	NA	2.1
Gma.8828.1.S1_at	metalloendopeptidase/_metallopeptidase/_zinc_ion_binding	Protein_Destination_&_Storage	NA	NA	1.65
Gma.9013.1.S1_at	ATGSTU8_(Arabidopsis_thaliana_Glutathione_S-transferase_(class_tau)_8);_glutathione_transferase	Protein_Destination_&_Storage	NA	NA	1.62
Gma.9157.1.S1_at	tetratricopeptide_repeat_(TPR)-containing_protein	Protein_Destination_&_Storage	NA	NA	1.2
Gma.9358.1.A1_at	EBF1_(EIN3-BINDING_F_BOX_PROTEIN_1);_ubiquitin-protein_ligase	Protein_Destination_&_Storage	NA	NA	1.99
Gma.967.1.S1_at	EBF1_(EIN3-BINDING_F_BOX_PROTEIN_1);_ubiquitin-protein_ligase	Protein_Destination_&_Storage	NA	NA	2.07
GmaAffx.11242.1.S1_s_at	SCPL51;_serine_carboxypeptidase	Protein_Destination_&_Storage	NA	NA	1.98
GmaAffx.13050.1.S1_at	[AT1G79930,_HSP91_(Heat_shock_protein_91)];[AT1G79920,_heat_shock_protein_70,_putative_/_HSP70,_putative]	Protein_Destination_&_Storage	NA	NA	1.38
GmaAffx.13837.1.S1_at		Protein_Destination_&_Storage	NA	NA	2.68
GmaAffx.17961.1.A1_at	HSP70B_(heat_shock_protein_70B);_ATP_binding	Protein_Destination_&_Storage	NA	NA	3.26
GmaAffx.19189.1.S1_at	subtilase_family_protein	Protein_Destination_&_Storage	NA	NA	1.37
GmaAffx.21553.1.S1_at	MMP_(MATRIX_METALLOPROTEINASE);_metalloendopeptidase	Protein_Destination_&_Storage	NA	NA	1.89
GmaAffx.22145.1.S1_at	CRT3_(CALRETICULIN_3);_calcium_ion_binding	Protein_Destination_&_Storage	NA	NA	1.2
GmaAffx.22145.1.S1_s_at	CRT3_(CALRETICULIN_3);_calcium_ion_binding	Protein_Destination_&_Storage	NA	NA	1.2
GmaAffx.38743.1.S1_at	protein_binding	Protein_Destination_&_Storage	NA	NA	1.36
GmaAffx.39306.1.S1_at	SCPL45;_serine_carboxypeptidase	Protein_Destination_&_Storage	NA	NA	1.27
GmaAffx.45690.1.S1_at	cysteine_proteinase,_putative	Protein_Destination_&_Storage	NA	NA	1.62
GmaAffx.47374.1.S1_at	KAK_(KAKTUS)	Protein_Destination_&_Storage	NA	NA	1.37
GmaAffx.48188.2.S1_at	F-box_family_protein	Protein_Destination_&_Storage	NA	NA	1.16
GmaAffx.48927.1.S1_at	ETO1_(ETHYLENE_OVERPRODUCER_1)	Protein_Destination_&_Storage	NA	NA	1.68
GmaAffx.49469.2.S1_at	zinc_finger_(C3HC4-type_RING_finger)_family_protein	Protein_Destination_&_Storage	NA	NA	1.38
GmaAffx.50716.1.S1_at	UPL6_(UBIQUITIN_PROTEIN_LIGASE_6);_ubiquitin-protein_ligase	Protein_Destination_&_Storage	NA	NA	1.4
GmaAffx.5537.1.S1_at	matrixin_family_protein	Protein_Destination_&_Storage	NA	NA	2.65
GmaAffx.55953.1.S1_at	zinc_finger_(C3HC4-type_RING_finger)_family_protein	Protein_Destination_&_Storage	NA	NA	1.42
GmaAffx.59252.1.S1_at	RHA2A_(RING-H2_finger_A2A);_protein_binding_/_zinc_ion_binding	Protein_Destination_&_Storage	NA	NA	4.12
GmaAffx.63834.2.S1_at	SCPL49_(serine_carboxypeptidase-like_49);_serine_carboxypeptidase	Protein_Destination_&_Storage	NA	NA	1.46
GmaAffx.65140.2.S1_at	MUB2_(MEMBRANE-ANCHORED_UBIQUITIN-FOLD_PROTEIN_2)	Protein_Destination_&_Storage	NA	NA	1.4
GmaAffx.65167.2.S1_s_at	[AT1G51760,_IAR3_(IAA-ALANINE_RESISTANT_3);_metallopeptidase];[AT1G51780,_ILL5_(IAA-leucine_resistant_(ILR)-like_gene_5);_metallopeptidase]	Protein_Destination_&_Storage	NA	NA	1.3
GmaAffx.65766.1.S1_at	similar_to_unknown_protein_[Arabidopsis_thaliana]_(TAIR:AT1G80040.1);_similar_to_Os06g0642900_[Oryza_sativa_(japonica_cultivar-group)]_(GB:NP_001058174.1);_similar_to_Ubiquitin_system_component_Cue;_UBA-like_[Medicago_truncatula]_(GB:ABE77893.1);_contains	Protein_Destination_&_Storage	NA	NA	1.55
GmaAffx.6593.1.S1_at	HSP70_(heat_shock_protein_70);_ATP_binding	Protein_Destination_&_Storage	NA	NA	1.55
GmaAffx.66037.1.S1_at	DNAJ_heat_shock_N-terminal_domain-containing_protein	Protein_Destination_&_Storage	NA	NA	1.42
GmaAffx.661.1.S1_at	zinc_finger_protein-related	Protein_Destination_&_Storage	NA	NA	1.14
GmaAffx.68057.1.S1_at	F-box_family_protein	Protein_Destination_&_Storage	NA	NA	1.41
GmaAffx.70634.1.S1_at	ATL6_(Arabidopsis_T?xicos_en_Levadura_6);_protein_binding_/_zinc_ion_binding	Protein_Destination_&_Storage	NA	NA	2.47
GmaAffx.70634.1.S1_s_at	ATL6_(Arabidopsis_T?xicos_en_Levadura_6);_protein_binding_/_zinc_ion_binding	Protein_Destination_&_Storage	NA	NA	2.47
GmaAffx.71733.1.S1_at	SAE2_(SUMO-ACTIVATING_ENZYME_2)	Protein_Destination_&_Storage	NA	NA	1.49
GmaAffx.71763.1.S1_at	ARA12;_subtilase	Protein_Destination_&_Storage	NA	NA	1.37
GmaAffx.72621.1.S1_at	DJ-1_family_protein_/_protease-related	Protein_Destination_&_Storage	NA	NA	1.46
GmaAffx.74038.1.S1_at	COI1_(CORONATINE_INSENSITIVE_1);_ubiquitin-protein_ligase	Protein_Destination_&_Storage	NA	NA	1.68
GmaAffx.74622.1.S1_at	ATL5_(Arabidopsis_T?xicos_en_Levadura_5);_protein_binding_/_zinc_ion_binding	Protein_Destination_&_Storage	NA	NA	1.88
GmaAffx.74771.1.S1_at	CRT3_(CALRETICULIN_3);_calcium_ion_binding	Protein_Destination_&_Storage	NA	NA	1.16
GmaAffx.76520.1.S1_at	SHD_(SHEPHERD);_ATP_binding	Protein_Destination_&_Storage	NA	NA	1.54
GmaAffx.76711.1.S1_s_at	kelch_repeat-containing_F-box_family_protein	Protein_Destination_&_Storage	NA	NA	1.64
GmaAffx.77102.1.S1_at	peptidase	Protein_Destination_&_Storage	NA	NA	1.63
GmaAffx.78527.1.S1_at	tetratricopeptide_repeat_(TPR)-containing_protein	Protein_Destination_&_Storage	NA	NA	1.27
GmaAffx.79252.1.S1_at	armadillo/beta-catenin_repeat_family_protein_/_U-box_domain-containing_family_protein	Protein_Destination_&_Storage	NA	NA	1.27
GmaAffx.81432.1.S1_at	peptidyl-prolyl_cis-trans_isomerase,_putative_/_FK506-binding_protein,_putative	Protein_Destination_&_Storage	NA	NA	1.3
GmaAffx.82508.1.S1_at		Protein_Destination_&_Storage	NA	NA	1.41
GmaAffx.83144.1.S1_at	F-box_family_protein	Protein_Destination_&_Storage	NA	NA	2.04
GmaAffx.83675.1.S1_at	33_kDa_secretory_protein-related	Protein_Destination_&_Storage	NA	NA	1.58
GmaAffx.849.1.S1_at	ARA12;_subtilase	Protein_Destination_&_Storage	NA	NA	1.88
GmaAffx.85399.1.S1_at	heat_shock_protein_70,_putative_/_HSP70,_putative	Protein_Destination_&_Storage	NA	NA	1.79
GmaAffx.85873.1.S1_at	aspartyl_protease_family_protein	Protein_Destination_&_Storage	NA	NA	1.3
GmaAffx.87035.1.S1_at	zinc_finger_(C3HC4-type_RING_finger)_family_protein	Protein_Destination_&_Storage	NA	NA	1.53
GmaAffx.88997.1.S1_s_at	ATGSTU7_(GLUTATHIONE_S-TRANSFERASE_25);_glutathione_transferase	Protein_Destination_&_Storage	NA	NA	1.45
GmaAffx.89799.1.S1_at	cysteine_protease_inhibitor,_putative_/_cystatin,_putative	Protein_Destination_&_Storage	NA	NA	1.24
GmaAffx.90106.1.S1_at	ATJ2_(Arabidopsis_thaliana_DnaJ_homologue_2)	Protein_Destination_&_Storage	NA	NA	1.3
GmaAffx.90536.1.S1_s_at	UBQ10_(POLYUBIQUITIN_10);_protein_binding	Protein_Destination_&_Storage	NA	NA	1.5
GmaAffx.91235.1.S1_s_at	PBA1_(20S_proteasome_beta_subunit_A_1);_peptidase	Protein_Destination_&_Storage	NA	NA	1.25
GmaAffx.91356.1.S1_at	AT-MCB1_(MULTIUBIQUITIN_CHAIN_BINDING_PROTEIN_1)	Protein_Destination_&_Storage	NA	NA	1.48
GmaAffx.91413.1.S1_at	kelch_repeat-containing_F-box_family_protein	Protein_Destination_&_Storage	NA	NA	1.59
GmaAffx.91573.1.S1_at	ATL6_(Arabidopsis_T?xicos_en_Levadura_6);_protein_binding_/_zinc_ion_binding	Protein_Destination_&_Storage	NA	NA	2.55
GmaAffx.92455.1.S1_s_at	PAF1_(proteasome_alpha_subunit_F1);_peptidase	Protein_Destination_&_Storage	NA	NA	1.11
GmaAffx.92623.1.A1_at	COI1_(CORONATINE_INSENSITIVE_1);_ubiquitin-protein_ligase	Protein_Destination_&_Storage	NA	NA	1.52
GmaAffx.93338.1.S1_s_at	cysteine_proteinase,_putative	Protein_Destination_&_Storage	NA	NA	1.3
GmaAffx.93426.1.S1_at	F-box_family_protein	Protein_Destination_&_Storage	NA	NA	2.67
GmaAffx.37190.1.S1_at	GPI_transamidase_component_family_protein_/_Gaa1-like_family_protein	Protein_Destination_&_Storage	Protein_Destination_&_Storage	NA	2.1
Gma.176.1.S1_s_at	late_embryogenesis_abundant_group_1_domain-containing_protein_/_LEA_group_1_domain-containing_protein	Protein_Destination_&_Storage	Storage_Protein	NA	2.24
GmaAffx.42371.1.S1_at	[AT4G24340,_phosphorylase_family_protein];[AT4G24350,_phosphorylase_family_protein]	Protein_Destination_&_Storage	Storage_Protein	NA	2.48
Gma.11219.3.S1_at	40S_ribosomal_protein_S12_(RPS12A)	Protein_Synthesis	NA	NA	1.59
Gma.16326.1.S1_at	EDD1_(EMBRYO-DEFECTIVE-DEVELOPMENT_1)	Protein_Synthesis	NA	NA	1.45
Gma.16348.2.A1_at	60S_ribosomal_protein_L10_(RPL10B)	Protein_Synthesis	NA	NA	1.21
Gma.7431.1.S1_at	lysyl-tRNA_synthetase,_putative_/_lysine--tRNA_ligase,_putative	Protein_Synthesis	NA	NA	1.13
GmaAffx.15172.2.S1_at	EIF4G_(EUKARYOTIC_TRANSLATION_INITIATION_FACTOR_4G)	Protein_Synthesis	NA	NA	1.23
GmaAffx.25490.1.S1_at	ribosomal_protein_S5_family_protein	Protein_Synthesis	NA	NA	1.57
GmaAffx.40362.1.S1_at		Protein_Synthesis	NA	NA	2.2
GmaAffx.5291.1.S1_at		Protein_Synthesis	NA	NA	1.14
GmaAffx.68418.1.S1_s_at		Protein_Synthesis	NA	NA	1.1
GmaAffx.84576.1.S1_s_at	elongation_factor_P_(EF-P)_family_protein	Protein_Synthesis	NA	NA	1.3
Gma.4310.1.S1_at	EMB1144_(EMBRYO_DEFECTIVE_1144);_chorismate_synthase	Secondary_Metabolism	Chorismate_Biosynthesis	NA	1.74
Gma.3668.3.S1_at	1-aminocyclopropane-1-carboxylate_oxidase,_putative_/_ACC_oxidase,_putative	Secondary_Metabolism	Ethylene_Biosynthesis	NA	1.91
GmaAffx.93182.1.S1_at	EFE_(ethylene_forming_enzyme)	Secondary_Metabolism	Ethylene_Biosynthesis	NA	2.65
Gma.10095.1.A1_at	BAN_(BANYULS)	Secondary_Metabolism	Flavonoid_Biosynthesis	NA	3.98
Gma.17605.3.S1_at	CHS_(CHALCONE_SYNTHASE);_naringenin-chalcone_synthase	Secondary_Metabolism	Flavonoid_Biosynthesis	NA	2.66
Gma.2826.1.S1_s_at	TT5_(TRANSPARENT_TESTA_5);_chalcone_isomerase	Secondary_Metabolism	Flavonoid_Biosynthesis	NA	2.53
Gma.4300.1.S1_at	CHS_(CHALCONE_SYNTHASE);_naringenin-chalcone_synthase	Secondary_Metabolism	Flavonoid_Biosynthesis	NA	2.76
Gma.5491.2.S1_a_at	dihydroflavonol_4-reductase_family_/_dihydrokaempferol_4-reductase_family	Secondary_Metabolism	Flavonoid_Biosynthesis	NA	3.31
Gma.5491.2.S1_x_at	dihydroflavonol_4-reductase_family_/_dihydrokaempferol_4-reductase_family	Secondary_Metabolism	Flavonoid_Biosynthesis	NA	3.33
GmaAffx.42116.1.S1_at	CHS_(CHALCONE_SYNTHASE);_naringenin-chalcone_synthase	Secondary_Metabolism	Flavonoid_Biosynthesis	NA	4.02
GmaAffx.42116.1.S1_x_at	CHS_(CHALCONE_SYNTHASE);_naringenin-chalcone_synthase	Secondary_Metabolism	Flavonoid_Biosynthesis	NA	3.52
GmaAffx.86773.2.S1_at	PAL2_(phenylalanine_ammonia-lyase_2);_phenylalanine_ammonia-lyase	Secondary_Metabolism	Flavonoid_Biosynthesis	NA	3.04
GmaAffx.92003.1.S1_at	TT5_(TRANSPARENT_TESTA_5);_chalcone_isomerase	Secondary_Metabolism	Flavonoid_Biosynthesis	NA	2.98
GmaAffx.92003.1.S1_x_at	TT5_(TRANSPARENT_TESTA_5);_chalcone_isomerase	Secondary_Metabolism	Flavonoid_Biosynthesis	NA	3.07
GmaAffx.92491.1.S1_s_at	CHS_(CHALCONE_SYNTHASE);_naringenin-chalcone_synthase	Secondary_Metabolism	Flavonoid_Biosynthesis	NA	2.51
GmaAffx.93494.1.A1_s_at	chalcone-flavanone_isomerase_family_protein	Secondary_Metabolism	Flavonoid_Biosynthesis	NA	2.07
GmaAffx.93494.1.S1_at	chalcone-flavanone_isomerase_family_protein	Secondary_Metabolism	Flavonoid_Biosynthesis	NA	2.04
Gma.4367.1.S1_at	S-adenosyl-L-methionine:carboxyl_methyltransferase_family_protein	Secondary_Metabolism	JA_Biosynthesis	NA	7.46
GmaAffx.67883.1.S1_at	[AT1G76690,_OPR2_(12-oxophytodienoate_reductase_2);_12-oxophytodienoate_reductase];[AT1G76680,_OPR1_(12-oxophytodienoate_reductase_1);_12-oxophytodienoate_reductase]	Secondary_Metabolism	JA_Biosynthesis	NA	1.76
GmaAffx.71596.1.S1_at	laccase_family_protein_/_diphenol_oxidase_family_protein	Secondary_Metabolism	Lignin_Biosynthesis	NA	2.21
Gma.10326.1.S1_at	3-phosphoshikimate_1-carboxyvinyltransferase_/_5-enolpyruvylshikimate-3-phosphate_/_EPSP_synthase	Secondary_Metabolism	NA	NA	2.06
Gma.10326.1.S1_s_at	3-phosphoshikimate_1-carboxyvinyltransferase_/_5-enolpyruvylshikimate-3-phosphate_/_EPSP_synthase	Secondary_Metabolism	NA	NA	2.08
Gma.15664.1.S1_at	dihydroflavonol_4-reductase_family_/_dihydrokaempferol_4-reductase_family	Secondary_Metabolism	NA	NA	3.7
Gma.16735.2.S1_at	isoflavone_reductase,_putative	Secondary_Metabolism	NA	NA	2.66
Gma.16877.1.S1_at	beta-amyrin_synthase,_putative	Secondary_Metabolism	NA	NA	3.3
Gma.17202.1.S1_at	3-phosphoshikimate_1-carboxyvinyltransferase_/_5-enolpyruvylshikimate-3-phosphate_/_EPSP_synthase	Secondary_Metabolism	NA	NA	1.91
Gma.2686.2.S1_s_at	isoflavone_reductase,_putative	Secondary_Metabolism	NA	NA	4.54
Gma.2712.1.S1_at	dihydroflavonol_4-reductase_family_/_dihydrokaempferol_4-reductase_family	Secondary_Metabolism	NA	NA	3.4
Gma.3055.1.S1_at	lumazine-binding_family_protein	Secondary_Metabolism	NA	NA	1.2
Gma.5091.1.S1_at	LAC7_(laccase_7);_copper_ion_binding_/_oxidoreductase	Secondary_Metabolism	NA	NA	2.17
Gma.5621.1.S1_at	HPT1_(HOMOGENTISATE_PHYTYLTRANSFERASE_1);_prenyltransferase	Secondary_Metabolism	NA	NA	3.49
Gma.5863.1.S1_at	isoflavone_reductase,_putative	Secondary_Metabolism	NA	NA	1.74
Gma.5863.2.S1_s_at	isoflavone_reductase,_putative	Secondary_Metabolism	NA	NA	4.32
Gma.6016.1.S1_s_at	isoflavone_reductase,_putative	Secondary_Metabolism	NA	NA	1.71
Gma.6016.2.S1_s_at	isoflavone_reductase,_putative	Secondary_Metabolism	NA	NA	1.88
Gma.6523.1.S1_at	COS1_(COI1_SUPPRESSOR1);_6,7-dimethyl-8-ribityllumazine_synthase	Secondary_Metabolism	NA	NA	1.16
Gma.6636.1.S1_a_at	O-methyltransferase_family_2_protein	Secondary_Metabolism	NA	NA	1.71
Gma.6636.1.S1_at	O-methyltransferase_family_2_protein	Secondary_Metabolism	NA	NA	1.81
Gma.6859.1.S1_s_at	ISPF_(Homolog_of_E._coli_ispF_(isoprenoids_F));_2-C-methyl-D-erythritol_2,4-cyclodiphosphate_synthase	Secondary_Metabolism	NA	NA	2.18
Gma.7535.1.S1_a_at	AT5MAT;_O-malonyltransferase/_transferase	Secondary_Metabolism	NA	NA	1.46
Gma.8028.1.S1_at	SQS1_(SQUALENE_SYNTHASE_1);_farnesyl-diphosphate_farnesyltransferase	Secondary_Metabolism	NA	NA	1.48
GmaAffx.11892.1.S1_at	oxidoreductase,_2OG-Fe(II)_oxygenase_family_protein	Secondary_Metabolism	NA	NA	1.98
GmaAffx.15984.1.S1_at	O-methyltransferase_family_2_protein	Secondary_Metabolism	NA	NA	2.32
GmaAffx.26088.1.S1_at	2-oxoglutarate_dehydrogenase_E1_component,_putative_/_oxoglutarate_decarboxylase,_putative_/_alpha-ketoglutaric_dehydrogenase,_putative	Secondary_Metabolism	NA	NA	1.56
GmaAffx.43332.1.S1_at	PAL1_(PHE_AMMONIA_LYASE_1);_phenylalanine_ammonia-lyase	Secondary_Metabolism	NA	NA	3.66
GmaAffx.46837.1.S1_at	IRX12/LAC4_(laccase_4);_copper_ion_binding_/_oxidoreductase	Secondary_Metabolism	NA	NA	1.45
GmaAffx.50901.2.S1_at	ferrochelatase_I	Secondary_Metabolism	NA	NA	1.19
GmaAffx.55942.1.S1_at	NCED4_(NINE-CIS-EPOXYCAROTENOID_DIOXYGENASE_4)	Secondary_Metabolism	NA	NA	1.24
GmaAffx.59470.1.S1_at	PAL1_(PHE_AMMONIA_LYASE_1);_phenylalanine_ammonia-lyase	Secondary_Metabolism	NA	NA	1.98
GmaAffx.65157.1.S1_at	oxidoreductase,_2OG-Fe(II)_oxygenase_family_protein	Secondary_Metabolism	NA	NA	1.54
GmaAffx.70800.1.S1_at	dihydroflavonol_4-reductase_family_/_dihydrokaempferol_4-reductase_family	Secondary_Metabolism	NA	NA	4.16
GmaAffx.75675.1.A1_at	PAL1_(PHE_AMMONIA_LYASE_1);_phenylalanine_ammonia-lyase	Secondary_Metabolism	NA	NA	3.19
GmaAffx.75948.1.S1_at	strictosidine_synthase_family_protein	Secondary_Metabolism	NA	NA	2.31
GmaAffx.81325.2.S1_at	TT7_(TRANSPARENT_TESTA_7);_flavonoid_3'-monooxygenase/_oxygen_binding	Secondary_Metabolism	NA	NA	2.98
GmaAffx.86773.1.S1_s_at	PAL1_(PHE_AMMONIA_LYASE_1);_phenylalanine_ammonia-lyase	Secondary_Metabolism	NA	NA	2.33
GmaAffx.89508.1.A1_s_at	PAL1_(PHE_AMMONIA_LYASE_1);_phenylalanine_ammonia-lyase	Secondary_Metabolism	NA	NA	1.97
GmaAffx.90449.1.S1_at	PAL1_(PHE_AMMONIA_LYASE_1);_phenylalanine_ammonia-lyase	Secondary_Metabolism	NA	NA	3.45
GmaAffx.90764.1.S1_at	3-phosphoshikimate_1-carboxyvinyltransferase_/_5-enolpyruvylshikimate-3-phosphate_/_EPSP_synthase	Secondary_Metabolism	NA	NA	2.09
GmaAffx.90764.1.S1_s_at	3-phosphoshikimate_1-carboxyvinyltransferase_/_5-enolpyruvylshikimate-3-phosphate_/_EPSP_synthase	Secondary_Metabolism	NA	NA	2.15
GmaAffx.90806.1.S1_at	isoflavone_reductase,_putative	Secondary_Metabolism	NA	NA	2.53
GmaAffx.90806.1.S1_s_at	isoflavone_reductase,_putative	Secondary_Metabolism	NA	NA	2.68
GmaAffx.90943.1.S1_s_at	HPT1_(HOMOGENTISATE_PHYTYLTRANSFERASE_1);_prenyltransferase	Secondary_Metabolism	NA	NA	3.67
GmaAffx.91028.1.S1_s_at	riboflavin_biosynthesis_protein,_putative	Secondary_Metabolism	NA	NA	2.04
GmaAffx.92305.1.S1_at	LAC7_(laccase_7);_copper_ion_binding_/_oxidoreductase	Secondary_Metabolism	NA	NA	2.33
GmaAffx.92305.1.S1_s_at	LAC7_(laccase_7);_copper_ion_binding_/_oxidoreductase	Secondary_Metabolism	NA	NA	2.74
GmaAffx.93082.1.S1_at	3-phosphoshikimate_1-carboxyvinyltransferase_/_5-enolpyruvylshikimate-3-phosphate_/_EPSP_synthase	Secondary_Metabolism	NA	NA	2.32
GmaAffx.93301.2.S1_s_at	dihydroflavonol_4-reductase_family_/_dihydrokaempferol_4-reductase_family	Secondary_Metabolism	NA	NA	3.23
Gma.10700.1.S1_at	GRF2_(GENERAL_REGULATORY_FACTOR_2);_protein_phosphorylated_amino_acid_binding	Signal_Transduction	14-3-3	NA	1.11
Gma.12442.1.S1_at	IQD32_(IQ-domain_32);_calmodulin_binding	Signal_Transduction	Calcium_Binding	NA	1.91
Gma.13033.2.S1_at	CPK1_(calcium-dependent_protein_kinase_isoform_AK1);_calcium-_and_calmodulin-dependent_protein_kinase/_kinase	Signal_Transduction	Calcium_Binding	NA	1.11
Gma.2196.1.S1_x_at	CAM7_(CALMODULIN_7);_calcium_ion_binding	Signal_Transduction	Calcium_Binding	NA	1.2
Gma.5938.1.S1_at	calreticulin_2_(CRT2)	Signal_Transduction	Calcium_Binding	NA	1.73
Gma.6101.1.S1_at	CAM7_(CALMODULIN_7);_calcium_ion_binding	Signal_Transduction	Calcium_Binding	NA	1.16
Gma.8301.4.S1_at	calmodulin-binding_protein	Signal_Transduction	Calcium_Binding	NA	1.89
GmaAffx.30010.1.S1_s_at		Signal_Transduction	Calcium_Binding	NA	2.15
GmaAffx.41843.1.S1_s_at	CPK32_(CALCIUM-DEPENDENT_PROTEIN_KINASE_32);_calcium-_and_calmodulin-dependent_protein_kinase/_kinase	Signal_Transduction	Calcium_Binding	NA	1.36
GmaAffx.45414.1.S1_at	calcium-binding_EF_hand_family_protein	Signal_Transduction	Calcium_Binding	NA	1.49
GmaAffx.69457.2.S1_at	calmodulin-binding_family_protein	Signal_Transduction	Calcium_Binding	NA	1.55
GmaAffx.70691.1.S1_at	calcium-binding_protein,_putative	Signal_Transduction	Calcium_Binding	NA	1.74
GmaAffx.76324.1.S1_at	IQD32_(IQ-domain_32);_calmodulin_binding	Signal_Transduction	Calcium_Binding	NA	1.64
GmaAffx.83196.1.S1_at	calmodulin-binding_protein	Signal_Transduction	Calcium_Binding	NA	1.77
GmaAffx.85076.1.S1_at	C2_domain-containing_protein	Signal_Transduction	Calcium_Binding	NA	1.22
GmaAffx.86392.1.S1_at	calmodulin-binding_family_protein	Signal_Transduction	Calcium_Binding	NA	1.48
GmaAffx.86567.2.S1_at	ATCDPK1;_calcium-_and_calmodulin-dependent_protein_kinase/_kinase/_protein_kinase	Signal_Transduction	Calcium_Binding	NA	1.64
GmaAffx.90042.1.S1_s_at	calmodulin,_putative	Signal_Transduction	Calcium_Binding	NA	1.78
Gma.12547.1.A1_at	AHP1_(HISTIDINE-CONTAINING_PHOSPHOTRANSMITTER_3);_histidine_phosphotransfer_kinase	Signal_Transduction	Histidine_Phosphotransfer_Proteins	NA	2.1
Gma.3675.1.S1_at	ATMPK4_(MAP_KINASE_4);_MAP_kinase/_kinase	Signal_Transduction	MAPK	NA	1.51
Gma.11182.3.S1_at	ATMKK4_(MITOGEN-ACTIVATED_PROTEIN_KINASE_KINASE_4);_MAP_kinase_kinase/_kinase	Signal_Transduction	MAPKK	NA	1.45
Gma.13509.1.S1_at	HT1_(HIGH_LEAF_TEMPERATURE_1);_kinase/_protein_threonine/tyrosine_kinase	Signal_Transduction	MAPKKK	NA	2.06
Gma.7886.1.S1_at	protein_kinase_family_protein	Signal_Transduction	MAPKKK	NA	1.37
GmaAffx.27488.1.S1_at	serine/threonine_protein_kinase,_putative	Signal_Transduction	MAPKKK	NA	1.52
GmaAffx.78141.1.S1_at	YDA_(YODA);_kinase	Signal_Transduction	MAPKKK	NA	1.57
GmaAffx.92784.1.S1_at	MAPKKK5_(Mitogen-activated_protein_kinase_kinase_kinase_5);_kinase	Signal_Transduction	MAPKKK	NA	1.28
Gma.578.2.S1_a_at	no_match	Signal_Transduction	MAPKKKK	NA	1.2
Gma.12172.3.S1_a_at	TRAF-type_zinc_finger-related	Signal_Transduction	NA	NA	1.17
Gma.16130.1.S1_at	protein_kinase_family_protein	Signal_Transduction	NA	NA	1.24
Gma.16130.1.S1_s_at	protein_kinase_family_protein	Signal_Transduction	NA	NA	1.31
Gma.1635.1.S1_at	suppressor_of_lin-12-like_protein-related_/_sel-1_protein-related	Signal_Transduction	NA	NA	1.48
Gma.16773.1.A1_at	ELF3_(EARLY_FLOWERING_3)	Signal_Transduction	NA	NA	1.41
Gma.2030.1.S1_at	leucine-rich_repeat_family_protein	Signal_Transduction	NA	NA	3.06
Gma.4723.1.A1_at	similar_to_Rhodopsin-like_GPCR_superfamily_[Medicago_truncatula]_(GB:ABE89148.1);_similar_to_Os05g0447500_[Oryza_sativa_(japonica_cultivar-group)]_(GB:NP_001055694.1);_contains_InterPro_domain_TRAP240;_(InterPro:IPR009401)	Signal_Transduction	NA	NA	3.28
Gma.5058.1.A1_at		Signal_Transduction	NA	NA	1.19
GmaAffx.11177.1.S1_at	similar_to_protein_kinase_family_protein_[Arabidopsis_thaliana]_(TAIR:AT5G38560.1);_similar_to_Os01g0653800_[Oryza_sativa_(japonica_cultivar-group)]_(GB:NP_001043744.1);_similar_to_WD-40_repeat_family_protein_[Medicago_sativa]_(GB:AAZ31064.1);_similar_to_	Signal_Transduction	NA	NA	1.2
GmaAffx.22343.1.S1_at	LEM3_(ligand-effect_modulator_3)_family_protein_/_CDC50_family_protein	Signal_Transduction	NA	NA	1.53
GmaAffx.22343.2.S1_s_at	LEM3_(ligand-effect_modulator_3)_family_protein_/_CDC50_family_protein	Signal_Transduction	NA	NA	1.47
GmaAffx.36650.1.S1_at	similar_to_Rhodopsin-like_GPCR_superfamily_[Medicago_truncatula]_(GB:ABE89148.1);_similar_to_Os05g0447500_[Oryza_sativa_(japonica_cultivar-group)]_(GB:NP_001055694.1);_contains_InterPro_domain_TRAP240;_(InterPro:IPR009401)	Signal_Transduction	NA	NA	2.35
GmaAffx.45362.1.S1_at	lectin_protein_kinase,_putative	Signal_Transduction	NA	NA	2.42
GmaAffx.53314.1.S1_at	leucine-rich_repeat_family_protein	Signal_Transduction	NA	NA	1.43
GmaAffx.65064.1.S1_at	phototropic-responsive_NPH3_family_protein	Signal_Transduction	NA	NA	1.59
GmaAffx.70679.1.S1_at	similar_to_Rhodopsin-like_GPCR_superfamily_[Medicago_truncatula]_(GB:ABE89148.1);_similar_to_Os05g0447500_[Oryza_sativa_(japonica_cultivar-group)]_(GB:NP_001055694.1);_contains_InterPro_domain_TRAP240;_(InterPro:IPR009401)	Signal_Transduction	NA	NA	3.75
GmaAffx.76355.3.S1_at	protein_kinase_family_protein	Signal_Transduction	NA	NA	1.21
GmaAffx.79390.1.S1_at	armadillo/beta-catenin_repeat_family_protein	Signal_Transduction	NA	NA	1.47
GmaAffx.90343.1.S1_at	GASA4_(GAST1_PROTEIN_HOMOLOG_4)	Signal_Transduction	NA	NA	5.52
GmaAffx.90343.1.S1_s_at	GASA4_(GAST1_PROTEIN_HOMOLOG_4)	Signal_Transduction	NA	NA	4.63
GmaAffx.91552.1.S1_s_at	CKB1_(casein_kinase_II_beta_chain_1);_protein_kinase_CK2_regulator	Signal_Transduction	NA	NA	1.23
Gma.10967.1.S1_at	leucine-rich_repeat_transmembrane_protein_kinase,_putative	Signal_Transduction	Protein_Kinase	NA	2.25
Gma.1444.4.S1_a_at	5'-AMP-activated_protein_kinase_beta-2_subunit,_putative	Signal_Transduction	Protein_Kinase	NA	1.6
Gma.17579.1.S1_at	lectin_protein_kinase_family_protein	Signal_Transduction	Protein_Kinase	NA	1.84
Gma.4062.1.S1_at	APK1B_(Arabidopsis_protein_kinase_1B);_kinase	Signal_Transduction	Protein_Kinase	NA	1.22
Gma.4193.2.S1_s_at	ATSK11_(Arabidopsis_thaliana_SHAGGY-related_kinase_11);_protein_kinase	Signal_Transduction	Protein_Kinase	NA	1.23
Gma.4784.1.A1_at	[AT1G65800,_ARK2_(Arabidopsis_Receptor_Kinase_2);_kinase];[AT1G65790,_ARK1_(A._THALIANA_RECEPTOR_KINASE_I);_kinase]	Signal_Transduction	Protein_Kinase	NA	1.54
Gma.5209.2.S1_at	leucine-rich_repeat_family_protein	Signal_Transduction	Protein_Kinase	NA	1.27
Gma.56.1.S1_at	PPCK1_(PHOSPHOENOLPYRUVATE_CARBOXYLASE_KINASE);_kinase	Signal_Transduction	Protein_Kinase	NA	2.43
Gma.7637.2.S1_at	protein_kinase_family_protein	Signal_Transduction	Protein_Kinase	NA	1.29
Gma.7854.1.A1_at	leucine-rich_repeat_family_protein_/_protein_kinase_family_protein	Signal_Transduction	Protein_Kinase	NA	1.72
GmaAffx.10091.1.S1_at	BAK1_(BRI1-ASSOCIATED_RECEPTOR_KINASE);_kinase	Signal_Transduction	Protein_Kinase	NA	1.36
GmaAffx.12831.1.S1_at	leucine-rich_repeat_transmembrane_protein_kinase,_putative	Signal_Transduction	Protein_Kinase	NA	1.32
GmaAffx.15502.1.S1_at	[AT3G01300,_protein_kinase,_putative];[AT5G15080,_protein_kinase,_putative]	Signal_Transduction	Protein_Kinase	NA	1.18
GmaAffx.16476.1.S1_at	protein_kinase,_putative	Signal_Transduction	Protein_Kinase	NA	1.2
GmaAffx.17238.1.S1_at	leucine-rich_repeat_transmembrane_protein_kinase,_putative	Signal_Transduction	Protein_Kinase	NA	1.94
GmaAffx.22689.1.S1_at	protein_kinase_family_protein	Signal_Transduction	Protein_Kinase	NA	2.94
GmaAffx.257.1.S1_s_at	lectin_protein_kinase_family_protein	Signal_Transduction	Protein_Kinase	NA	1.38
GmaAffx.25928.2.S1_at	transducin_family_protein_/_WD-40_repeat_family_protein	Signal_Transduction	Protein_Kinase	NA	1.54
GmaAffx.26181.2.S1_at	protein_kinase_family_protein	Signal_Transduction	Protein_Kinase	NA	1.45
GmaAffx.26299.1.S1_at	leucine-rich_repeat_transmembrane_protein_kinase,_putative	Signal_Transduction	Protein_Kinase	NA	1.74
GmaAffx.28117.1.S1_at	protein_kinase_family_protein	Signal_Transduction	Protein_Kinase	NA	1.64
GmaAffx.30248.1.S1_at	protein_kinase_family_protein	Signal_Transduction	Protein_Kinase	NA	3.28
GmaAffx.32382.1.S1_at	protein_kinase_family_protein	Signal_Transduction	Protein_Kinase	NA	1.48
GmaAffx.41210.1.S1_at	protein_kinase_family_protein	Signal_Transduction	Protein_Kinase	NA	1.34
GmaAffx.46969.1.S1_at	SNRK2-3/SNRK2.3/SRK2I_(SNF1-RELATED_PROTEIN_KINASE_2-3,_SNF1-RELATED_PROTEIN_KINASE_2.3);_kinase/_protein_kinase	Signal_Transduction	Protein_Kinase	NA	1.88
GmaAffx.47902.1.S1_at	PAN_domain-containing_protein	Signal_Transduction	Protein_Kinase	NA	1.88
GmaAffx.48755.1.S1_at	protein_kinase-related	Signal_Transduction	Protein_Kinase	NA	2.33
GmaAffx.50369.1.S1_at	protein_kinase_family_protein	Signal_Transduction	Protein_Kinase	NA	1.36
GmaAffx.50414.1.S1_at	OST1_(OPEN_STOMATA_1);_kinase/_protein_kinase	Signal_Transduction	Protein_Kinase	NA	2.41
GmaAffx.54724.1.S1_s_at	protein_kinase_family_protein	Signal_Transduction	Protein_Kinase	NA	1.81
GmaAffx.54767.1.S1_at	S-locus_protein_kinase,_putative	Signal_Transduction	Protein_Kinase	NA	3.67
GmaAffx.5509.1.S1_at	CRK10_(CYSTEINE-RICH_RLK10);_kinase	Signal_Transduction	Protein_Kinase	NA	2.2
GmaAffx.56264.1.S1_at	no_match	Signal_Transduction	Protein_Kinase	NA	2.29
GmaAffx.56433.1.S1_at	[AT3G01300,_protein_kinase,_putative];[AT5G15080,_protein_kinase,_putative]	Signal_Transduction	Protein_Kinase	NA	2.18
GmaAffx.56917.1.S1_at	APK2A_(PROTEIN_KINASE_2A);_kinase	Signal_Transduction	Protein_Kinase	NA	1.81
GmaAffx.58877.1.S1_at	protein_kinase_family_protein	Signal_Transduction	Protein_Kinase	NA	1.31
GmaAffx.63090.1.A1_at	leucine-rich_repeat_family_protein_/_protein_kinase_family_protein	Signal_Transduction	Protein_Kinase	NA	1.56
GmaAffx.64035.1.S1_at	CRK10_(CYSTEINE-RICH_RLK10);_kinase	Signal_Transduction	Protein_Kinase	NA	1.62
GmaAffx.66842.1.S1_at	leucine-rich_repeat_transmembrane_protein_kinase,_putative	Signal_Transduction	Protein_Kinase	NA	1.3
GmaAffx.68088.1.S1_at	protein_kinase_family_protein	Signal_Transduction	Protein_Kinase	NA	2.68
GmaAffx.69734.1.S1_at	MAPKKK7_(MAP3K_EPSILON_PROTEIN_KINASE);_kinase	Signal_Transduction	Protein_Kinase	NA	1.19
GmaAffx.72388.1.S1_at	protein_kinase_family_protein	Signal_Transduction	Protein_Kinase	NA	1.5
GmaAffx.74239.1.S1_at	protein_kinase_family_protein	Signal_Transduction	Protein_Kinase	NA	1.74
GmaAffx.74468.1.A1_at	protein_kinase_family_protein	Signal_Transduction	Protein_Kinase	NA	1.13
GmaAffx.74915.1.S1_at	no_match	Signal_Transduction	Protein_Kinase	NA	1.4
GmaAffx.74959.1.S1_at	lectin_protein_kinase_family_protein	Signal_Transduction	Protein_Kinase	NA	1.95
GmaAffx.75244.1.S1_at		Signal_Transduction	Protein_Kinase	NA	1.28
GmaAffx.80245.2.S1_at	CPK21_(calcium-dependent_protein_kinase_21);_calcium-_and_calmodulin-dependent_protein_kinase/_kinase	Signal_Transduction	Protein_Kinase	NA	1.48
GmaAffx.81507.1.S1_at	protein_kinase_family_protein	Signal_Transduction	Protein_Kinase	NA	1.26
GmaAffx.81888.1.S1_at	CRK10_(CYSTEINE-RICH_RLK10);_kinase	Signal_Transduction	Protein_Kinase	NA	1.56
GmaAffx.82527.1.S1_at	SNF4_(Sucrose_NonFermenting_4)	Signal_Transduction	Protein_Kinase	NA	1.39
GmaAffx.84725.1.S1_at	leucine-rich_repeat_family_protein_/_protein_kinase_family_protein	Signal_Transduction	Protein_Kinase	NA	1.82
GmaAffx.85865.1.S1_at	protein_kinase,_putative	Signal_Transduction	Protein_Kinase	NA	1.27
GmaAffx.86360.1.S1_at	protein_kinase_family_protein	Signal_Transduction	Protein_Kinase	NA	1.42
GmaAffx.87481.1.S1_at	lectin_protein_kinase_family_protein	Signal_Transduction	Protein_Kinase	NA	2.1
GmaAffx.8810.1.S1_at	leucine-rich_repeat_transmembrane_protein_kinase,_putative	Signal_Transduction	Protein_Kinase	NA	2.19
GmaAffx.88506.1.S1_at	RKF3_(RECEPTOR-LIKE_KINASE_IN_IN_FLOWERS_3);_kinase	Signal_Transduction	Protein_Kinase	NA	3.02
GmaAffx.92448.1.S1_at	protein_kinase_family_protein	Signal_Transduction	Protein_Kinase	NA	1.78
GmaAffx.9400.1.S1_at	serine/threonine_protein_kinase,_putative	Signal_Transduction	Protein_Kinase	NA	2.39
GmaAffx.1378.1.S1_at	protein_phosphatase_2C_family_protein_/_PP2C_family_protein	Signal_Transduction	Protein_Phosphatase	NA	1.34
GmaAffx.40407.1.A1_at	protein_phosphatase_2C,_putative_/_PP2C,_putative	Signal_Transduction	Protein_Phosphatase	NA	1.5
GmaAffx.87407.2.S1_s_at	protein_phosphatase_2C_family_protein_/_PP2C_family_protein	Signal_Transduction	Protein_Phosphatase	NA	1.45
[truncated: 9,821 more rows]
