# Supplementary material for: Global transcriptome profiling of wild soybean (Glycine soja) roots under NaHCO3 treatment
Source: BMC Plant Biol. 2010 Jul 26;10:153. doi: 10.1186/1471-2229-10-153 (PMC3017823; doi:10.1186/1471-2229-10-153)
Supplement: Additional file 3 — Differentially expressed genes throughout the NaHCO3 stress period. Time course analysis revealed 1592 probe sets (q < 0.001) displaying significantly changed expression. Rank was ordered by Q-value. [file 1471-2229-10-153-S3.XLS]

## Sheet: 1592
Additional file 3. Differentially expressed genes throughout the NaHCO3 stress period
		Annotation
Rank	probe set	TIGR (PlantTA) Description	Functional Category	P-Value	Q-Value
64	Gma.1540.1.A1_at	NA	Cell_Growth_&_Division	8e-06	0.000273703
118	Gma.9236.1.S1_at	ACAULIS5_protein_[Malus_sylvestris]	Cell_Growth_&_Division	1.77e-05	0.000340646
120	Gma.16244.1.A1_at	Regulator_of_chromosome_condensation-like_protein_[Arabidopsis_thaliana_(Mouse-ear_cress)]	Cell_Growth_&_Division	1.81e-05	0.000340646
174	Gma.723.1.A1_at	Deoxyribodipyrimidine_photolyase,_class_1_[Medicago_truncatula_(Barrel_medic)]	Cell_Growth_&_Division	2.78e-05	0.000342951
227	Gma.8834.1.A1_at	CPD_photolyase_[Cucumis_sativus_(Cucumber)]	Cell_Growth_&_Division	3.58e-05	0.000359325
574	GmaAffx.89786.1.A1_s_at	Hypothetical_protein_PY05130_[Plasmodium_yoelii_yoelii]	Cell_Growth_&_Division	0.000115833	0.000458494
597	GmaAffx.7697.1.S1_at	NA	Cell_Growth_&_Division	0.000122152	0.00046884
598	GmaAffx.89786.1.S1_at	Hypothetical_protein_PY05130_[Plasmodium_yoelii_yoelii]	Cell_Growth_&_Division	0.000122994	0.000469713
688	GmaAffx.14067.1.S1_at	UBA-like_[Medicago_truncatula_(Barrel_medic)]	Cell_Growth_&_Division	0.000149952	0.000498691
711	Gma.1322.1.S1_at	Diphosphonucleotide_phosphatase_2_[Zea_mays_(Maize)]	Cell_Growth_&_Division	0.000161746	0.000520431
783	GmaAffx.15397.1.S1_at	Cyclin_d2_[Glycine_max_(Soybean)]	Cell_Growth_&_Division	0.000196285	0.00057295
808	Gma.4262.1.S1_at	Aldehyde_oxidase_and_xanthine_dehydrogenase,_a/b_hammerhead;_Membrane_attack_complex_component/perforin/complement_C9_[Medicago_truncatula_(Barrel_medic)]	Cell_Growth_&_Division	0.000204288	0.000578621
854	GmaAffx.36942.1.S1_at	Cyclin_d2_[Glycine_max_(Soybean)]	Cell_Growth_&_Division	0.000223664	0.000600119
1105	Gma.2017.1.S1_s_at	NA	Cell_Growth_&_Division	0.000356346	0.000738939
1344	Gma.8674.1.A1_a_at	Expressed_protein_[Arabidopsis_thaliana_(Mouse-ear_cress)]	Cell_Growth_&_Division	0.00052104	0.000887663
1551	GmaAffx.39576.1.S1_at	CPD_photolyase_[Cucumis_sativus_(Cucumber)]	Cell_Growth_&_Division	0.000663409	0.000980098
1557	GmaAffx.79111.1.S1_at	NA	Cell_Growth_&_Division	0.0006672	0.00098126
13	Gma.3604.4.S1_s_at	Caffeoyl-CoA_O-methyltransferase_2_[Eucalyptus_globulus_(Blue_gum)]	Cell_Structure	8.42e-07	0.000137881
31	Gma.7364.1.S1_at	Putative_RING_zinc_finger_ankyrin_protein_[Arabidopsis_thaliana__(Mouse-ear_cress)]	Cell_Structure	2.53e-06	0.000186806
46	GmaAffx.71589.1.S1_at	Cellulose_synthase_[Solanum_tuberosum_(Potato)]	Cell_Structure	4.63e-06	0.0002308
58	Gma.2801.1.S1_at	Beta-glucosidase_[Arabidopsis_thaliana_(Mouse-ear_cress)]	Cell_Structure	8e-06	0.000273703
67	GmaAffx.29692.2.S1_at	Chitinase_[Arachis_hypogaea_(Peanut)]	Cell_Structure	8e-06	0.000273703
70	GmaAffx.93270.1.S1_x_at	Extensin_precusor_[Arabidopsis_thaliana_(Mouse-ear_cress)]	Cell_Structure	8.85e-06	0.000281506
76	GmaAffx.74953.2.S1_at	F8M12.21_protein_[Arabidopsis_thaliana_(Mouse-ear_cress)]	Cell_Structure	1.05e-05	0.000317488
89	GmaAffx.91563.1.S1_at	Putative_cellulose_synthase_catalytic_subunit_[Arabidopsis_thaliana_(Mouse-ear_cress)]	Cell_Structure	1.43e-05	0.000330913
102	Gma.361.1.S1_at	Xyloglucan_endo-transglycosylase_[Carica_papaya_(Papaya)]	Cell_Structure	1.52e-05	0.000330913
141	GmaAffx.69410.1.S1_at	Probable_caffeoyl-CoA_O-methyltransferase_At4g26220_[Arabidopsis_thaliana_(Mouse-ear_cress)]	Cell_Structure	2.23e-05	0.000340646
143	Gma.17138.1.S1_at	F26F24.7_[Arabidopsis_thaliana_(Mouse-ear_cress)]	Cell_Structure	2.23e-05	0.000340646
170	GmaAffx.92098.1.S1_at	Putative_Glucan_1,3-beta-glucosidase_[Oryza_sativa_(japonica__cultivar-group)]	Cell_Structure	2.65e-05	0.000342951
224	Gma.3511.4.S1_s_at	Ring_zinc_finger_protein_[Artemisia_desertorum]	Cell_Structure	3.58e-05	0.000359325
230	Gma.5833.2.S1_x_at	Stress-inducible_H1_histone-like_protein_[Nicotiana_tabacum_(Common_tobacco)]	Cell_Structure	3.62e-05	0.000359325
267	GmaAffx.88095.1.S1_at	Unconventional_myosin_[Helianthus_annuus_(Common_sunflower)]	Cell_Structure	4.38e-05	0.000369862
268	GmaAffx.58144.1.S1_at	NA	Cell_Structure	4.42e-05	0.000369862
283	Gma.2596.1.S1_at	Putative_receptor-like_GPI-anchored_protein_2_[Trifolium_pratense__(Red_clover)]	Cell_Structure	4.8e-05	0.000386726
320	GmaAffx.28750.1.S1_at	Beta-1,3-glucanase_1_[Ziziphus_jujuba]	Cell_Structure	5.52e-05	0.00039266
357	Gma.11257.1.S1_at	Putative_Glucan_1,3-beta-glucosidase_[Oryza_sativa_(japonica__cultivar-group)]	Cell_Structure	6.44e-05	0.00040722
385	Gma.5833.2.S1_a_at	Stress-inducible_H1_histone-like_protein_[Nicotiana_tabacum_(Common_tobacco)]	Cell_Structure	6.91e-05	0.000411134
397	GmaAffx.37930.1.A1_at	NA	Cell_Structure	7.5e-05	0.000420346
459	GmaAffx.87214.1.S1_at	Hypothetical_protein_T4K22.7_[Arabidopsis_thaliana_(Mouse-ear_cress)]	Cell_Structure	8.55e-05	0.000420346
467	GmaAffx.44140.1.S1_at	NA	Cell_Structure	8.63e-05	0.000420346
473	Gma.7890.1.A1_at	Hypothetical_protein_At4g02330_[Arabidopsis_thaliana_(Mouse-ear_cress)]	Cell_Structure	8.68e-05	0.000420346
508	Gma.9727.1.S1_at	NA	Cell_Structure	9.69e-05	0.000434137
536	GmaAffx.74979.1.S1_at	Extensin_protein-like_[Arabidopsis_thaliana_(Mouse-ear_cress)]	Cell_Structure	0.000104039	0.000442881
557	GmaAffx.59973.1.S1_at	NA	Cell_Structure	0.000110358	0.000453991
558	GmaAffx.48245.1.S1_at	Similarity_to_kinesin_light_chain_[Arabidopsis_thaliana_(Mouse-ear_cress)]	Cell_Structure	0.000110779	0.000454907
590	GmaAffx.90162.1.S1_at	Putative_RING_zinc_finger_ankyrin_protein_[Arabidopsis_thaliana_(Mouse-ear_cress)]	Cell_Structure	0.000120467	0.000465492
666	GmaAffx.86808.1.S1_at	Papillar_cell-specific_pectin_methylesterase-like_protein_[Brassica_napus_(Rape)]	Cell_Structure	0.000143633	0.000491931
732	GmaAffx.92887.1.S1_s_at	Putative_glycosyl_hydrolase_family_17_protein_[Medicago_truncatula_(Barrel_medic)]	Cell_Structure	0.000171012	0.000534592
733	GmaAffx.74336.2.S1_at	Kinesin,_motor_region_[Medicago_truncatula_(Barrel_medic)]	Cell_Structure	0.000171012	0.000534592
755	GmaAffx.82603.1.S1_at	NA	Cell_Structure	0.000184912	0.000560993
776	Gma.7270.1.S1_a_at	NA	Cell_Structure	0.000192915	0.000568691
814	GmaAffx.83828.1.S1_at	Adenylyl_cyclase_associated_protein_[Gossypium_hirsutum_(Upland_cotton)]	Cell_Structure	0.000207658	0.000584552
815	GmaAffx.78421.1.S1_at	Pectin_methylesterase_[Silene_pratensis_(White_campion)_(Lychnis_alba)]	Cell_Structure	0.0002085	0.000585485
820	GmaAffx.65667.1.S1_at	NA	Cell_Structure	0.000211027	0.000589691
878	GmaAffx.85557.1.S1_at	Expansin_45,_endoglucanase-like_[Medicago_truncatula_(Barrel_medic)]	Cell_Structure	0.000234615	0.000609922
897	GmaAffx.29626.1.S1_at	Putative_Glucan_1,3-beta-glucosidase_[Oryza_sativa_(japonica__cultivar-group)]	Cell_Structure	0.000241776	0.000616244
913	GmaAffx.67687.1.S1_at	NA	Cell_Structure	0.000250621	0.000628995
923	Gma.10606.1.S1_at	NA	Cell_Structure	0.000259467	0.000643442
949	Gma.15979.1.A1_at	Polygalacturonase_[Eucalyptus_globulus_subsp._globulus_(Tasmanian_blue_gum)]	Cell_Structure	0.000275052	0.000662664
952	GmaAffx.18757.1.S1_at	Arabidopsis_thaliana_genomic_DNA,_chromosome_5,_P1_clone:MTG10_[Arabidopsis_thaliana_(Mouse-ear_cress)]	Cell_Structure	0.000275894	0.000662664
981	GmaAffx.78842.1.A1_at	CSLD2_[Oryza_sativa_(Rice)]	Cell_Structure	0.000296955	0.000690936
999	GmaAffx.93073.1.S1_s_at	Glucan_endo-1,3-beta-glucosidase_precursor_(EC_3.2.1.39)__((1->3)-beta-_glucan_endohydrolase)__((1->3)-beta-glucanase)_[Glycine_max_(Soybean)]	Cell_Structure	0.000302852	0.000694647
1017	Gma.3511.3.S1_a_at	Ring_zinc_finger_protein_[Artemisia_desertorum]	Cell_Structure	0.000312961	0.000705129
1026	GmaAffx.18845.1.S1_at	Calcium-binding_EF-hand_[Medicago_truncatula_(Barrel_medic)]	Cell_Structure	0.000315909	0.000705529
1052	GmaAffx.88221.1.S1_s_at	Gb|AAF40458.1_[Arabidopsis_thaliana_(Mouse-ear_cress)]	Cell_Structure	0.000328546	0.000714936
1083	GmaAffx.19970.1.S1_at	Beta-D-glucosidase_precursor_[Tropaeolum_majus_(Common_nasturtium)]	Cell_Structure	0.000342867	0.000725432
1126	Gma.8747.2.S1_at	Hypothetical_protein_At2g26770_[Arabidopsis_thaliana_(Mouse-ear_cress)]	Cell_Structure	0.000368561	0.000750016
1141	GmaAffx.91983.1.S1_s_at	Putative_heparanase_[Hordeum_vulgare_(Barley)]	Cell_Structure	0.000377827	0.000758765
1152	Gma.1106.1.S1_at	AT5g53330/K19E1_13_[Arabidopsis_thaliana_(Mouse-ear_cress)]	Cell_Structure	0.000386673	0.000769114
1185	Gma.7473.1.S1_at	Putative_myosin_[Arabidopsis_thaliana_(Mouse-ear_cress)]	Cell_Structure	0.000410682	0.000791949
1187	Gma.16696.1.S1_at	Endo-alpha-1,4-glucanase_[Gossypium_hirsutum_(Upland_cotton)]	Cell_Structure	0.000411524	0.000791949
1195	Gma.11156.2.S1_s_at	Putative_proline-rich_protein_[Arabidopsis_thaliana_(Mouse-ear__cress)]	Cell_Structure	0.000414052	0.000791949
1271	GmaAffx.51587.1.S1_at	NA	Cell_Structure	0.000471758	0.000849162
1359	Gma.11871.2.S1_at	NA	Cell_Structure	0.000530727	0.000894307
1382	Gma.16790.1.S1_at	NA	Cell_Structure	0.000541258	0.000894307
1405	GmaAffx.68709.1.A1_at	Endo-1,4-beta-glucanase_precursor_[Pisum_sativum_(Garden_pea)]	Cell_Structure	0.000549261	0.000895781
1431	Gma.15979.2.S1_at	Polygalacturonase_[Eucalyptus_globulus_subsp._globulus_(Tasmanian_blue_gum)]	Cell_Structure	0.000574955	0.000920648
1446	GmaAffx.84414.1.S1_at	Hypothetical_protein_At2g01910_[Arabidopsis_thaliana_(Mouse-ear__cress)]	Cell_Structure	0.000590961	0.000935272
1468	GmaAffx.34532.1.S1_at	Glycoside_hydrolase,_family_1_[Medicago_truncatula_(Barrel_medic)]	Cell_Structure	0.000607388	0.000948069
1491	GmaAffx.36227.1.A1_at	Cellulose_synthase-like_protein_D4_[Populus_tremuloides_(Quaking_aspen)]	Cell_Structure	0.000622552	0.000956107
1526	GmaAffx.78987.1.S1_at	NA	Cell_Structure	0.00064277	0.000965163
1530	GmaAffx.45263.1.S1_at	Hypothetical_protein_F24B22.30_[Arabidopsis_thaliana_(Mouse-ear_cress)]	Cell_Structure	0.000647824	0.00097021
7	GmaAffx.93314.1.S1_s_at	NA	Disease_&_Defense	4.21e-07	8.77e-05
17	Gma.6640.1.S1_at	Haem_peroxidase,_plant/fungal/bacterial_[Medicago_truncatula_(Barrel_medic)]	Disease_&_Defense	1.26e-06	0.000152394
33	GmaAffx.91156.1.S1_at	Hypothetical_protein_[Arabidopsis_thaliana_(Mouse-ear_cress)]	Disease_&_Defense	3.79e-06	0.000229801
56	GmaAffx.91156.1.S1_x_at	Hypothetical_protein_[Arabidopsis_thaliana_(Mouse-ear_cress)]	Disease_&_Defense	8e-06	0.000273703
84	GmaAffx.33694.1.S1_at	Beta-glucan_binding_protein_[Phaseolus_vulgaris_(Kidney_bean)_(French_bean)]	Disease_&_Defense	1.26e-05	0.000330913
92	Gma.4434.1.S1_at	Dicyanin_[Lycopersicon_esculentum_(Tomato)]	Disease_&_Defense	1.43e-05	0.000330913
98	Gma.15925.1.S1_at	Allergen_V5/Tpx-1_related_[Medicago_truncatula_(Barrel_medic)]	Disease_&_Defense	1.52e-05	0.000330913
105	GmaAffx.91568.1.S1_s_at	NA	Disease_&_Defense	1.52e-05	0.000330913
129	GmaAffx.86650.1.S1_at	Glycoside_hydrolase,_family_19;_Chitin-binding,_type_1_[Medicago_truncatula_(Barrel_medic)]	Disease_&_Defense	1.94e-05	0.000340646
201	GmaAffx.8712.1.S1_s_at	Class_III_peroxidase_[Gossypium_hirsutum_(Upland_cotton)]	Disease_&_Defense	3.2e-05	0.000359131
213	Gma.8449.1.S1_at	4-coumarate:CoA_ligase_isoenzyme_3_[Glycine_max_(Soybean)]	Disease_&_Defense	3.37e-05	0.000359131
303	GmaAffx.47256.1.S1_at	Hypothetical_protein_[Medicago_truncatula_(Barrel_medic)]	Disease_&_Defense	5.27e-05	0.00039266
349	GmaAffx.90703.1.A1_at	Class_III_peroxidase_[Gossypium_hirsutum_(Upland_cotton)]	Disease_&_Defense	6.19e-05	0.000400788
354	GmaAffx.91232.1.S1_at	MLO-like_protein_2_[Arabidopsis_thaliana_(Mouse-ear_cress)]	Disease_&_Defense	6.19e-05	0.000400788
363	GmaAffx.50446.1.S1_at	Cationic_peroxidase_1_precursor_[Arachis_hypogaea_(Peanut)]	Disease_&_Defense	6.49e-05	0.00040722
384	Gma.6477.1.S1_at	Peroxidase_[Glycine_max_(Soybean)]	Disease_&_Defense	6.91e-05	0.000411134
395	GmaAffx.93558.1.S1_s_at	Hypothetical_protein_T10K17.300_[Arabidopsis_thaliana_(Mouse-ear_cress)]	Disease_&_Defense	7.37e-05	0.000420346
404	GmaAffx.50446.2.S1_at	Peroxidase_precursor_[Picea_abies_(Norway_spruce)_(Picea_excelsa)]	Disease_&_Defense	7.54e-05	0.000420346
408	GmaAffx.71361.1.S1_at	Calcium-binding_EF-hand;_Ferric_reductase-like_transmembrane_component_[Medicago_truncatula_(Barrel_medic)]	Disease_&_Defense	7.71e-05	0.000420346
429	GmaAffx.31985.1.S1_at	Glycoside_hydrolase,_family_19;_Chitin-binding,_type_1_[Medicago_truncatula_(Barrel_medic)]	Disease_&_Defense	8.13e-05	0.000420346
462	GmaAffx.18040.1.S1_s_at	PR10-1_protein_[Medicago_truncatula_(Barrel_medic)]	Disease_&_Defense	8.55e-05	0.000420346
480	GmaAffx.90443.1.S1_s_at	Class_III_peroxidase_[Gossypium_hirsutum_(Upland_cotton)]	Disease_&_Defense	8.93e-05	0.000423633
506	Gma.4362.1.S1_a_at	NA	Disease_&_Defense	9.6e-05	0.000434137
554	GmaAffx.59879.1.S1_at	Thaumatin,_pathogenesis-related_[Medicago_truncatula_(Barrel_medic)]	Disease_&_Defense	0.000109515	0.000452965
578	Gma.7301.1.S1_at	Gamma-glutamyl_transferase_[Raphanus_sativus_(Radish)]	Disease_&_Defense	0.000116255	0.000458494
585	GmaAffx.17436.1.S1_at	Hypothetical_protein_At4g15430_[Arabidopsis_thaliana_(Mouse-ear_cress)]	Disease_&_Defense	0.000117939	0.00046117
646	GmaAffx.77124.1.S1_at	Ataxin-3_homolog_[Arabidopsis_thaliana_(Mouse-ear_cress)]	Disease_&_Defense	0.000136894	0.000484071
651	GmaAffx.67470.3.S1_at	Epoxide_hydrolase-like_protein_[Arabidopsis_thaliana_(Mouse-ear_cress)]	Disease_&_Defense	0.000137736	0.000484806
659	Gma.1749.1.S1_at	Putative_RING_zinc_finger_protein_[Arabidopsis_thaliana_(Mouse-ear_cress)]	Disease_&_Defense	0.000140264	0.000486969
661	GmaAffx.64761.1.S1_at	Mlo-related_protein_[Medicago_truncatula_(Barrel_medic)]	Disease_&_Defense	0.000141949	0.000491303
697	GmaAffx.30502.1.S1_at	NA	Disease_&_Defense	0.000153743	0.00050543
741	Gma.335.1.S1_at	Harpin-induced_1_[Medicago_truncatula_(Barrel_medic)]	Disease_&_Defense	0.000177752	0.000548182
746	Gma.1555.1.S1_a_at	Early_light-induced_protein_[Glycine_max_(Soybean)]	Disease_&_Defense	0.000179858	0.000550969
763	Gma.5950.1.S1_s_at	Dirigent_protein,_putative_[Arabidopsis_thaliana_(Mouse-ear_cress)]	Disease_&_Defense	0.000188703	0.000564482
766	Gma.6231.1.S1_at	Trypsin_protein_inhibitor_3_[Cicer_arietinum_(Chickpea)_(Garbanzo)]	Disease_&_Defense	0.000188703	0.000564482
773	Gma.10720.2.S1_x_at	Thylakoid-bound_ascorbate_peroxidase_[Triticum_aestivum_(Wheat)]	Disease_&_Defense	0.000192494	0.000568691
789	GmaAffx.67470.1.S1_at	Epoxide_hydrolase-like_protein_[Arabidopsis_thaliana_(Mouse-ear_cress)]	Disease_&_Defense	0.000199233	0.000575223
798	Gma.6462.3.S1_s_at	Harpin-induced_1_[Medicago_truncatula_(Barrel_medic)]	Disease_&_Defense	0.000200497	0.000575711
803	Gma.18084.1.S1_at	Calcium-binding_EF-hand;_Ferric_reductase-like_transmembrane_component_[Medicago_truncatula_(Barrel_medic)]	Disease_&_Defense	0.000203446	0.000578379
804	GmaAffx.76957.1.S1_at	Protein_At2g37570_[Arabidopsis_thaliana_(Mouse-ear_cress)]	Disease_&_Defense	0.000203446	0.000578379
821	GmaAffx.49595.1.S1_at	Hypoxia_induced_protein_conserved_region_[Medicago_truncatula_(Barrel_medic)]	Disease_&_Defense	0.00021187	0.000590776
846	Gma.4639.2.S1_at	NA	Disease_&_Defense	0.000218188	0.000590963
873	Gma.10192.1.A1_at	Peroxidase_59_precursor_[Arabidopsis_thaliana_(Mouse-ear_cress)]	Disease_&_Defense	0.00023293	0.000609922
874	GmaAffx.74588.1.S1_at	NA	Disease_&_Defense	0.000233352	0.000609922
875	GmaAffx.56475.1.S1_at	Esterase/lipase/thioesterase_[Medicago_truncatula_(Barrel_medic)]	Disease_&_Defense	0.000233773	0.000609922
885	GmaAffx.9161.4.A1_at	Histidinol_dehydrogenase,_chloroplast_precursor_[Arabidopsis_thaliana_(Mouse-ear_cress)]	Disease_&_Defense	0.0002363	0.000611125
903	Gma.6370.2.S1_a_at	Carbamoyl-phosphate_synthase,_GATase_region_[Medicago_truncatula_(Barrel_medic)]	Disease_&_Defense	0.000246409	0.000625272
910	Gma.7924.1.S1_a_at	Membrane_attack_complex_component/perforin/complement_C9_[Medicago_truncatula_(Barrel_medic)]	Disease_&_Defense	0.000249358	0.000627197
912	Gma.5971.1.S1_at	NA	Disease_&_Defense	0.000250621	0.000628995
922	Gma.8071.1.S1_at	NA	Disease_&_Defense	0.000257361	0.000639604
942	GmaAffx.90395.1.S1_s_at	NA	Disease_&_Defense	0.000269576	0.000655737
956	GmaAffx.89772.13.S1_s_at	Stress-induced_protein_SAM22_[Glycine_max_(Soybean)]	Disease_&_Defense	0.000280527	0.00067028
967	GmaAffx.89795.1.S1_s_at	Pollen_allergen,_Betv1_[Betula_verrucosa_(White_birch)_(Betula_pendula)]	Disease_&_Defense	0.00028474	0.000674019
995	GmaAffx.22504.1.S1_at	Peroxidase_ATP17a_like_protein_[Arabidopsis_thaliana_(Mouse-ear_cress)]	Disease_&_Defense	0.000301588	0.000694376
1025	GmaAffx.41380.1.S1_at	AAA_ATPase_[Medicago_truncatula_(Barrel_medic)]	Disease_&_Defense	0.000315909	0.000705529
1037	GmaAffx.92917.1.S1_s_at	Peroxidase_precursor_[Glycine_max_(Soybean)]	Disease_&_Defense	0.000320543	0.000708283
1082	Gma.873.1.A1_at	Haem_peroxidase,_plant/fungal/bacterial_[Medicago_truncatula_(Barrel_medic)]	Disease_&_Defense	0.000342446	0.00072521
1094	Gma.3894.1.A1_at	Multi_antimicrobial_extrusion_protein_MatE_[Medicago_truncatula_(Barrel_medic)]	Disease_&_Defense	0.000350449	0.000734018
1101	Gma.2220.1.S1_s_at	Trypsin_inhibitor_[Glycine_max_(Soybean)]	Disease_&_Defense	0.00035424	0.000736572
1116	GmaAffx.68329.1.S1_at	Haem_peroxidase,_plant/fungal/bacterial_[Medicago_truncatula_(Barrel_medic)]	Disease_&_Defense	0.000363927	0.000745886
1156	GmaAffx.92082.1.A1_s_at	Kunitz_inhibitor_ST1-like_[Medicago_truncatula_(Barrel_medic)]	Disease_&_Defense	0.000392149	0.000776635
1160	Gma.2346.1.S1_at	PR10-1_protein_[Medicago_truncatula_(Barrel_medic)]	Disease_&_Defense	0.000394255	0.000778787
1162	Gma.10757.2.S1_s_at	NA	Disease_&_Defense	0.000396782	0.00078243
1181	GmaAffx.88984.1.A1_s_at	Trypsin_protein_inhibitor_3_[Cicer_arietinum_(Chickpea)_(Garbanzo)]	Disease_&_Defense	0.000409418	0.000791949
1182	Gma.5725.1.S1_at	Peroxidase_1_[Phaseolus_vulgaris_(Kidney_bean)_(French_bean)]	Disease_&_Defense	0.000410261	0.000791949
1189	GmaAffx.82443.1.S1_at	Putative_disease_resistance_protein_[Arabidopsis_thaliana_(Mouse-ear__cress)]	Disease_&_Defense	0.000412788	0.000791949
1204	Gma.1749.3.S1_at	Putative_C3HC4-type_RING_zinc_finger_protein_[Hevea_brasiliensis_(Para_rubber_tree)]	Disease_&_Defense	0.000420791	0.000800829
1258	GmaAffx.15031.1.S1_at	Cysteine_proteinase_[Carica_papaya_(Papaya)]	Disease_&_Defense	0.000464176	0.000845477
1263	GmaAffx.48348.1.S1_s_at	NA	Disease_&_Defense	0.000469652	0.000849162
1295	Gma.7924.3.S1_a_at	Membrane_attack_complex_component/perforin/complement_C9_[Medicago_truncatula_(Barrel_medic)]	Disease_&_Defense	0.000488185	0.000863136
1303	Gma.4535.1.S1_at	NA	Disease_&_Defense	0.000495767	0.000868573
1395	Gma.10639.1.S1_s_at	NA	Disease_&_Defense	0.000545891	0.000894307
1408	GmaAffx.89772.4.S1_at	G.max_mRNA_from_stress-induced_gene_[Glycine_max_(Soybean)]	Disease_&_Defense	0.000551788	0.000897986
1418	GmaAffx.36514.1.S1_at	Cationic_peroxidase_1_precursor_[Arachis_hypogaea_(Peanut)]	Disease_&_Defense	0.000565688	0.00091347
1422	Gma.14319.2.S1_at	Gamma-glutamyl_transferase_[Raphanus_sativus_(Radish)]	Disease_&_Defense	0.000567794	0.000914294
1450	Gma.6630.1.S1_s_at	Hypothetical_protein_At3g55990/F27K19_170_[Arabidopsis_thaliana__(Mouse-ear_cress)]	Disease_&_Defense	0.000593067	0.000935272
1484	Gma.4886.1.A1_at	Haem_peroxidase,_plant/fungal/bacterial_[Medicago_truncatula_(Barrel_medic)]	Disease_&_Defense	0.000620867	0.000956107
1531	GmaAffx.83232.1.S1_at	Mlo-related_protein_[Medicago_truncatula_(Barrel_medic)]	Disease_&_Defense	0.000649509	0.000971463
1537	Gma.10331.1.A1_at	Light-inducible_protein_ATLS1_[Arabidopsis_thaliana_(Mouse-ear_cress)]	Disease_&_Defense	0.000653721	0.000974582
1559	GmaAffx.10710.1.S1_s_at	Pathogenesis-related_protein_PR-1_precursor_[Medicago_truncatula_(Barrel_medic)]	Disease_&_Defense	0.000667621	0.00098126
1573	GmaAffx.37019.1.S1_at	NA	Disease_&_Defense	0.000678152	0.000987866
1579	GmaAffx.53404.1.S1_at	Hexokinase_6_[Nicotiana_tabacum_(Common_tobacco)]	Disease_&_Defense	0.000685312	0.000993783
37	Gma.2993.1.A1_at	NA	Energy	3.79e-06	0.000229801
59	Gma.12311.1.S1_at	NAD-dependent_malic_enzyme_[Cicer_arietinum_(Chickpea)_(Garbanzo)]	Energy	8e-06	0.000273703
60	GmaAffx.17892.2.S1_at	Hypothetical_protein_At2g21970_[Arabidopsis_thaliana_(Mouse-ear_cress)]	Energy	8e-06	0.000273703
79	Gma.1759.1.S1_at	Rieske_[2Fe-2S]_region_[Medicago_truncatula_(Barrel_medic)]	Energy	1.18e-05	0.000330913
83	Gma.15007.3.S1_s_at	Chloroplast_ferredoxin_I_[Nicotiana_tabacum_(Common_tobacco)]	Energy	1.26e-05	0.000330913
112	Gma.11940.3.S1_at	ATP_synthase_beta_chain_[Glycine_max_(Soybean)]	Energy	1.68e-05	0.000340646
139	Gma.14976.1.A1_at	Photosystem_II_22_kDa_protein,_chloroplast_precursor_[Arabidopsis_thaliana_(Mouse-ear_cress)]	Energy	2.19e-05	0.000340646
142	GmaAffx.1681.1.A1_at	FAD_dependent_oxidoreductase_family_protein,_expressed_[Oryza_sativa__(japonica_cultivar-group)]	Energy	2.23e-05	0.000340646
169	Gma.15007.1.A1_s_at	Ferredoxin_[2Fe-2S],_plant_[Medicago_truncatula_(Barrel_medic)]	Energy	2.65e-05	0.000342951
182	GmaAffx.91496.1.S1_s_at	AAA_ATPase_[Medicago_truncatula_(Barrel_medic)]	Energy	2.82e-05	0.000342951
184	GmaAffx.75519.1.S1_at	Thioredoxin,_putative_[Medicago_truncatula_(Barrel_medic)]	Energy	2.82e-05	0.000342951
205	Gma.13333.1.A1_at	Chloroplast_ferredoxin_I_[Nicotiana_tabacum_(Common_tobacco)]	Energy	3.29e-05	0.000359131
214	GmaAffx.88935.1.A1_s_at	Cytochrome_P450_like_TBP_[Nicotiana_tabacum_(Common_tobacco)]	Energy	3.37e-05	0.000359131
223	Gma.8346.1.A1_at	Lipocalin;_Violaxanthin_de-epoxidase;_Calycin_like_[Medicago_truncatula_(Barrel_medic)]	Energy	3.5e-05	0.000359231
231	Gma.2707.1.S1_at	Dicyanin_[Lycopersicon_esculentum_(Tomato)]	Energy	3.62e-05	0.000359325
292	Gma.4613.3.S1_a_at	Photosystem_ii_core_complex_proteins_psby,_chloroplast_(L-arginine_metabolising_enzyme)_(L-ame)_[contains:_photosystem_iiprotein_psby-1_(Psby-a1);_photosystem_ii_protein_psby-2_(Psby-a2)]_[Medicago_truncatula_(Barrel_medic)]	Energy	4.93e-05	0.000386726
299	GmaAffx.93534.1.S1_s_at	NtEIG-E80_protein_[Nicotiana_tabacum_(Common_tobacco)]	Energy	5.14e-05	0.00039266
305	Gma.5018.1.S1_at	ATP_citrate_lyase_b-subunit_[Lupinus_albus_(White_lupin)]	Energy	5.35e-05	0.00039266
317	GmaAffx.91496.1.S1_at	AAA_ATPase_[Medicago_truncatula_(Barrel_medic)]	Energy	5.48e-05	0.00039266
319	Gma.2360.3.S1_x_at	Light_harvesting_chlorophyll_a_/b_binding_protein_of_PSII_[Euglena__gracilis]	Energy	5.52e-05	0.00039266
323	Gma.4470.1.S1_s_at	NtEIG-E80_protein_[Nicotiana_tabacum_(Common_tobacco)]	Energy	5.69e-05	0.000399279
324	GmaAffx.32901.2.S1_at	PBng143_[Vigna_radiata]	Energy	5.73e-05	0.000399279
362	GmaAffx.56981.1.S1_at	Putative_amine_oxidase_1_[Arabidopsis_thaliana_(Mouse-ear_cress)]	Energy	6.49e-05	0.00040722
371	Gma.11940.1.S1_at	Hypothetical_protein_DKFZp686P13170_[Homo_sapiens_(Human)]	Energy	6.66e-05	0.00041104
372	GmaAffx.17247.1.S1_at	NAD(P)H-quinone_oxidoreductase_subunit_1,_chloroplast_(EC_1.6.5.-)_(NAD(P)H_dehydrogenase_subunit_1)_[Lotus_japonicus]	Energy	6.7e-05	0.000411134
412	Gma.5672.3.S1_a_at	Putative_PSII-P_protein_[Trifolium_pratense_(Red_clover)]	Energy	7.83e-05	0.000420346
413	Gma.4613.3.S1_x_at	Photosystem_ii_core_complex_proteins_psby,_chloroplast_(L-arginine_metabolising_enzyme)_(L-ame)_[contains:_photosystem_iiprotein_psby-1_(Psby-a1);_photosystem_ii_protein_psby-2_(Psby-a2)]_[Medicago_truncatula_(Barrel_medic)]	Energy	7.88e-05	0.000420346
415	GmaAffx.92910.1.S1_s_at	Putative_mitochondrial_ATP_synthase_[Solanum_demissum_(Wild_potato)]	Energy	7.92e-05	0.000420346
425	Gma.17032.1.S1_at	Berberine_bridge_enzyme-like_protein_[Arabidopsis_thaliana_(Mouse-ear_cress)]	Energy	8.09e-05	0.000420346
428	GmaAffx.32146.1.S1_at	cytochrome_b6/f_complex_subunit_V_[Oryza_sativa_(indica_cultivar-group)]	Energy	8.13e-05	0.000420346
445	GmaAffx.86673.1.S1_at	Peptidase,_cysteine_peptidase_active_site;_;_Aromatic-ring_hydroxylase_[Medicago_truncatula_(Barrel_medic)]	Energy	8.42e-05	0.000420346
461	Gma.14572.1.A1_at	CTF2A_[Arabidopsis_thaliana_(Mouse-ear_cress)]	Energy	8.55e-05	0.000420346
470	Gma.2731.2.A1_at	Plastocyanin,_chloroplast_precursor_[Lycopersicon_esculentum_(Tomato)]	Energy	8.68e-05	0.000420346
479	GmaAffx.52122.1.S1_at	AT4g26270/T25K17_80_[Arabidopsis_thaliana_(Mouse-ear_cress)]	Energy	8.93e-05	0.000423633
507	Gma.10899.1.S1_at	Similar_to_SOUL_Protein_[Arabidopsis_thaliana_(Mouse-ear_cress)]	Energy	9.69e-05	0.000434137
559	GmaAffx.2047.1.S1_at	Putative_AAA-type_ATPase_[Arabidopsis_thaliana_(Mouse-ear_cress)]	Energy	0.000112043	0.000458494
621	Gma.5430.1.S1_at	Thioredoxin-like_protein;_56513-57227_[Arabidopsis_thaliana_(Mouse-ear_cress)]	Energy	0.000131418	0.000482582
649	GmaAffx.1943.1.S1_at	AX110P_[Daucus_carota_(Carrot)]	Energy	0.000137315	0.000484806
654	GmaAffx.46246.1.S1_at	ATP_synthase_beta_chain_[Glycine_max_(Soybean)]	Energy	0.000139	0.000485524
683	GmaAffx.76346.3.S1_at	Minor_allergen_[Arabidopsis_thaliana_(Mouse-ear_cress)]	Energy	0.000149952	0.000498691
685	GmaAffx.32901.3.S1_at	PBng143_[Vigna_radiata]	Energy	0.000149952	0.000498691
700	GmaAffx.81126.1.S1_at	Rieske_[2Fe-2S]_region_[Medicago_truncatula_(Barrel_medic)]	Energy	0.000156691	0.000512915
702	GmaAffx.46246.1.A1_s_at	ATP_synthase_beta_chain_[Glycine_max_(Soybean)]	Energy	0.000157533	0.000514204
705	Gma.10766.1.S1_at	Chlorophyll_a-b_binding_protein_7,_chloroplast_precursor__[Lycopersicon_esculentum_(Tomato)]	Energy	0.000158376	0.000514754
745	GmaAffx.32146.1.A1_at	cytochrome_b6/f_complex_subunit_V_[Oryza_sativa_(indica_cultivar-group)]	Energy	0.000179858	0.000550969
779	GmaAffx.93250.1.S1_at	ATP_citrate_lyase_a-subunit_[Lupinus_albus_(White_lupin)]	Energy	0.000193336	0.000568691
801	Gma.4613.4.S1_at	Photosystem_ii_core_complex_proteins_psby,_chloroplast_(L-arginine_metabolising_enzyme)_(L-ame)_[contains:_photosystem_iiprotein_psby-1_(Psby-a1);_photosystem_ii_protein_psby-2_(Psby-a2)]_[Medicago_truncatula_(Barrel_medic)]	Energy	0.000202603	0.000578379
806	Gma.8778.1.S1_at	Putative_photosystem_II_protein_reaction_center_W_[Oryza_sativa__(japonica_cultivar-group)]	Energy	0.000203446	0.000578379
831	Gma.13129.1.S1_at	Hypothetical_protein_P0577B11.138_[Oryza_sativa_(japonica__cultivar-group)]	Energy	0.000216082	0.000590776
834	Gma.10766.2.S1_at	Chlorophyll_a-b_binding_protein,_chloroplast_precursor_[Petunia__hybrida_(Petunia)]	Energy	0.000216503	0.000590776
836	Gma.11820.1.S1_at	SOUL_heme-binding_protein-like_[Oryza_sativa_(japonica_cultivar-group)]	Energy	0.000216503	0.000590776
844	Gma.16500.2.S1_at	Putative_thioredoxin_m2_[Pisum_sativum_(Garden_pea)]	Energy	0.000217767	0.000590963
847	Gma.2600.1.S1_a_at	Putative_H+-transporting_ATP_synthase_[Arabidopsis_thaliana_(Mouse-ear_cress)]	Energy	0.000220294	0.000595963
871	Gma.9037.1.A1_at	Rieske_iron-sulfur_protein_Tic55_precursor_[Pisum_sativum_(Garden_pea)]	Energy	0.00023293	0.000609922
889	GmaAffx.76504.1.S1_at	AAA_ATPase_[Medicago_truncatula_(Barrel_medic)]	Energy	0.000238406	0.000614491
891	GmaAffx.4691.1.A1_at	Photosystem_II_44_kDa_protein_[Nuphar_advena]	Energy	0.000240091	0.000616244
965	GmaAffx.11243.1.S1_s_at	Atp9_protein_[Triticum_aestivum_(Wheat)]	Energy	0.00028474	0.000674019
979	Gma.12387.1.S1_at	Hypothetical_protein_P0488B06.35_[Oryza_sativa_(japonica_cultivar-group)]	Energy	0.000296112	0.000690936
985	Gma.2731.2.A1_x_at	Plastocyanin,_chloroplast_precursor_[Lycopersicon_esculentum_(Tomato)]	Energy	0.000297797	0.000690936
990	Gma.31.1.S1_at	Nitrite_reductase_[Glycine_max_(Soybean)]	Energy	0.000300324	0.000693984
1005	GmaAffx.92077.1.S1_s_at	Extradiol_ring-cleavage_dioxygenase,_class_III_enzyme,_subunit_B_[Medicago_truncatula_(Barrel_medic)]	Energy	0.0003058	0.000696371
1008	GmaAffx.1301.96.A1_s_at	Plastocyanin_[Lactuca_sativa_(Garden_lettuce)]	Energy	0.000306643	0.000696371
1072	Gma.1992.1.S1_at	Hypothetical_protein_[Brassica_campestris_(Field_mustard)]	Energy	0.000338233	0.000721626
1080	Gma.8735.1.S1_at	Spermine_oxidase_[Xenopus_tropicalis_(Western_clawed_frog)_(Silurana_tropicalis)]	Energy	0.000341603	0.000724096
1096	GmaAffx.79438.1.S1_at	CF0_subunit_III_of_ATP_synthase_[Staurastrum_punctulatum_(Green_alga)]	Energy	0.000352555	0.00073507
1148	Gma.13002.1.S1_at	Rieske_[2Fe-2S]_domain,_putative_[Oryza_sativa_(japonica__cultivar-group)]	Energy	0.000382461	0.000763387
1155	GmaAffx.65512.1.S1_at	Putative_nucleotide-binding_protein_[Oryza_sativa_(Rice)]	Energy	0.000390043	0.000773802
1164	Gma.17776.1.A1_at	Putative_AAA-type_ATPase_[Arabidopsis_thaliana_(Mouse-ear_cress)]	Energy	0.000397624	0.000782744
1165	GmaAffx.85702.1.S1_at	Minor_allergen_[Arabidopsis_thaliana_(Mouse-ear_cress)]	Energy	0.000398888	0.000783213
1168	Gma.2360.3.S1_at	Light_harvesting_chlorophyll_a_/b_binding_protein_of_PSII_[Euglena__gracilis]	Energy	0.000400152	0.00078435
1194	Gma.3169.1.S1_at	ATP_synthase_B'_chain,_chloroplast_precursor_[Spinacia_oleracea_(Spinach)]	Energy	0.000414052	0.000791949
1198	GmaAffx.875.7.A1_s_at	Type_2_metallothionein_[Phaseolus_aureus_(Mung_bean)_(Vigna_radiata)]	Energy	0.000414052	0.000791949
1206	Gma.4131.1.S1_a_at	AAA_ATPase,_central_region;_MIT_[Medicago_truncatula_(Barrel_medic)]	Energy	0.000422476	0.000802702
1215	Gma.1674.1.S1_a_at	Ferredoxin_[Impatiens_balsamina_(Balsam)]	Energy	0.0004309	0.000812644
1221	Gma.15376.1.A1_s_at	Photosystem_I_reaction_center_subunit_VI,_chloroplast_precursor_[Brassica_rapa_(Turnip)]	Energy	0.000440588	0.000826154
1227	Gma.10227.1.A1_at	Dimethylaniline_monooxygenase-like_protein_[Arabidopsis_thaliana_(Mouse-ear_cress)]	Energy	0.000443115	0.000827508
1281	Gma.5649.3.S1_a_at	Thioredoxin_domain_2_[Medicago_truncatula_(Barrel_medic)]	Energy	0.000478918	0.000856667
1283	Gma.5057.2.S1_s_at	Ubiquinol-cytochrome_c_reductase_iron-sulfur_subunit_2,_mitochondrial_precursor_[Nicotiana_tabacum_(Common_tobacco)]	Energy	0.000481024	0.000859093
1292	GmaAffx.11342.1.S1_at	NA	Energy	0.000487764	0.000863136
1299	GmaAffx.80581.1.S1_at	Nitrite_reductase_[Glycine_max_(Soybean)]	Energy	0.000490291	0.000864858
1318	GmaAffx.81704.1.S1_at	Serine_rich_protein_[Medicago_truncatula_(Barrel_medic)]	Energy	0.000501664	0.000871501
1324	Gma.10867.1.S1_at	Light_harvesting_chlorophyll_a_/b_binding_protein_of_PSII_[Euglena_gracilis]	Energy	0.000510088	0.000882123
1325	Gma.16500.3.S1_a_at	Putative_thioredoxin_m2_[Pisum_sativum_(Garden_pea)]	Energy	0.000510088	0.000882123
1354	GmaAffx.93250.1.S1_s_at	ATP_citrate_lyase_a-subunit_[Lupinus_albus_(White_lupin)]	Energy	0.000529043	0.000894307
1367	GmaAffx.2651.1.S1_at	Hypothetical_8.4_kDa_protein_in_ycf9-trnS_intergenic_region_[Oenothera_hookeri_(Hooker's_evening_primrose)]	Energy	0.00053494	0.000894307
1376	GmaAffx.61090.1.S1_at	AAA_ATPase;_AFG1-like_ATPase_[Medicago_truncatula_(Barrel_medic)]	Energy	0.000537467	0.000894307
1378	Gma.9091.1.S1_at	Pyridine_nucleotide-disulphide_oxidoreductase,_class_I_[Medicago__truncatula_(Barrel_medic)]	Energy	0.000538731	0.000894307
1439	GmaAffx.1301.131.A1_x_at	NA	Energy	0.000581273	0.000923694
1462	Gma.3450.1.S1_at	Stress_enhanced_protein_1_[Arabidopsis_thaliana_(Mouse-ear_cress)]	Energy	0.000598964	0.000938757
1465	Gma.17864.1.S1_at	Berberine_and_berberine_like,_putative_[Medicago_truncatula_(Barrel_medic)]	Energy	0.000604861	0.000945412
1490	GmaAffx.17892.1.S1_at	Hypothetical_protein_At2g21970_[Arabidopsis_thaliana_(Mouse-ear_cress)]	Energy	0.000622131	0.000956107
1513	Gma.15548.2.S1_at	Hypothetical_protein_[Medicago_truncatula_(Barrel_medic)]	Energy	0.000635188	0.000961974
1518	Gma.9908.1.S1_at	Monodehydroascorbate_reductase_[Spinacia_oleracea_(Spinach)]	Energy	0.000638558	0.000963892
1542	GmaAffx.52122.2.S1_at	AT4g26270/T25K17_80_[Arabidopsis_thaliana_(Mouse-ear_cress)]	Energy	0.000657512	0.000976415
1555	Gma.16346.1.S1_at	Protein_At3g13870_[Arabidopsis_thaliana_(Mouse-ear_cress)]	Energy	0.000665937	0.00098126
1572	Gma.4613.1.A1_a_at	Photosystem_I_reaction_center_subunit_N,_chloroplast_precursor_[Arabidopsis_thaliana_(Mouse-ear_cress)]	Energy	0.000677731	0.000987866
1588	Gma.11205.1.S1_a_at	1-deoxy-D-xylulose_5-phosphate_synthase_[Pueraria_lobata_(Kudzu__vine)]	Energy	0.000690788	0.000996768
1591	Gma.4613.4.S1_x_at	Photosystem_ii_core_complex_proteins_psby,_chloroplast_(L-arginine_metabolising_enzyme)_(L-ame)_[contains:_photosystem_iiprotein_psby-1_(Psby-a1);_photosystem_ii_protein_psby-2_(Psby-a2)]_[Medicago_truncatula_(Barrel_medic)]	Energy	0.000694158	0.000998486
4	Gma.6719.3.S1_s_at	NA	Intracellular_Traffic	4.21e-07	8.77e-05
12	Gma.6719.4.S1_at	F23N19.16_[Medicago_truncatula_(Barrel_medic)]	Intracellular_Traffic	8.42e-07	0.000137881
23	Gma.2369.1.S1_s_at	Calreticulin/calnexin_[Medicago_truncatula_(Barrel_medic)]	Intracellular_Traffic	2.53e-06	0.000186806
35	Gma.5.1.S1_at	Polyphosphoinositide_binding_protein_Ssh1p_[Glycine_max_(Soybean)]	Intracellular_Traffic	3.79e-06	0.000229801
51	GmaAffx.89917.1.S1_s_at	F22K20.7_protein_[Arabidopsis_thaliana_(Mouse-ear_cress)]	Intracellular_Traffic	7.58e-06	0.000273703
71	Gma.1895.1.A1_at	At1g75760_[Arabidopsis_thaliana_(Mouse-ear_cress)]	Intracellular_Traffic	8.85e-06	0.000281506
200	GmaAffx.3108.2.S1_s_at	Hypothetical_protein_F7A7_160_[Arabidopsis_thaliana_(Mouse-ear_cress)]	Intracellular_Traffic	3.12e-05	0.00035711
288	Gma.12895.2.S1_at	Putative_target_of_myb1_[Oryza_sativa_(japonica_cultivar-group)]	Intracellular_Traffic	4.93e-05	0.000386726
308	GmaAffx.3108.2.S1_at	Hypothetical_protein_F7A7_160_[Arabidopsis_thaliana_(Mouse-ear_cress)]	Intracellular_Traffic	5.35e-05	0.00039266
334	Gma.9061.1.S1_at	Leucine_zipper_protein_[Arabidopsis_thaliana_(Mouse-ear_cress)]	Intracellular_Traffic	5.85e-05	0.000399279
356	Gma.2369.1.S1_at	Calreticulin/calnexin_[Medicago_truncatula_(Barrel_medic)]	Intracellular_Traffic	6.28e-05	0.000403959
368	GmaAffx.89895.1.S1_at	Longin_[Medicago_truncatula_(Barrel_medic)]	Intracellular_Traffic	6.57e-05	0.000408037
438	Gma.4431.1.S1_at	VHS_domain_containing_protein,_expressed_[Oryza_sativa_(japonica__cultivar-group)]	Intracellular_Traffic	8.17e-05	0.000420346
512	Gma.1160.1.S1_s_at	Ferritin-3,_chloroplast_precursor_[Glycine_max_(Soybean)]	Intracellular_Traffic	9.77e-05	0.000434137
545	Gma.13087.1.S1_at	NA	Intracellular_Traffic	0.000105724	0.000442881
612	GmaAffx.93612.1.S1_s_at	Putative_integral_membrane_protein_[Phaseolus_vulgaris_(Kidney_bean)__(French_bean)]	Intracellular_Traffic	0.000127206	0.000475496
677	GmaAffx.81535.1.S1_at	AT4g31540/F3L17_110_[Arabidopsis_thaliana_(Mouse-ear_cress)]	Intracellular_Traffic	0.000148267	0.000498691
753	GmaAffx.92422.1.S1_s_at	Putative_integral_membrane_protein_[Phaseolus_vulgaris_(Kidney_bean)_(French_bean)]	Intracellular_Traffic	0.000181964	0.000553719
767	Gma.1654.1.S1_s_at	Coatomer_protein_complex,_beta_prime;_beta'-COP_protein_[Arabidopsis__thaliana_(Mouse-ear_cress)]	Intracellular_Traffic	0.000190809	0.000568691
786	Gma.10709.1.S1_at	Peroxisomal_membrane_protein_PMP22_[Arabidopsis_thaliana_(Mouse-ear_cress)]	Intracellular_Traffic	0.000197127	0.000574677
852	Gma.7062.1.S1_at	Adaptin_N_terminal_region,_putative_[Medicago_truncatula_(Barrel__medic)]	Intracellular_Traffic	0.000223243	0.000600119
901	Gma.5774.1.S1_at	Epsin,_N-terminal;_ENTH/VHS_[Medicago_truncatula_(Barrel_medic)]	Intracellular_Traffic	0.000245988	0.000625272
982	Gma.4825.1.A1_at	H0723C07.10_protein_[Oryza_sativa_(Rice)]	Intracellular_Traffic	0.000296955	0.000690936
1098	GmaAffx.88931.2.S1_at	NA	Intracellular_Traffic	0.000352555	0.00073507
1142	GmaAffx.36631.1.S1_at	Hypothetical_protein_At2g43170_[Arabidopsis_thaliana_(Mouse-ear_cress)]	Intracellular_Traffic	0.000378249	0.000758946
1178	Gma.9929.1.S1_at	T-snare_[Medicago_truncatula_(Barrel_medic)]	Intracellular_Traffic	0.000406049	0.000789828
1183	GmaAffx.42985.1.S1_at	Putative_zinc_finger_and_C2_domain_protein_[Arabidopsis_thaliana_(Mouse-ear_cress)]	Intracellular_Traffic	0.000410682	0.000791949
1217	GmaAffx.82790.1.S1_at	CBS_domain_containing_protein-like_[Oryza_sativa_(japonica_cultivar-group)]	Intracellular_Traffic	0.000431743	0.000812894
1259	GmaAffx.62631.1.S1_at	Hypothetical_protein_[Medicago_truncatula_(Barrel_medic)]	Intracellular_Traffic	0.000464597	0.000845572
1280	GmaAffx.77414.1.S1_at	Hypothetical_protein_AT4g27580_[Arabidopsis_thaliana_(Mouse-ear_cress)]	Intracellular_Traffic	0.000478918	0.000856667
1286	Gma.6811.2.S1_x_at	NA	Intracellular_Traffic	0.000482709	0.000860091
1335	Gma.2972.1.S1_at	Hypothetical_protein_[Cicer_arietinum_(Chickpea)_(Garbanzo)]	Intracellular_Traffic	0.000516406	0.000885094
1341	Gma.1421.2.S1_at	Cellular_retinaldehyde_binding/alpha-tocopherol_transport;_Cellular_retinaldehyde-binding/triple_function,_N-terminal_[Medicago_truncatula_(Barrel_medic)]	Intracellular_Traffic	0.000520197	0.000887663
1391	Gma.3440.2.S1_a_at	Annexin,_putative_[Medicago_truncatula_(Barrel_medic)]	Intracellular_Traffic	0.000544627	0.000894307
1500	GmaAffx.93292.1.S1_at	Dynamin-related_protein_1E_[Arabidopsis_thaliana_(Mouse-ear_cress)]	Intracellular_Traffic	0.000627185	0.000956179
1506	Gma.4479.1.S1_at	MtN5_protein_precursor_[Medicago_truncatula_(Barrel_medic)]	Intracellular_Traffic	0.000630976	0.000959399
2	Gma.10949.2.S1_at	Cytosolic_aldehyde_dehydrogenase_[Oryza_sativa_(japonica_cultivar-group)]	Metabolism	4.21e-07	8.77e-05
3	Gma.8458.1.S1_at	Lipoxygenase_[Cicer_arietinum_(Chickpea)_(Garbanzo)]	Metabolism	4.21e-07	8.77e-05
6	Gma.4628.1.S1_at	Cytochrome_P450_monooxygenase_CYP76O2_[Glycine_max_(Soybean)]	Metabolism	4.21e-07	8.77e-05
9	Gma.16020.2.S1_a_at	Streptomyces_cyclase/dehydrase_[Medicago_truncatula_(Barrel_medic)]	Metabolism	4.21e-07	8.77e-05
10	GmaAffx.42925.1.S1_s_at	Cytochrome_P450_monooxygenase_CYP76O2_[Glycine_max_(Soybean)]	Metabolism	4.21e-07	8.77e-05
19	Gma.3546.1.S1_at	Acetolactate_synthase_[Papaver_rhoeas]	Metabolism	1.26e-06	0.000152394
25	Gma.3740.1.S1_at	NA	Metabolism	2.53e-06	0.000186806
26	GmaAffx.91033.1.S1_at	Cytochrome_P450_71D8_[Glycine_max_(Soybean)]	Metabolism	2.53e-06	0.000186806
30	Gma.5618.1.S1_at	Aconitate_hydratase,_cytoplasmic_[Cucurbita_maxima_(Pumpkin)_(Winter__squash)]	Metabolism	2.53e-06	0.000186806
42	GmaAffx.23670.1.S1_at	oxidoreductase/_zinc_ion_binding_[Arabidopsis_thaliana]	Metabolism	4.21e-06	0.000229801
45	GmaAffx.91504.1.A1_s_at	Dimerisation_domain,_putative_[Medicago_truncatula_(Barrel_medic)]	Metabolism	4.63e-06	0.0002308
49	GmaAffx.61295.1.S1_at	Glycoside_hydrolase,_starch-binding_[Medicago_truncatula_(Barrel_medic)]	Metabolism	7.16e-06	0.000273703
50	Gma.6602.1.S1_x_at	NA	Metabolism	7.16e-06	0.000273703
52	Gma.11760.1.A1_at	Lycopene_beta-cyclase_allozyme_1_[Citrus_sinensis_(Sweet_orange)]	Metabolism	7.58e-06	0.000273703
65	GmaAffx.80964.1.S1_at	IMP_dehydrogenase/GMP_reductase_[Medicago_truncatula_(Barrel_medic)]	Metabolism	8e-06	0.000273703
66	GmaAffx.92641.1.S1_s_at	Cytochrome_P450_like_TBP_[Nicotiana_tabacum_(Common_tobacco)]	Metabolism	8e-06	0.000273703
72	Gma.149.1.S1_at	GmCK2p_[Glycine_max_(Soybean)]	Metabolism	8.85e-06	0.000281506
73	Gma.5867.1.A1_s_at	salicylic_acid-binding_protein_2_[Nicotiana_tabacum]	Metabolism	9.27e-06	0.000290871
75	GmaAffx.19349.1.A1_at	IMP_dehydrogenase/GMP_reductase_[Medicago_truncatula_(Barrel_medic)]	Metabolism	1.05e-05	0.000317488
82	GmaAffx.89060.1.S1_at	Cytochrome_P450_93A1_[Glycine_max_(Soybean)]	Metabolism	1.26e-05	0.000330913
87	GmaAffx.93013.1.S1_s_at	4-diphosphocytidyl-2-C-methyl-D-erythritol_kinase,_chloroplast_precursor_(EC_2.7.1.148)_(CMK)_(4-(cytidine-5'-diphospho)-2-C-methyl-_D-erythritol_kinase)_[Mentha_piperita_(Peppermint)]	Metabolism	1.39e-05	0.000330913
93	Gma.7631.1.A1_at	NADP-dependent_malic_enzyme_[Phaseolus_vulgaris_(Kidney_bean)_(French__bean)]	Metabolism	1.43e-05	0.000330913
104	Gma.2019.1.S1_at	Lipoxygenase_[Glycine_max_(Soybean)]	Metabolism	1.52e-05	0.000330913
106	Gma.6602.3.A1_s_at	Isopentenyl_pyrophosphate_isomerase_[Pueraria_lobata_(Kudzu_vine)]	Metabolism	1.6e-05	0.000336479
108	GmaAffx.36707.1.S1_at	NADP-dependent_malic_enzyme_[Phaseolus_vulgaris_(Kidney_bean)_(French_bean)]	Metabolism	1.6e-05	0.000336479
109	GmaAffx.81703.1.S1_at	UDP-glucoronosyl/UDP-glucosyl_transferase_family_protein_[Arabidopsis_thaliana_(Mouse-ear_cress)]	Metabolism	1.6e-05	0.000336479
111	GmaAffx.86740.1.S1_at	Hypothetical_protein_At2g37940_[Arabidopsis_thaliana_(Mouse-ear_cress)]	Metabolism	1.64e-05	0.000339111
114	GmaAffx.45543.1.S1_at	Putative_glycogenin_1_[Oryza_sativa_(japonica_cultivar-group)]	Metabolism	1.77e-05	0.000340646
115	Gma.152.1.S1_at	Cytochrome_P450_93A3_[Glycine_max_(Soybean)]	Metabolism	1.77e-05	0.000340646
126	GmaAffx.86528.1.S1_at	HAD-superfamily_hydrolase_subfamily_IA,_variant_3_[Medicago__truncatula_(Barrel_medic)]	Metabolism	1.94e-05	0.000340646
138	GmaAffx.86175.1.S1_at	Putative_cinnamyl_alcohol_dehydrogenase_[Malus_domestica_(Apple)_(Malus_sylvestris)]	Metabolism	2.19e-05	0.000340646
140	Gma.16411.2.S1_at	68_kDa_protein_[Cicer_arietinum_(Chickpea)_(Garbanzo)]	Metabolism	2.23e-05	0.000340646
145	GmaAffx.93453.1.S1_s_at	Benzoyl_coenzyme_A:_benzyl_alcohol_benzoyl_transferase_[Petunia__hybrida_(Petunia)]	Metabolism	2.23e-05	0.000340646
146	Gma.10650.1.S1_at	Hydroquinone_glucosyltransferase_[Rauvolfia_serpentina_(Serpentwood)__(Devilpepper)]	Metabolism	2.23e-05	0.000340646
147	GmaAffx.47272.1.S1_at	Putative_3'(2'),5'-bisphosphate_nucleotidase_[Oryza_sativa_(japonica_cultivar-group)]	Metabolism	2.23e-05	0.000340646
152	GmaAffx.82998.1.S1_at	3-hydroxyisobutyryl-coenzyme_A_hydrolase_[Arabidopsis_thaliana_(Mouse-ear_cress)]	Metabolism	2.27e-05	0.000340646
153	GmaAffx.93451.1.S1_s_at	Aconitate_hydratase,_cytoplasmic_[Cucurbita_maxima_(Pumpkin)_(Winter_squash)]	Metabolism	2.27e-05	0.000340646
168	GmaAffx.5285.1.S1_at	Transferase_[Medicago_truncatula_(Barrel_medic)]	Metabolism	2.61e-05	0.000342951
175	Gma.4990.1.A1_at	Expressed_protein_[Oryza_sativa_(japonica_cultivar-group)]	Metabolism	2.78e-05	0.000342951
177	Gma.1796.1.S1_at	Magnesium_chelatase_subunit_[Glycine_max_(Soybean)]	Metabolism	2.78e-05	0.000342951
185	GmaAffx.92649.1.S1_at	salicylic_acid-binding_protein_2_[Nicotiana_tabacum]	Metabolism	2.82e-05	0.000342951
186	GmaAffx.74033.1.S1_s_at	Malate_dehydrogenase_[Vitis_vinifera_(Grape)]	Metabolism	2.82e-05	0.000342951
190	GmaAffx.75939.1.S1_at	Mevalonate_and_galactokinase_[Medicago_truncatula_(Barrel_medic)]	Metabolism	2.95e-05	0.000342951
198	GmaAffx.92823.1.S1_s_at	Putative_neutral/alkaline_invertase_[Lotus_japonicus]	Metabolism	3.03e-05	0.000350968
206	GmaAffx.53036.1.S1_at	Protein_At1g74910_[Arabidopsis_thaliana_(Mouse-ear_cress)]	Metabolism	3.29e-05	0.000359131
207	Gma.17929.1.A1_at	Transferase_[Medicago_truncatula_(Barrel_medic)]	Metabolism	3.33e-05	0.000359131
209	GmaAffx.2743.1.S1_at	NA	Metabolism	3.33e-05	0.000359131
218	Gma.8731.2.S1_at	Hypothetical_protein_F14P22.80_[Arabidopsis_thaliana_(Mouse-ear__cress)]	Metabolism	3.45e-05	0.000359231
220	GmaAffx.68456.2.S1_s_at	Cytochrome_P450_[Cicer_arietinum_(Chickpea)_(Garbanzo)]	Metabolism	3.45e-05	0.000359231
229	Gma.4549.1.S1_s_at	MIR_[Medicago_truncatula_(Barrel_medic)]	Metabolism	3.62e-05	0.000359325
246	GmaAffx.66139.1.S1_at	Putative_choline_kinase_[Arabidopsis_thaliana_(Mouse-ear_cress)]	Metabolism	3.96e-05	0.000365828
247	Gma.6540.1.S1_at	Alcohol_dehydrogenase_superfamily,_zinc-containing_[Medicago__truncatula_(Barrel_medic)]	Metabolism	3.96e-05	0.000365828
251	GmaAffx.90936.1.A1_s_at	T19F6.4_protein_[Arabidopsis_thaliana_(Mouse-ear_cress)]	Metabolism	4.09e-05	0.000369862
255	GmaAffx.93559.1.S1_at	Acetyl_CoA_carboxylase_[Camellia_sinensis_(Tea)]	Metabolism	4.21e-05	0.000369862
259	Gma.169.1.S1_at	Acidic_chitinase_[Glycine_max_(Soybean)]	Metabolism	4.34e-05	0.000369862
262	GmaAffx.8973.2.S1_at	Hypothetical_protein_F14P22.80_[Arabidopsis_thaliana_(Mouse-ear__cress)]	Metabolism	4.34e-05	0.000369862
273	Gma.447.1.S1_at	Syringolide-induced_protein_B15-3-5_[Glycine_max_(Soybean)]	Metabolism	4.42e-05	0.000369862
275	GmaAffx.93006.1.S1_s_at	Hydroquinone_glucosyltransferase_[Rauvolfia_serpentina_(Serpentwood)_(Devilpepper)]	Metabolism	4.46e-05	0.000372027
281	Gma.169.1.S1_x_at	Acidic_chitinase_[Glycine_max_(Soybean)]	Metabolism	4.76e-05	0.000386726
290	Gma.10949.1.S1_s_at	Cytosolic_aldehyde_dehydrogenase_RF2C_[Zea_mays_(Maize)]	Metabolism	4.93e-05	0.000386726
294	Gma.17250.1.A1_at	UDP-glucuronosyl/UDP-glucosyltransferase_[Medicago_truncatula_(Barrel__medic)]	Metabolism	5.05e-05	0.000391282
296	GmaAffx.1301.127.A1_at	Photosystem_I_reaction_center_subunit_VI,_chloroplast_precursor_[Spinacia_oleracea_(Spinach)]	Metabolism	5.05e-05	0.000391282
304	GmaAffx.83158.1.S1_at	Cyclin-like_F-box;_Galactose-binding_like_[Medicago_truncatula_(Barrel_medic)]	Metabolism	5.35e-05	0.00039266
310	GmaAffx.91463.1.S1_at	LYTB-like_protein-like_[Solanum_tuberosum_(Potato)]	Metabolism	5.39e-05	0.00039266
312	GmaAffx.26500.1.S1_at	Protein_At3g45090_[Arabidopsis_thaliana_(Mouse-ear_cress)]	Metabolism	5.43e-05	0.00039266
314	GmaAffx.1301.92.S1_s_at	Putative_senescence-associated_protein_[Pisum_sativum_(Garden_pea)]	Metabolism	5.48e-05	0.00039266
321	Gma.5899.1.A1_at	Peptidase_S1_and_S6,_chymotrypsin/Hap;_Aminotransferase_class-_III_[Medicago_truncatula_(Barrel_medic)]	Metabolism	5.52e-05	0.00039266
322	GmaAffx.18616.1.S1_at	Isoflavone_reductase_homolog_[Lupinus_albus_(White_lupin)]	Metabolism	5.52e-05	0.00039266
325	Gma.15625.1.S1_x_at	Asparagine_synthetase_2_[Glycine_max_(Soybean)]	Metabolism	5.73e-05	0.000399279
330	GmaAffx.69313.1.S1_at	Omega-3_fatty_acid_desaturase,_chloroplast_precursor_[Glycine_max_(Soybean)]	Metabolism	5.81e-05	0.000399279
332	Gma.14748.1.S1_s_at	Aldehyde_oxidase_1_[Lactuca_sativa_(Garden_lettuce)]	Metabolism	5.85e-05	0.000399279
344	Gma.3557.2.S1_s_at	NAD(P)H-dependent_6'-deoxychalcone_synthase_[Glycine_max_(Soybean)]	Metabolism	6.15e-05	0.000400788
351	GmaAffx.92410.1.S1_s_at	Putative_cinnamyl_alcohol_dehydrogenase_[Malus_domestica_(Apple)_(Malus_sylvestris)]	Metabolism	6.19e-05	0.000400788
353	GmaAffx.3282.1.S1_at	E-class_P450,_group_I_[Medicago_truncatula_(Barrel_medic)]	Metabolism	6.19e-05	0.000400788
378	GmaAffx.15940.1.S1_at	Acid_beta-fructofuranosidase_precursor_(EC_3.2.1.26)_(Acid_sucrose_hydrolase)_(Acid_invertase)_(AI)_(Vacuolar_invertase)_[Contains:_Acid_beta-fructofuranosidase_30_kDa_subunit;_Acid_beta-fructofuranosidase_38_kDa_subunit]_[Phaseolus_aureus_(Mung_bean)_(Vi	Metabolism	6.87e-05	0.000411134
388	GmaAffx.35772.1.S1_s_at	Cytochrome_P450_monooxygenase_CYP710A15_[Medicago_truncatula_(Barrel_medic)]	Metabolism	7.08e-05	0.000415763
396	GmaAffx.90762.1.S1_x_at	Nodulin-like_protein_[Pisum_sativum_(Garden_pea)]	Metabolism	7.5e-05	0.000420346
402	GmaAffx.90870.1.S1_s_at	IMP_dehydrogenase/GMP_reductase_[Medicago_truncatula_(Barrel_medic)]	Metabolism	7.5e-05	0.000420346
417	GmaAffx.87679.1.S1_at	Trehalose-6-phosphate_phosphatase_[Arabidopsis_thaliana_(Mouse-ear_cress)]	Metabolism	8.05e-05	0.000420346
418	GmaAffx.57952.1.S1_at	Aldehyde_oxidase_4_[Arabidopsis_thaliana_(Mouse-ear_cress)]	Metabolism	8.05e-05	0.000420346
423	Gma.3488.1.S1_at	CpABA1_protein_[Vigna_unguiculata_(Cowpea)]	Metabolism	8.09e-05	0.000420346
426	GmaAffx.92463.1.S1_at	NADP-dependent_malic_enzyme_[Phaseolus_vulgaris_(Kidney_bean)_(French__bean)]	Metabolism	8.09e-05	0.000420346
431	GmaAffx.1947.1.S1_at	Omega-3_fatty_acid_desaturase,_chloroplast_precursor_[Glycine_max_(Soybean)]	Metabolism	8.17e-05	0.000420346
439	Gma.2590.4.S1_at	ADP-glucose_pyrophosphorylase_small_subunit_PvAGPS1_[Phaseolus__vulgaris_(Kidney_bean)_(French_bean)]	Metabolism	8.17e-05	0.000420346
442	GmaAffx.91504.1.S1_at	Dimerisation_domain,_putative_[Medicago_truncatula_(Barrel_medic)]	Metabolism	8.3e-05	0.000420346
447	Gma.3639.1.S1_at	Syringolide-induced_protein_B15-3-5_[Glycine_max_(Soybean)]	Metabolism	8.42e-05	0.000420346
448	Gma.9832.1.S1_at	Probable_carbohydrate_esterase_At4g34215_[Arabidopsis_thaliana_(Mouse-ear_cress)]	Metabolism	8.42e-05	0.000420346
457	Gma.1828.1.S1_at	Sucrose_synthase_[Glycine_max_(Soybean)]	Metabolism	8.55e-05	0.000420346
458	GmaAffx.83786.1.S1_at	Guanylate_kinase_family_protein,_expressed_[Oryza_sativa_(japonica_cultivar-group)]	Metabolism	8.55e-05	0.000420346
460	Gma.4287.1.S1_at	Hypothetical_protein_OSJNBb0014K18.6_[Oryza_sativa_(japonica_cultivar-group)]	Metabolism	8.55e-05	0.000420346
464	Gma.6602.2.S1_s_at	Isopentenyl_pyrophosphate_isomerase_[Pueraria_lobata_(Kudzu_vine)]	Metabolism	8.59e-05	0.000420346
465	Gma.3161.1.S1_at	Glutamine_synthetase_[Glycine_max_(Soybean)]	Metabolism	8.63e-05	0.000420346
472	GmaAffx.93490.1.S1_at	Hypothetical_protein_F11F8_14_[Arabidopsis_thaliana_(Mouse-ear_cress)]	Metabolism	8.68e-05	0.000420346
475	Gma.5014.1.S1_at	Inorganic_pyrophosphatase_[Medicago_truncatula_(Barrel_medic)]	Metabolism	8.85e-05	0.000423633
481	GmaAffx.77177.1.S1_at	Cytochrome_P450_monooxygenase_CYP72A67_[Glycine_max_(Soybean)]	Metabolism	8.93e-05	0.000423633
488	Gma.4374.1.S1_s_at	Cytochrome_P450_monooxygenase_CYP75C1_[Medicago_truncatula_(Barrel_medic)]	Metabolism	9.14e-05	0.000426825
491	GmaAffx.76403.2.S1_at	Protein_At3g50920_[Arabidopsis_thaliana_(Mouse-ear_cress)]	Metabolism	9.22e-05	0.000426825
493	Gma.17649.1.S1_at	Peptide_transporter_[Lotus_japonicus]	Metabolism	9.22e-05	0.000426825
499	GmaAffx.93074.1.S1_at	6-phosphogluconate_dehydrogenase_[Glycine_max_(Soybean)]	Metabolism	9.35e-05	0.000426825
509	GmaAffx.62710.1.S1_at	Hypothetical_38.1_kDa_protein_[Corydalis_sempervirens_(Pink_corydalis)_(Rock-harlequin)]	Metabolism	9.73e-05	0.000434137
519	Gma.6281.1.S1_at	DnaK_protein,_putative_[Oryza_sativa_(japonica_cultivar-group)]	Metabolism	9.94e-05	0.000438876
522	Gma.6312.1.S1_s_at	Putative_alcohol_acyl-transferases_[Cucumis_melo_(Muskmelon)]	Metabolism	0.000101091	0.000438876
523	GmaAffx.87679.2.S1_s_at	Trehalose-phosphate_phosphatase_[Nicotiana_tabacum_(Common_tobacco)]	Metabolism	0.000101091	0.000438876
525	GmaAffx.29079.1.S1_at	Aldehyde_dehydrogenase,_putative_[Arabidopsis_thaliana_(Mouse-ear_cress)]	Metabolism	0.000101512	0.000438876
531	GmaAffx.45841.1.S1_at	Isoflavone_reductase_homolog_[Lupinus_albus_(White_lupin)]	Metabolism	0.000102776	0.000442881
538	Gma.18068.1.S1_at	Hexokinase_[Citrus_sinensis_(Sweet_orange)]	Metabolism	0.000104461	0.000442881
540	GmaAffx.92970.1.S1_s_at	AT5g58730/mzn1_180_[Arabidopsis_thaliana_(Mouse-ear_cress)]	Metabolism	0.000104882	0.000442881
543	Gma.2319.1.S1_at	Chalcone_and_stilbene_synthases,_N-terminal_[Medicago_truncatula_(Barrel_medic)]	Metabolism	0.000105303	0.000442881
549	GmaAffx.51662.1.A1_at	NA	Metabolism	0.000106988	0.000446542
560	Gma.6730.1.S1_s_at	Glucosyltransferase-14_[Phaseolus_angularis_(Adzuki_bean)_(Vigna_angularis)]	Metabolism	0.000112885	0.000458494
562	GmaAffx.58001.1.S1_at	Hypothetical_protein_unannotated_coding_sequence_from_BAC_CIC7A10__[Arabidopsis_thaliana_(Mouse-ear_cress)]	Metabolism	0.000112885	0.000458494
570	GmaAffx.75533.1.S1_at	Neutral/alkaline_invertase_[Manihot_esculenta_(Cassava)_(Manioc)]	Metabolism	0.00011457	0.000458494
571	Gma.6558.1.S1_s_at	Acetyl_CoA_carboxylase_[Glycine_max_(Soybean)]	Metabolism	0.000114991	0.000458494
575	GmaAffx.90356.1.S1_s_at	Isoflavone_reductase_homolog_[Lupinus_albus_(White_lupin)]	Metabolism	0.000115833	0.000458494
576	Gma.7423.1.S1_a_at	Putative_acyl-CoA_synthetase_[Capsicum_annuum_(Bell_pepper)]	Metabolism	0.000115833	0.000458494
582	GmaAffx.87207.1.S1_at	EDS1-like_protein_[Nicotiana_benthamiana]	Metabolism	0.000116676	0.000458577
584	Gma.4958.1.A1_at	F12P19.5_protein_[Arabidopsis_thaliana_(Mouse-ear_cress)]	Metabolism	0.000117097	0.000459444
587	Gma.1269.1.S1_at	Putative_cinnamyl_alcohol_dehydrogenase_[Malus_domestica_(Apple)__(Malus_sylvestris)]	Metabolism	0.000118361	0.000462029
588	GmaAffx.93227.1.S1_s_at	Transferase_[Medicago_truncatula_(Barrel_medic)]	Metabolism	0.000120046	0.000465492
591	GmaAffx.90909.1.S1_at	NAD-binding_site;_Nucleotide_sugar_epimerase_[Medicago_truncatula_(Barrel_medic)]	Metabolism	0.000120467	0.000465492
594	GmaAffx.71174.1.S1_at	Probable_adenylate_kinase_2,_chloroplast_precursor_[Arabidopsis__thaliana_(Mouse-ear_cress)]	Metabolism	0.000120888	0.000465549
599	GmaAffx.90487.1.S1_at	Isopentenyl_pyrophosphate_isomerase_[Pueraria_lobata_(Kudzu_vine)]	Metabolism	0.000122994	0.000469713
602	Gma.5510.1.S1_s_at	Beta-amyrin_and_sophoradiol_24-hydroxylase_[Glycine_max_(Soybean)]	Metabolism	0.000123836	0.000471359
608	GmaAffx.64454.1.S1_at	L-galactose_dehydrogenase_[Spinacia_oleracea_(Spinach)]	Metabolism	0.000125943	0.000474644
613	Gma.1694.1.S1_at	Putative_UDP-N-acetylglucosamine_transporter_[Oryza_sativa_(japonica__cultivar-group)]	Metabolism	0.000127206	0.000475496
616	GmaAffx.9045.1.S1_at	Serine_acetyltransferase_1_[Nicotiana_tabacum_(Common_tobacco)]	Metabolism	0.00012847	0.000477881
620	Gma.1.1.S1_at	Lipoxygenase_[Glycine_max_(Soybean)]	Metabolism	0.000130576	0.000482582
626	GmaAffx.39667.1.S1_at	NA	Metabolism	0.000132682	0.000482582
629	GmaAffx.35308.1.A1_at	Ribose-phosphate_pyrophosphokinase_3_[Arabidopsis_thaliana_(Mouse-ear_cress)]	Metabolism	0.000133524	0.000482582
638	Gma.8117.1.A1_at	Purple_acid_phosphatase_[Arabidopsis_thaliana_(Mouse-ear_cress)]	Metabolism	0.000134788	0.000483332
639	GmaAffx.42769.1.S1_at	Hypothetical_protein_[Arabidopsis_thaliana_(Mouse-ear_cress)]	Metabolism	0.000135209	0.000483332
640	GmaAffx.65732.1.S1_at	6-phosphogluconate_dehydrogenase_[Glycine_max_(Soybean)]	Metabolism	0.00013563	0.000483332
641	GmaAffx.63301.1.S1_at	T19F6.4_protein_[Arabidopsis_thaliana_(Mouse-ear_cress)]	Metabolism	0.00013563	0.000483332
644	Gma.17620.1.S1_s_at	Cytochrome_P450_like_TBP_[Nicotiana_tabacum_(Common_tobacco)]	Metabolism	0.000136052	0.000484071
645	Gma.10666.1.S1_at	Alcohol_dehydrogenase,_putative_[Arabidopsis_thaliana_(Mouse-ear_cress)]	Metabolism	0.000136894	0.000484071
650	GmaAffx.88955.1.A1_at	NA	Metabolism	0.000137736	0.000484806
652	GmaAffx.92715.1.S1_s_at	Probable_hydroquinone_glucosyltransferase_[Arabidopsis_thaliana_(Mouse-ear_cress)]	Metabolism	0.000139	0.000485524
655	Gma.13056.1.S1_at	Anthranilate_synthase_alpha_subunit_[Catharanthus_roseus_(Rosy_periwinkle)_(Madagascar_periwinkle)]	Metabolism	0.000139	0.000485524
656	Gma.2681.1.S1_s_at	NA	Metabolism	0.000139	0.000485524
667	Gma.6037.1.S1_at	NA	Metabolism	0.000143633	0.000491931
668	Gma.2994.1.S1_at	F16P17.17_protein_[Arabidopsis_thaliana_(Mouse-ear_cress)]	Metabolism	0.000143633	0.000491931
670	GmaAffx.90941.1.S1_s_at	F16P17.17_protein_[Arabidopsis_thaliana_(Mouse-ear_cress)]	Metabolism	0.000144055	0.000491931
681	Gma.4423.2.S1_a_at	HAD-superfamily_hydrolase,_subfamily_IIA_[Medicago_truncatula_(Barrel__medic)]	Metabolism	0.00014953	0.000498691
692	Gma.13116.1.S1_at	Beta_1,2_N-acetylglucosaminyltransferase_[Populus_alba_x_Populus_tremula]	Metabolism	0.000152058	0.000502776
695	Gma.141.1.S1_at	Cytochrome_P450_71D10_[Glycine_max_(Soybean)]	Metabolism	0.0001529	0.000504107
698	GmaAffx.84721.1.S1_at	Putative_hydroxymethylglutaryl-CoA_lyase_[Arabidopsis_thaliana__(Mouse-ear_cress)]	Metabolism	0.00015627	0.000512915
704	GmaAffx.66195.1.S1_at	NA	Metabolism	0.000158376	0.000514754
719	Gma.3136.1.S1_s_at	Cytochrome_P450_82A3_[Glycine_max_(Soybean)]	Metabolism	0.000164273	0.000523524
720	GmaAffx.87305.1.S1_at	CMP/dCMP_deaminase,_zinc-binding_[Medicago_truncatula_(Barrel_medic)]	Metabolism	0.000164694	0.000524137
724	GmaAffx.92851.1.S1_s_at	NAD(P)H-dependent_6'-deoxychalcone_synthase_[Glycine_max_(Soybean)]	Metabolism	0.000168064	0.000529711
727	GmaAffx.43257.1.S1_at	Lipoxygenase_[Sesbania_rostrata]	Metabolism	0.000168064	0.000529711
728	Gma.7652.1.S1_s_at	Hexokinase_[Citrus_sinensis_(Sweet_orange)]	Metabolism	0.000169749	0.000534287
735	GmaAffx.86334.1.S1_at	Cytochrome_P450_monooxygenase_CYP74A3_[Glycine_max_(Soybean)]	Metabolism	0.000172697	0.00053839
742	GmaAffx.67686.2.S1_at	2-nitropropane_dioxygenase-like_protein_[Arabidopsis_thaliana__(Mouse-ear_cress)]	Metabolism	0.000177752	0.000548182
749	Gma.5869.1.S1_at	Putative_neutral/alkaline_invertase_[Lotus_japonicus]	Metabolism	0.0001807	0.00055281
751	GmaAffx.6434.1.S1_at	Cytochrome_P450_71D8_[Glycine_max_(Soybean)]	Metabolism	0.000181543	0.000553172
760	Gma.5510.1.S1_at	Beta-amyrin_and_sophoradiol_24-hydroxylase_[Glycine_max_(Soybean)]	Metabolism	0.00018744	0.000564482
768	Gma.10820.2.S1_s_at	Glycine_dehydrogenase_[decarboxylating],_mitochondrial_precursor__[Pisum_sativum_(Garden_pea)]	Metabolism	0.000190809	0.000568691
781	Gma.17702.2.S1_a_at	Cytochrome_P450_monooxygenase_CYP72A67_[Glycine_max_(Soybean)]	Metabolism	0.000195864	0.00057295
782	GmaAffx.69219.1.S1_at	Glucosyltransferase-10_[Phaseolus_angularis_(Adzuki_bean)_(Vigna_angularis)]	Metabolism	0.000196285	0.00057295
784	GmaAffx.46170.1.S1_at	F1L3.11_[Arabidopsis_thaliana_(Mouse-ear_cress)]	Metabolism	0.000196285	0.00057295
790	GmaAffx.82484.1.S1_at	At1g66480_[Medicago_truncatula_(Barrel_medic)]	Metabolism	0.000199233	0.000575223
792	GmaAffx.60245.1.S1_at	Lipoxygenase_[Sesbania_rostrata]	Metabolism	0.000199655	0.000575223
809	GmaAffx.93241.1.S1_x_at	Hypothetical_protein_At1g75400_[Arabidopsis_thaliana_(Mouse-ear_cress)]	Metabolism	0.000204288	0.000578621
810	GmaAffx.74731.1.S1_at	Alcohol_dehydrogenase_superfamily,_zinc-containing_[Medicago_truncatula_(Barrel_medic)]	Metabolism	0.000204709	0.000579098
828	Gma.7596.1.S1_at	NA	Metabolism	0.000216082	0.000590776
835	GmaAffx.59500.1.S1_at	Isoflavonoid_glucosyltransferase_[Glycyrrhiza_echinata_(Licorice)]	Metabolism	0.000216503	0.000590776
838	Gma.11191.1.S1_a_at	Perakine_reductase_[Rauvolfia_serpentina_(Serpentwood)_(Devilpepper)]	Metabolism	0.000216503	0.000590776
849	Gma.7824.1.S1_at	CpABA1_protein_[Vigna_unguiculata_(Cowpea)]	Metabolism	0.0002224	0.000600119
851	Gma.5468.2.S1_a_at	Beta-D-galactosidase_[Pyrus_pyrifolia_(Japanese_pear)_(Pyrus__serotina)]	Metabolism	0.000223243	0.000600119
856	GmaAffx.84430.1.S1_at	Putative_short_chain_dehydrogenase/reductase_[Oryza_sativa_(japonica_cultivar-group)]	Metabolism	0.000224927	0.000602099
861	GmaAffx.27818.1.A1_at	Gb|AAC64874.1_[Arabidopsis_thaliana_(Mouse-ear_cress)]	Metabolism	0.000227455	0.000605329
862	Gma.4374.2.S1_at	NA	Metabolism	0.000228718	0.000607986
864	GmaAffx.4650.1.S1_s_at	F12F1.20_protein_[Arabidopsis_thaliana_(Mouse-ear_cress)]	Metabolism	0.000230824	0.000609922
876	Gma.5327.1.A1_at	3-ketoacyl-CoA_synthase_11_[Arabidopsis_thaliana_(Mouse-ear_cress)]	Metabolism	0.000234194	0.000609922
877	Gma.8038.1.S1_x_at	Protein_phosphatase_2C_(AtP2C-HA);_19519-17666_[Arabidopsis_thaliana__(Mouse-ear_cress)]	Metabolism	0.000234194	0.000609922
881	Gma.16552.1.A1_s_at	Omega-3_fatty_acid_desaturase,_chloroplast_precursor_[Glycine_max_(Soybean)]	Metabolism	0.000234615	0.000609922
882	GmaAffx.47262.1.S1_at	Esterase/lipase/thioesterase_[Medicago_truncatula_(Barrel_medic)]	Metabolism	0.000235036	0.000609922
888	GmaAffx.45805.2.S1_at	O-methyltransferase,_family_2_[Medicago_truncatula_(Barrel_medic)]	Metabolism	0.000237143	0.000611922
890	Gma.10969.1.S1_a_at	Lipoxygenase_[Glycine_max_(Soybean)]	Metabolism	0.000238827	0.000614885
893	GmaAffx.90444.1.S1_s_at	NADPH-dependent_FMN_reductase_[Medicago_truncatula_(Barrel_medic)]	Metabolism	0.000241776	0.000616244
900	Gma.8852.1.A1_at	Riboflavin_biosynthesis_protein_ribAB,_chloroplast_precursor__[Includes:_GTP_cyclohydrolase-2_(EC_3.5.4.25)_(GTP__cyclohydrolase_II);_3,4-dihydroxy-2-butanone_4-phosphate__synthase_(DHBP_synthase)]_[Arabidopsis_thaliana__(Mouse-ear_cress)]	Metabolism	0.00024304	0.000618777
907	GmaAffx.80008.1.S1_at	Phosphomannose_isomerase_[Cyamopsis_tetragonoloba_(Guar)_(Cluster_bean)]	Metabolism	0.000247673	0.000625707
919	Gma.11238.1.S1_at	GcpE_[Lycopersicon_esculentum_(Tomato)]	Metabolism	0.000255676	0.000636798
924	GmaAffx.81268.1.S1_at	Hypothetical_protein_[Arabidopsis_thaliana_(Mouse-ear_cress)]	Metabolism	0.000259467	0.000643442
926	Gma.17915.1.S1_at	Prephenate_dehydratase_[Ipomoea_trifida_(Morning_glory)]	Metabolism	0.000260309	0.000644137
935	GmaAffx.73241.1.S1_at	Similarity_to_endo-beta-N-acetylglucosaminidase_[Arabidopsis_thaliana_(Mouse-ear_cress)]	Metabolism	0.000264943	0.000648936
937	GmaAffx.79040.1.S1_at	1-deoxy-D-xylulose_5-phosphate_reductoisomerase_[Rauvolfia_verticillata]	Metabolism	0.000265364	0.000648936
938	Gma.16843.1.S1_at	Putative_3'(2'),5'-bisphosphate_nucleotidase_[Oryza_sativa_(japonica_cultivar-group)]	Metabolism	0.000269576	0.000655737
943	GmaAffx.43594.1.A1_at	Glucosyltransferase-9_[Phaseolus_angularis_(Adzuki_bean)_(Vigna_angularis)]	Metabolism	0.000272524	0.000662206
945	GmaAffx.81325.1.S1_at	Cytochrome_P450_monooxygenase_CYP75C1_[Medicago_truncatula_(Barrel_medic)]	Metabolism	0.000273367	0.000662664
947	Gma.920.1.A1_s_at	Aminoimidazolecarboximide_ribonucleotide_transformylase/inosine__monophosphate_cyclohydrolase_[Vigna_unguiculata_(Cowpea)]	Metabolism	0.00027463	0.000662664
951	Gma.5165.1.S1_at	Phenazine_biosynthesis_PhzC/PhzF_protein_[Medicago_truncatula_(Barrel_medic)]	Metabolism	0.000275894	0.000662664
954	GmaAffx.23195.1.S1_at	Putative_hydroxymethyltransferase;_49598-47322_[Arabidopsis_thaliana_(Mouse-ear_cress)]	Metabolism	0.000275894	0.000662664
955	GmaAffx.43343.3.S1_s_at	2-hydroxyisoflavanone_dehydratase_[Glycine_max_(Soybean)]	Metabolism	0.000276315	0.000662981
968	Gma.4468.1.S1_at	Acetyl_Co-A_acetyltransferase_[Hevea_brasiliensis_(Para_rubber_tree)]	Metabolism	0.00028474	0.000674019
970	GmaAffx.9045.2.S1_at	Mitochondrial_serine_acetyltransferase_[Thlaspi_goesingense_(Tiny__wild_mustard)]	Metabolism	0.000288109	0.000680589
978	GmaAffx.27818.2.S1_at	Gb|AAC64874.1_[Arabidopsis_thaliana_(Mouse-ear_cress)]	Metabolism	0.000295691	0.000690936
988	Gma.12088.1.S1_s_at	Oxidoreductase,_2OG-Fe(II)_oxygenase-like_protein_[Oryza_sativa_(japonica_cultivar-group)]	Metabolism	0.000298218	0.000690936
1007	Gma.10987.2.S1_x_at	AAA_ATPase,_central_region;_Homeodomain-like_[Medicago_truncatula_(Barrel_medic)]	Metabolism	0.000306643	0.000696371
1013	Gma.1988.1.S1_at	Probable_3-beta-hydroxysteroid-delta(8),delta(7)-isomerase_[Arabidopsis_thaliana_(Mouse-ear_cress)]	Metabolism	0.000309591	0.000700291
1014	Gma.49.1.S1_at	Omega-6_fatty_acid_desaturase,_chloroplast_precursor_[Glycine_max__(Soybean)]	Metabolism	0.000310012	0.000700552
1018	GmaAffx.9482.1.S1_at	RelA-SpoT_like_protein_RSH4_[Nicotiana_tabacum_(Common_tobacco)]	Metabolism	0.000314224	0.000705529
1033	GmaAffx.90945.1.S1_at	Cytochrome_P450_monooxygenase_CYP81E11_[Glycine_max_(Soybean)]	Metabolism	0.0003197	0.000708283
1035	GmaAffx.75986.1.S1_at	At1g09870/F21M12_26_[Arabidopsis_thaliana_(Mouse-ear_cress)]	Metabolism	0.000320543	0.000708283
1040	Gma.4374.2.S1_x_at	NA	Metabolism	0.000322227	0.000709952
1042	GmaAffx.45647.1.A1_at	At1g74680/F1M20_36_[Arabidopsis_thaliana_(Mouse-ear_cress)]	Metabolism	0.000325176	0.000714936
1048	GmaAffx.67921.1.S1_at	Putative_mitochondrial_glyoxalase_II_[Cicer_arietinum_(Chickpea)_(Garbanzo)]	Metabolism	0.000328546	0.000714936
1053	Gma.9622.1.S1_at	O-methyltransferase,_family_2_[Medicago_truncatula_(Barrel_medic)]	Metabolism	0.000328546	0.000714936
1059	GmaAffx.83852.1.S1_at	Zinc_finger,_RING-type_[Medicago_truncatula_(Barrel_medic)]	Metabolism	0.000331073	0.000715678
1061	Gma.10987.2.S1_a_at	AAA_ATPase,_central_region;_Homeodomain-like_[Medicago_truncatula_(Barrel_medic)]	Metabolism	0.0003336	0.000719783
1062	Gma.15037.1.S1_at	NA	Metabolism	0.0003336	0.000719783
1064	GmaAffx.79210.2.S1_x_at	Glucosyltransferase-10_[Phaseolus_angularis_(Adzuki_bean)_(Vigna_angularis)]	Metabolism	0.000335285	0.000720487
1067	Gma.1378.1.S1_at	Arabidopsis_thaliana_genomic_DNA,_chromosome_3,_P1_clone:MUJ8_[Arabidopsis_thaliana_(Mouse-ear_cress)]	Metabolism	0.000336127	0.000720487
1068	GmaAffx.45270.3.S1_at	Nudix_hydrolase_8_[Arabidopsis_thaliana_(Mouse-ear_cress)]	Metabolism	0.000336127	0.000720487
1071	GmaAffx.17650.2.S1_at	Homogentisate_phytyltransferase_VTE2-2_[Glycine_max_(Soybean)]	Metabolism	0.00033697	0.000720944
1075	Gma.358.1.S1_at	2-Hydroxyisoflavanone_dehydratase_[Glycyrrhiza_echinata_(Licorice)]	Metabolism	0.000339918	0.000724096
1076	GmaAffx.17355.1.S1_at	Aminoimidazolecarboximide_ribonucleotide_transformylase/inosine_monophosphate_cyclohydrolase_[Vigna_unguiculata_(Cowpea)]	Metabolism	0.000341182	0.000724096
1077	Gma.9377.1.A1_a_at	AT4g20760/F21C20_110_[Arabidopsis_thaliana_(Mouse-ear_cress)]	Metabolism	0.000341182	0.000724096
1084	GmaAffx.73287.1.S1_at	Fatty_acid_desaturase,_putative_[Medicago_truncatula_(Barrel_medic)]	Metabolism	0.000343709	0.000726544
1087	Gma.17702.2.S1_x_at	Cytochrome_P450_monooxygenase_CYP72A67_[Glycine_max_(Soybean)]	Metabolism	0.0003475	0.00073253
1088	Gma.8731.1.S1_at	Hypothetical_protein_F14P22.80_[Arabidopsis_thaliana_(Mouse-ear__cress)]	Metabolism	0.000347921	0.000732743
1093	Gma.16688.1.A1_at	Hypothetical_protein_F5D21.23_[Arabidopsis_thaliana_(Mouse-ear__cress)]	Metabolism	0.000350449	0.000734018
1106	GmaAffx.14113.1.A1_at	NA	Metabolism	0.000356767	0.000739144
1107	Gma.8220.1.S1_at	NA	Metabolism	0.000357609	0.00074022
1113	Gma.7479.1.A1_at	Hypothetical_protein_[Arabidopsis_thaliana_(Mouse-ear_cress)]	Metabolism	0.000362664	0.000745886
1115	GmaAffx.13068.1.S1_at	3-ketoacyl-CoA_synthase_11_[Arabidopsis_thaliana_(Mouse-ear_cress)]	Metabolism	0.000363085	0.000745886
1117	Gma.12977.1.S1_at	NA	Metabolism	0.000363927	0.000745886
1119	GmaAffx.64999.1.S1_at	Nodulin-like_protein_[Arabidopsis_thaliana_(Mouse-ear_cress)]	Metabolism	0.00036477	0.000746945
1131	GmaAffx.80804.1.S1_at	Nudix_hydrolase_10_[Arabidopsis_thaliana_(Mouse-ear_cress)]	Metabolism	0.000370246	0.000750114
1136	GmaAffx.80898.1.S1_at	Hypothetical_protein_[Medicago_truncatula_(Barrel_medic)]	Metabolism	0.000376143	0.000758707
1154	Gma.3204.1.S1_at	Mitochondrial_pyruvate_dehydrogenase_kinase_isoform_2_[Glycine_max__(Soybean)]	Metabolism	0.0003892	0.0007728
1163	GmaAffx.71023.1.S1_at	At3g57630_[Arabidopsis_thaliana_(Mouse-ear_cress)]	Metabolism	0.000397203	0.000782587
1188	Gma.11289.1.S1_at	Hypothetical_protein_[Arabidopsis_thaliana_(Mouse-ear_cress)]	Metabolism	0.000412367	0.000791949
1190	GmaAffx.37997.1.S1_at	Glycosylation_enzyme-like_protein_[Arabidopsis_thaliana_(Mouse-ear_cress)]	Metabolism	0.00041363	0.000791949
1199	Gma.5529.1.S1_at	NAD(P)H-dependent_6'-deoxychalcone_synthase_[Glycine_max_(Soybean)]	Metabolism	0.000414473	0.000792094
1201	Gma.5157.1.S1_s_at	NA	Metabolism	0.000416158	0.000793989
1211	GmaAffx.78561.1.S1_at	Glucosyltransferase-14_[Phaseolus_angularis_(Adzuki_bean)_(Vigna_angularis)]	Metabolism	0.000427952	0.000809749
1224	GmaAffx.24227.1.S1_at	E-class_P450,_group_I_[Medicago_truncatula_(Barrel_medic)]	Metabolism	0.000441852	0.00082717
1225	Gma.17686.1.S1_at	Cytochrome_P450_monooxygenase_CYP76E3_[Glycine_max_(Soybean)]	Metabolism	0.000442273	0.000827283
1226	GmaAffx.80610.1.S1_at	Pyruvate_dehydrogenase_E1_alpha_subunit_[Arabidopsis_thaliana_(Mouse-ear_cress)]	Metabolism	0.000443115	0.000827508
1228	GmaAffx.46842.1.S1_at	Hypothetical_protein_[Medicago_truncatula_(Barrel_medic)]	Metabolism	0.000444379	0.000829192
1229	GmaAffx.74811.1.S1_at	GTP_cyclohydrolase_I_[Lycopersicon_esculentum_(Tomato)]	Metabolism	0.000445221	0.000830087
1234	GmaAffx.53768.1.S1_at	Allene_oxide_synthase_precursor_[Medicago_truncatula_(Barrel_medic)]	Metabolism	0.000450276	0.00083611
1242	GmaAffx.42255.1.S1_s_at	Fumarylacetoacetase_[Medicago_truncatula_(Barrel_medic)]	Metabolism	0.000453224	0.000836164
1243	GmaAffx.62625.1.S1_at	Acyl-ACP_thioesterase_[Garcinia_mangostana]	Metabolism	0.000453646	0.000836268
1244	GmaAffx.81724.1.S1_at	Purple_acid_phosphatase-like_protein_[Arabidopsis_thaliana_(Mouse-ear_cress)]	Metabolism	0.000454909	0.000837923
1247	Gma.7768.2.S1_at	Hypothetical_protein_At2g37940_[Arabidopsis_thaliana_(Mouse-ear_cress)]	Metabolism	0.000457015	0.000839205
1248	Gma.17926.1.S1_a_at	NAD-binding_site;_Nucleotide_sugar_epimerase_[Medicago_truncatula__(Barrel_medic)]	Metabolism	0.000457437	0.000839205
1250	GmaAffx.83060.1.S1_at	AT3g06200/F28L1_14_[Arabidopsis_thaliana_(Mouse-ear_cress)]	Metabolism	0.000458279	0.000839407
1251	GmaAffx.8973.1.S1_at	SAM_(And_some_other_nucleotide)_binding_motif_[Medicago_truncatula_(Barrel_medic)]	Metabolism	0.000458279	0.000839407
1253	GmaAffx.41357.3.S1_at	Putative_UDP-N-acetylglucosamine-dolichyl-phosphate_N-_acetylglucosaminephosphotransferase_[Arabidopsis_thaliana_(Mouse-ear_cress)]	Metabolism	0.000460385	0.000841918
1254	GmaAffx.90369.1.S1_s_at	2-hydroxyphytanoyl-CoA_lyase-like_protein_[Arabidopsis_thaliana__(Mouse-ear_cress)]	Metabolism	0.000460806	0.000842016
1267	GmaAffx.90369.1.S1_at	2-hydroxyphytanoyl-CoA_lyase-like_protein_[Arabidopsis_thaliana__(Mouse-ear_cress)]	Metabolism	0.000470915	0.000849162
1272	Gma.7423.2.S1_a_at	Putative_acyl-CoA_synthetase_[Capsicum_annuum_(Bell_pepper)]	Metabolism	0.000471758	0.000849162
1275	Gma.2616.1.S1_at	Acyl-coenzyme_A_oxidase_3,_peroxisomal_precursor_[Arabidopsis__thaliana_(Mouse-ear_cress)]	Metabolism	0.000473443	0.000850858
1290	GmaAffx.14473.1.S1_at	Glycosyl_transferase,_family_8_[Medicago_truncatula_(Barrel_medic)]	Metabolism	0.0004865	0.000863136
1304	GmaAffx.90562.1.S1_s_at	Glycosyl_transferase,_family_2_[Medicago_truncatula_(Barrel_medic)]	Metabolism	0.000496188	0.000868573
1310	Gma.4269.3.S1_a_at	Adenine_phosphoribosyltransferase-like_[Solanum_tuberosum_(Potato)]	Metabolism	0.000496609	0.000868647
1315	Gma.6782.2.S1_a_at	Hypothetical_protein_F15D2.25_[Arabidopsis_thaliana_(Mouse-ear_cress)]	Metabolism	0.000499558	0.000870482
1321	Gma.4456.1.S1_at	Toc64_[Pisum_sativum_(Garden_pea)]	Metabolism	0.000506297	0.000878218
1327	GmaAffx.93026.1.S1_at	NA	Metabolism	0.000511773	0.000883703
1337	GmaAffx.92863.1.S1_at	Acyl-CoA-binding_protein_[Gossypium_hirsutum_(Upland_cotton)]	Metabolism	0.000516827	0.000885094
1343	Gma.2991.2.S1_at	Cysteine_desulfurase,_mitochondrial_precursor_[Arabidopsis_thaliana_(Mouse-ear_cress)]	Metabolism	0.000520618	0.000887663
1347	Gma.16336.1.S1_at	Putative_methionine_sulfoxide_reductase_B_[Oryza_sativa_(japonica_cultivar-group)]	Metabolism	0.000525673	0.00089367
1353	GmaAffx.92143.1.S1_s_at	Hypothetical_protein_At5g22140/T6G21_250_[Arabidopsis_thaliana_(Mouse-ear_cress)]	Metabolism	0.000529043	0.000894307
1360	GmaAffx.68813.1.S1_at	Glucosyltransferase-7_[Phaseolus_angularis_(Adzuki_bean)_(Vigna__angularis)]	Metabolism	0.000531149	0.000894307
1361	GmaAffx.92223.1.S1_at	F22C12.5_[Arabidopsis_thaliana_(Mouse-ear_cress)]	Metabolism	0.000532834	0.000894307
1363	Gma.8915.1.S1_at	Glucose-6-phosphate_1-dehydrogenase_2,_chloroplast_precursor__[Arabidopsis_thaliana_(Mouse-ear_cress)]	Metabolism	0.000533255	0.000894307
1369	Gma.5198.1.A1_at	AT3g15350/K7L4_15_[Arabidopsis_thaliana_(Mouse-ear_cress)]	Metabolism	0.000536624	0.000894307
1373	Gma.9978.2.S1_at	Fatty_acid_hydroxylase,_putative_[Medicago_truncatula_(Barrel_medic)]	Metabolism	0.000537046	0.000894307
1383	GmaAffx.78940.1.A1_at	T14N5.14_protein_[Arabidopsis_thaliana_(Mouse-ear_cress)]	Metabolism	0.000541679	0.000894307
1388	Gma.6602.1.S1_at	NA	Metabolism	0.000542521	0.000894307
1399	Gma.5309.1.S1_at	Hypothetical_protein_[Medicago_truncatula_(Barrel_medic)]	Metabolism	0.000546734	0.000894307
1400	GmaAffx.17650.1.S1_at	Homogentisate_phytyltransferase_VTE2-2_[Glycine_max_(Soybean)]	Metabolism	0.000546734	0.000894307
1404	Gma.5157.2.A1_s_at	NA	Metabolism	0.000548418	0.000895045
1412	GmaAffx.8655.1.S1_at	Hypothetical_protein_F18O22_100_[Arabidopsis_thaliana_(Mouse-ear_cress)]	Metabolism	0.000557685	0.000905011
1429	GmaAffx.40080.1.A1_at	NA	Metabolism	0.000571585	0.000916534
1447	GmaAffx.90836.1.S1_at	Hypothetical_protein_F17C15_30_[Arabidopsis_thaliana_(Mouse-ear_cress)]	Metabolism	0.000590961	0.000935272
1448	GmaAffx.12014.1.A1_at	NA	Metabolism	0.000591382	0.000935272
1449	Gma.16358.1.S1_at	Cyclo-DOPA_5-O-glucosyltransferase_[Celosia_cristata]	Metabolism	0.000591803	0.000935272
1451	Gma.9128.1.A1_at	Alpha-D-xylosidase_precursor_[Tropaeolum_majus_(Common_nasturtium)]	Metabolism	0.000593067	0.000935272
1454	Gma.6637.1.S1_at	Cytosolic_aldehyde_dehydrogenase_RF2C_[Zea_mays_(Maize)]	Metabolism	0.000593488	0.000935292
1458	GmaAffx.38907.1.S1_at	Lipase,_class_3_[Medicago_truncatula_(Barrel_medic)]	Metabolism	0.000596437	0.00093736
1459	Gma.11134.1.A1_at	At1g06690/F4H5_17_[Arabidopsis_thaliana_(Mouse-ear_cress)]	Metabolism	0.000598543	0.000938738
1463	Gma.4425.2.S1_at	Probable_pyridoxin_biosynthesis_PDX1-like_protein_3_[Arabidopsis_thaliana_(Mouse-ear_cress)]	Metabolism	0.000603176	0.000944712
1466	Gma.17508.1.S1_at	IMP_dehydrogenase/GMP_reductase_[Medicago_truncatula_(Barrel_medic)]	Metabolism	0.000604861	0.000945412
1470	Gma.13062.1.S1_at	(1-4)-beta-mannan_endohydrolase_[Eucalyptus_globulus_subsp._globulus_(Tasmanian_blue_gum)]	Metabolism	0.000609494	0.000948162
1478	Gma.4206.1.S1_s_at	Isoflavone_synthase_1_[Lens_culinaris_(Lentil)]	Metabolism	0.000613285	0.000950797
1481	Gma.8203.2.S1_a_at	NA	Metabolism	0.000616234	0.000953433
1487	Gma.13342.1.A1_at	Isoflavone_reductase_homolog_[Lupinus_albus_(White_lupin)]	Metabolism	0.000620867	0.000956107
1493	GmaAffx.87031.1.S1_at	L-ascorbate_oxidase_precursor_[Medicago_truncatula_(Barrel_medic)]	Metabolism	0.000624658	0.000956179
1509	Gma.2319.2.S1_at	Probable_3-ketoacyl-CoA_synthase_4_[Arabidopsis_thaliana_(Mouse-ear__cress)]	Metabolism	0.000633924	0.000961972
1511	Gma.16567.1.A1_at	Haloacid_dehalogenase/epoxide_hydrolase_[Medicago_truncatula_(Barrel__medic)]	Metabolism	0.000634767	0.000961972
1512	Gma.17450.1.S1_at	Nudix_hydrolase_17,_mitochondrial_precursor_[Arabidopsis_thaliana_(Mouse-ear_cress)]	Metabolism	0.000634767	0.000961972
1521	GmaAffx.91313.1.S1_s_at	9/13_hydroperoxide_lyase_[Medicago_truncatula_(Barrel_medic)]	Metabolism	0.000641506	0.000965163
1524	GmaAffx.92642.1.S1_s_at	Glucose-6-phosphate_1-dehydrogenase_2,_chloroplast_precursor_[Arabidopsis_thaliana_(Mouse-ear_cress)]	Metabolism	0.000642349	0.000965163
1532	Gma.8119.3.S1_at	Beta_galactosidase_[Phaseolus_aureus_(Mung_bean)_(Vigna_radiata)]	Metabolism	0.000649509	0.000971463
1540	GmaAffx.91033.1.A1_s_at	Cytochrome_P450_71D8_[Glycine_max_(Soybean)]	Metabolism	0.000657512	0.000976415
1546	Gma.5478.1.S1_at	UDP-glucuronosyl/UDP-glucosyltransferase_[Medicago_truncatula_(Barrel_medic)]	Metabolism	0.000660461	0.00097824
1550	GmaAffx.81385.1.S1_s_at	Cytochrome_P450_[Pyrus_communis_(Pear)]	Metabolism	0.000661724	0.00097824
1558	Gma.15323.1.S1_at	2-oxo_acid_dehydrogenase,_lipoyl-binding_site_[Medicago_truncatula_(Barrel_medic)]	Metabolism	0.0006672	0.00098126
1560	GmaAffx.87055.1.S1_at	T24P13.20_[Arabidopsis_thaliana_(Mouse-ear_cress)]	Metabolism	0.000668464	0.000981868
1561	GmaAffx.67686.1.S1_at	2-nitropropane_dioxygenase-like_protein_[Arabidopsis_thaliana_(Mouse-ear_cress)]	Metabolism	0.000673097	0.000986693
1566	GmaAffx.9522.1.A1_at	NA	Metabolism	0.000674782	0.000986693
1569	Gma.13925.1.A1_at	Galactose_mutarotase-like_[Medicago_truncatula_(Barrel_medic)]	Metabolism	0.000675624	0.000986693
1574	GmaAffx.68456.1.S1_at	Cytochrome_P450_[Cicer_arietinum_(Chickpea)_(Garbanzo)]	Metabolism	0.000679837	0.000989062
1580	Gma.4063.1.S1_at	Purple_acid_phosphatase-like_protein_[Arabidopsis_thaliana_(Mouse-ear__cress)]	Metabolism	0.000685312	0.000993783
1586	Gma.7613.2.S1_at	NA	Metabolism	0.000688261	0.000994355
62	GmaAffx.93153.1.S1_s_at	NA	No_Homology_to_Known_Proteins	8e-06	0.000273703
68	Gma.7502.1.A1_at	NA	No_Homology_to_Known_Proteins	8.85e-06	0.000281506
74	GmaAffx.64305.1.S1_s_at	NA	No_Homology_to_Known_Proteins	9.69e-06	0.000299983
81	GmaAffx.39590.1.S1_at	NA	No_Homology_to_Known_Proteins	1.26e-05	0.000330913
117	Gma.3965.1.S1_at	NA	No_Homology_to_Known_Proteins	1.77e-05	0.000340646
131	GmaAffx.90521.1.S1_at	NA	No_Homology_to_Known_Proteins	2.06e-05	0.000340646
132	GmaAffx.91479.1.S1_s_at	NA	No_Homology_to_Known_Proteins	2.06e-05	0.000340646
137	Gma.3714.1.S1_at	NA	No_Homology_to_Known_Proteins	2.11e-05	0.000340646
158	GmaAffx.33092.1.S1_at	NA	No_Homology_to_Known_Proteins	2.4e-05	0.000341338
159	GmaAffx.4296.1.S1_at	NA	No_Homology_to_Known_Proteins	2.4e-05	0.000341338
176	GmaAffx.82777.1.S1_at	NA	No_Homology_to_Known_Proteins	2.78e-05	0.000342951
180	GmaAffx.36502.1.S1_at	NA	No_Homology_to_Known_Proteins	2.82e-05	0.000342951
202	Gma.17928.1.S1_at	NA	No_Homology_to_Known_Proteins	3.2e-05	0.000359131
221	Gma.3326.1.S1_at	NA	No_Homology_to_Known_Proteins	3.5e-05	0.000359231
239	GmaAffx.34785.1.S1_s_at	NA	No_Homology_to_Known_Proteins	3.79e-05	0.000363451
249	Gma.6719.2.S1_at	NA	No_Homology_to_Known_Proteins	4e-05	0.000366762
250	Gma.12873.1.S1_at	NA	No_Homology_to_Known_Proteins	4e-05	0.000366762
260	GmaAffx.90222.1.S1_at	NA	No_Homology_to_Known_Proteins	4.34e-05	0.000369862
270	GmaAffx.55244.1.A1_at	NA	No_Homology_to_Known_Proteins	4.42e-05	0.000369862
277	GmaAffx.68112.2.S1_at	NA	No_Homology_to_Known_Proteins	4.68e-05	0.000385371
311	GmaAffx.62443.1.S1_at	NA	No_Homology_to_Known_Proteins	5.39e-05	0.00039266
318	Gma.13580.3.S1_at	NA	No_Homology_to_Known_Proteins	5.52e-05	0.00039266
359	GmaAffx.58529.1.A1_at	NA	No_Homology_to_Known_Proteins	6.49e-05	0.00040722
432	Gma.18057.1.S1_at	NA	No_Homology_to_Known_Proteins	8.17e-05	0.000420346
446	GmaAffx.38122.1.S1_at	NA	No_Homology_to_Known_Proteins	8.42e-05	0.000420346
450	Gma.13609.1.A1_at	NA	No_Homology_to_Known_Proteins	8.42e-05	0.000420346
469	Gma.17030.1.S1_at	NA	No_Homology_to_Known_Proteins	8.68e-05	0.000420346
476	Gma.14471.1.S1_s_at	NA	No_Homology_to_Known_Proteins	8.85e-05	0.000423633
478	Gma.17639.1.S1_at	NA	No_Homology_to_Known_Proteins	8.93e-05	0.000423633
484	GmaAffx.18238.1.S1_s_at	NA	No_Homology_to_Known_Proteins	9.01e-05	0.000426746
498	GmaAffx.73269.1.S1_at	NA	No_Homology_to_Known_Proteins	9.35e-05	0.000426825
501	Gma.7858.1.A1_at	NA	No_Homology_to_Known_Proteins	9.35e-05	0.000426825
504	GmaAffx.10340.1.S1_x_at	NA	No_Homology_to_Known_Proteins	9.48e-05	0.000430876
555	Gma.8614.1.S1_at	NA	No_Homology_to_Known_Proteins	0.000109936	0.000453888
583	Gma.728.1.A1_at	NA	No_Homology_to_Known_Proteins	0.000116676	0.000458577
592	Gma.14227.1.A1_at	NA	No_Homology_to_Known_Proteins	0.000120467	0.000465492
596	GmaAffx.93008.1.S1_s_at	NA	No_Homology_to_Known_Proteins	0.000121309	0.000466388
606	Gma.6223.1.S1_at	NA	No_Homology_to_Known_Proteins	0.000125521	0.000474618
611	Gma.3980.1.S1_at	NA	No_Homology_to_Known_Proteins	0.000127206	0.000475496
614	Gma.5815.1.S1_at	NA	No_Homology_to_Known_Proteins	0.000128049	0.000477866
624	Gma.4382.1.S1_at	NA	No_Homology_to_Known_Proteins	0.000132682	0.000482582
625	Gma.3976.1.S1_at	NA	No_Homology_to_Known_Proteins	0.000132682	0.000482582
628	GmaAffx.55934.1.S1_at	NA	No_Homology_to_Known_Proteins	0.000133524	0.000482582
635	GmaAffx.39765.1.S1_s_at	NA	No_Homology_to_Known_Proteins	0.000133946	0.000482582
647	GmaAffx.15176.1.S1_at	NA	No_Homology_to_Known_Proteins	0.000136894	0.000484071
672	GmaAffx.29717.1.S1_at	NA	No_Homology_to_Known_Proteins	0.000144476	0.000492635
691	GmaAffx.16435.1.A1_at	NA	No_Homology_to_Known_Proteins	0.000151636	0.000502776
696	GmaAffx.60595.1.S1_at	NA	No_Homology_to_Known_Proteins	0.000153321	0.000504769
699	Gma.3546.3.S1_a_at	NA	No_Homology_to_Known_Proteins	0.000156691	0.000512915
706	GmaAffx.47538.1.S1_at	NA	No_Homology_to_Known_Proteins	0.000158797	0.000515392
717	GmaAffx.69027.1.S1_at	NA	No_Homology_to_Known_Proteins	0.00016343	0.000522292
744	GmaAffx.14833.2.S1_at	NA	No_Homology_to_Known_Proteins	0.000178173	0.000548742
759	Gma.15870.1.A1_at	NA	No_Homology_to_Known_Proteins	0.000187018	0.000564482
778	Gma.6274.1.S1_at	NA	No_Homology_to_Known_Proteins	0.000193336	0.000568691
787	GmaAffx.49246.1.S1_at	NA	No_Homology_to_Known_Proteins	0.00019797	0.000575223
793	GmaAffx.73235.1.S1_at	NA	No_Homology_to_Known_Proteins	0.000199655	0.000575223
794	GmaAffx.29026.1.A1_at	NA	No_Homology_to_Known_Proteins	0.000199655	0.000575223
807	GmaAffx.91955.1.S1_at	NA	No_Homology_to_Known_Proteins	0.000204288	0.000578621
818	GmaAffx.46683.1.S1_at	NA	No_Homology_to_Known_Proteins	0.000210606	0.000589233
822	GmaAffx.71674.1.S1_at	NA	No_Homology_to_Known_Proteins	0.000212291	0.000590776
824	GmaAffx.38977.1.S1_s_at	NA	No_Homology_to_Known_Proteins	0.000214818	0.000590776
839	GmaAffx.87310.1.S1_at	NA	No_Homology_to_Known_Proteins	0.000217346	0.000590776
841	GmaAffx.20724.1.S1_at	NA	No_Homology_to_Known_Proteins	0.000217346	0.000590776
842	Gma.6617.1.S1_at	NA	No_Homology_to_Known_Proteins	0.000217346	0.000590776
857	GmaAffx.87531.1.S1_at	NA	No_Homology_to_Known_Proteins	0.000226612	0.00060491
898	GmaAffx.38440.1.S1_at	NA	No_Homology_to_Known_Proteins	0.000241776	0.000616244
899	Gma.6758.2.S1_at	NA	No_Homology_to_Known_Proteins	0.000241776	0.000616244
927	GmaAffx.10717.1.S1_at	NA	No_Homology_to_Known_Proteins	0.000261573	0.000645168
929	Gma.13713.1.A1_at	NA	No_Homology_to_Known_Proteins	0.000261994	0.000645168
932	GmaAffx.18070.1.S1_at	NA	No_Homology_to_Known_Proteins	0.000262415	0.000645168
940	GmaAffx.22135.1.A1_at	NA	No_Homology_to_Known_Proteins	0.000269576	0.000655737
962	GmaAffx.83562.1.S1_at	NA	No_Homology_to_Known_Proteins	0.000283476	0.000674019
966	GmaAffx.82085.1.A1_at	NA	No_Homology_to_Known_Proteins	0.00028474	0.000674019
971	GmaAffx.34612.1.S1_at	NA	No_Homology_to_Known_Proteins	0.00028853	0.000680882
973	GmaAffx.70823.2.S1_at	NA	No_Homology_to_Known_Proteins	0.000290215	0.000683451
1020	GmaAffx.88017.1.A1_at	NA	No_Homology_to_Known_Proteins	0.000315488	0.000705529
1027	Gma.9036.1.S1_at	NA	No_Homology_to_Known_Proteins	0.00031633	0.0007056
1043	GmaAffx.74819.1.S1_at	NA	No_Homology_to_Known_Proteins	0.000326018	0.000714936
1054	GmaAffx.11434.1.S1_at	NA	No_Homology_to_Known_Proteins	0.000328967	0.000715173
1069	GmaAffx.10340.1.S1_s_at	NA	No_Homology_to_Known_Proteins	0.000336127	0.000720487
1095	Gma.10234.1.S1_at	NA	No_Homology_to_Known_Proteins	0.00035087	0.000734229
1097	Gma.6613.1.A1_at	NA	No_Homology_to_Known_Proteins	0.000352555	0.00073507
1104	GmaAffx.83317.3.S1_at	NA	No_Homology_to_Known_Proteins	0.000355082	0.000736986
1108	GmaAffx.81996.1.S1_at	NA	No_Homology_to_Known_Proteins	0.000359715	0.000743907
1122	GmaAffx.89772.2.S1_x_at	NA	No_Homology_to_Known_Proteins	0.000366876	0.000748582
1146	GmaAffx.18418.1.S1_at	NA	No_Homology_to_Known_Proteins	0.000382461	0.000763387
1166	GmaAffx.39943.1.S1_s_at	NA	No_Homology_to_Known_Proteins	0.000398888	0.000783213
1179	GmaAffx.49751.1.S1_at	NA	No_Homology_to_Known_Proteins	0.000406891	0.000790795
1192	GmaAffx.59648.1.S1_at	NA	No_Homology_to_Known_Proteins	0.00041363	0.000791949
1202	GmaAffx.83590.1.S1_at	NA	No_Homology_to_Known_Proteins	0.000417843	0.000796541
1214	GmaAffx.85497.1.S1_at	NA	No_Homology_to_Known_Proteins	0.000430058	0.000811723
1218	Gma.13546.1.A1_at	NA	No_Homology_to_Known_Proteins	0.000432585	0.000813812
1219	GmaAffx.89772.42.S1_x_at	NA	No_Homology_to_Known_Proteins	0.000435955	0.000819478
1237	GmaAffx.83317.2.S1_at	NA	No_Homology_to_Known_Proteins	0.000451961	0.000836164
1241	GmaAffx.12881.1.S1_at	NA	No_Homology_to_Known_Proteins	0.000453224	0.000836164
1246	GmaAffx.25964.1.S1_at	NA	No_Homology_to_Known_Proteins	0.000457015	0.000839205
1257	Gma.954.2.S1_at	NA	No_Homology_to_Known_Proteins	0.000464176	0.000845477
1261	GmaAffx.59582.1.A1_at	NA	No_Homology_to_Known_Proteins	0.000466703	0.000848058
1279	Gma.9925.1.S1_at	NA	No_Homology_to_Known_Proteins	0.000478918	0.000856667
1296	Gma.3457.1.S1_at	NA	No_Homology_to_Known_Proteins	0.000488185	0.000863136
1302	GmaAffx.89772.2.S1_at	NA	No_Homology_to_Known_Proteins	0.000492818	0.000867313
1328	Gma.13643.1.A1_at	NA	No_Homology_to_Known_Proteins	0.000512615	0.000884069
1336	GmaAffx.87062.1.S1_at	NA	No_Homology_to_Known_Proteins	0.000516827	0.000885094
1338	GmaAffx.87522.1.S1_at	NA	No_Homology_to_Known_Proteins	0.000516827	0.000885094
1342	Gma.12326.1.S1_at	NA	No_Homology_to_Known_Proteins	0.000520197	0.000887663
1350	Gma.14197.1.A1_at	NA	No_Homology_to_Known_Proteins	0.000526515	0.00089367
1357	GmaAffx.66132.1.S1_at	NA	No_Homology_to_Known_Proteins	0.000530306	0.000894307
1365	GmaAffx.31622.1.S1_at	NA	No_Homology_to_Known_Proteins	0.000534097	0.000894307
1387	Gma.13436.1.A1_at	NA	No_Homology_to_Known_Proteins	0.000542521	0.000894307
1406	GmaAffx.50050.1.S1_at	NA	No_Homology_to_Known_Proteins	0.000549682	0.000895831
1409	GmaAffx.50613.1.A1_at	NA	No_Homology_to_Known_Proteins	0.000552631	0.000898718
1415	GmaAffx.68900.1.S1_at	NA	No_Homology_to_Known_Proteins	0.000564003	0.000913324
1424	GmaAffx.24308.1.S1_at	NA	No_Homology_to_Known_Proteins	0.000568637	0.000914365
1433	GmaAffx.31311.1.S1_at	NA	No_Homology_to_Known_Proteins	0.000576218	0.000921384
1440	GmaAffx.40065.1.A1_at	NA	No_Homology_to_Known_Proteins	0.000581273	0.000923694
1441	Gma.12594.1.S1_at	NA	No_Homology_to_Known_Proteins	0.000581694	0.000923694
1452	GmaAffx.71737.2.S1_at	NA	No_Homology_to_Known_Proteins	0.000593067	0.000935272
1460	Gma.14183.1.A1_at	NA	No_Homology_to_Known_Proteins	0.000598543	0.000938738
1471	Gma.14267.1.S1_at	NA	No_Homology_to_Known_Proteins	0.000609915	0.000948162
1474	Gma.13739.1.A1_at	NA	No_Homology_to_Known_Proteins	0.000610758	0.000948162
1483	GmaAffx.46481.1.S1_s_at	NA	No_Homology_to_Known_Proteins	0.000620024	0.000956107
1486	Gma.15704.1.S1_at	NA	No_Homology_to_Known_Proteins	0.000620867	0.000956107
1499	GmaAffx.11850.1.S1_at	NA	No_Homology_to_Known_Proteins	0.000627185	0.000956179
1502	GmaAffx.78636.1.S1_at	NA	No_Homology_to_Known_Proteins	0.000627606	0.000956179
1515	Gma.7815.1.A1_s_at	NA	No_Homology_to_Known_Proteins	0.000637715	0.000963891
1516	Gma.13453.1.A1_at	NA	No_Homology_to_Known_Proteins	0.000638137	0.000963891
1533	GmaAffx.68112.1.S1_at	NA	No_Homology_to_Known_Proteins	0.000652037	0.000973972
1538	GmaAffx.59847.1.S1_at	NA	No_Homology_to_Known_Proteins	0.000655828	0.000976415
1552	GmaAffx.42322.1.S1_at	NA	No_Homology_to_Known_Proteins	0.000665094	0.00098126
1554	GmaAffx.21483.1.S1_at	NA	No_Homology_to_Known_Proteins	0.000665937	0.00098126
53	Gma.12187.1.A1_s_at	NA	Post-Transcription	8e-06	0.000273703
208	Gma.5765.1.S1_at	NA	Post-Transcription	3.33e-05	0.000359131
225	GmaAffx.31764.1.S1_at	NA	Post-Transcription	3.58e-05	0.000359325
293	Gma.5765.2.S1_at	NA	Post-Transcription	5.01e-05	0.000391282
401	GmaAffx.27480.1.A1_at	Putative_DEAD-box_protein_abstrakt_[Trifolium_pratense_(Red_clover)]	Post-Transcription	7.5e-05	0.000420346
502	GmaAffx.30043.1.S1_at	OsGRP1_[Oryza_sativa_(Rice)]	Post-Transcription	9.35e-05	0.000426825
521	GmaAffx.82552.2.S1_at	AAA_ATPase;_DEAD/DEAH_box_helicase,_N-terminal_[Medicago_truncatula_(Barrel_medic)]	Post-Transcription	0.000101091	0.000438876
529	Gma.10475.1.S1_at	Similarity_to_O-linked_GlcNAc_transferase_[Arabidopsis_thaliana__(Mouse-ear_cress)]	Post-Transcription	0.000101512	0.000438876
618	GmaAffx.14915.1.S1_at	NA	Post-Transcription	0.000129733	0.00048102
736	Gma.16817.1.S1_s_at	Glycine-rich_RNA-binding_protein_[Glycine_max_(Soybean)]	Post-Transcription	0.000173961	0.000541433
855	Gma.8291.1.S1_at	Hypothetical_protein_At3g13700/MMM17_13_[Arabidopsis_thaliana_(Mouse-ear_cress)]	Post-Transcription	0.000224927	0.000602099
911	GmaAffx.72700.1.S1_at	Hypothetical_protein_[Arabidopsis_thaliana_(Mouse-ear_cress)]	Post-Transcription	0.000249358	0.000627197
944	Gma.11907.1.S1_at	Putative_RNA_binding_protein_[Solanum_commersonii_(Commerson's_wild_potato)]	Post-Transcription	0.000272946	0.000662527
960	Gma.17848.1.S1_at	AT5g23690/MQM1_4_[Arabidopsis_thaliana_(Mouse-ear_cress)]	Post-Transcription	0.000280949	0.000670587
1264	GmaAffx.38017.1.S1_at	FPA_[Pisum_sativum_(Garden_pea)]	Post-Transcription	0.000470494	0.000849162
1282	GmaAffx.23475.1.A1_at	Putative_thiol-disulphide_oxidoreductase_DCC_[Medicago_truncatula_(Barrel_medic)]	Post-Transcription	0.000480603	0.00085901
1309	Gma.17665.2.S1_at	Predicted_protein_[Populus_alba_x_Populus_tremula]	Post-Transcription	0.000496188	0.000868573
1316	GmaAffx.76624.1.S1_at	NA	Post-Transcription	0.000500821	0.000871501
1331	GmaAffx.55466.1.S1_at	Dbj|BAA86474.1_[Arabidopsis_thaliana_(Mouse-ear_cress)]	Post-Transcription	0.0005143	0.000884069
1355	Gma.15407.4.S1_at	Splicing_factor-like_protein_[Vitis_riparia_(Frost_grape)_(Vitis_vulpina)]	Post-Transcription	0.000529043	0.000894307
1372	Gma.6963.2.S1_at	AT3g07810/F17A17_15_[Arabidopsis_thaliana_(Mouse-ear_cress)]	Post-Transcription	0.000537046	0.000894307
1384	Gma.8186.1.S1_at	Putative_splicing_factor_[Oryza_sativa_(japonica_cultivar-group)]	Post-Transcription	0.000541679	0.000894307
1411	Gma.15462.1.S1_a_at	RNA-binding_region_RNP-1_[Medicago_truncatula_(Barrel_medic)]	Post-Transcription	0.000555158	0.000901549
1419	Gma.8114.2.S1_a_at	68_kDa_protein_HP68_[Triticum_aestivum_(Wheat)]	Post-Transcription	0.000565688	0.00091347
1428	Gma.7605.1.A1_at	Helicase,_C-terminal_[Medicago_truncatula_(Barrel_medic)]	Post-Transcription	0.000570743	0.000915824
29	Gma.1764.1.S1_at	Putative_zinc_dependent_protease_[Trifolium_pratense_(Red_clover)]	Protein_Destination_&_Storage	2.53e-06	0.000186806
40	GmaAffx.88762.1.S1_x_at	Probable_glutathione_S-transferase_[Glycine_max_(Soybean)]	Protein_Destination_&_Storage	4.21e-06	0.000229801
100	GmaAffx.5537.1.S1_at	H+-transporting_two-sector_ATPase,_delta_(OSCP)_subunit;_Peptidase,_metallopeptidases_[Medicago_truncatula_(Barrel_medic)]	Protein_Destination_&_Storage	1.52e-05	0.000330913
124	GmaAffx.11242.1.S1_s_at	Putative_serine_carboxipeptidase_[Ipomoea_trifida_(Morning_glory)]	Protein_Destination_&_Storage	1.9e-05	0.000340646
134	GmaAffx.13837.1.S1_at	ATP-dependent_Clp_protease_proteolytic_subunit_[Glycine_max__(Soybean)]	Protein_Destination_&_Storage	2.11e-05	0.000340646
155	GmaAffx.91108.1.S1_s_at	F1N21.16_[Arabidopsis_thaliana_(Mouse-ear_cress)]	Protein_Destination_&_Storage	2.4e-05	0.000341338
160	Gma.5207.1.A1_at	Hypothetical_protein_At5g63200_[Arabidopsis_thaliana_(Mouse-ear_cress)]	Protein_Destination_&_Storage	2.4e-05	0.000341338
161	GmaAffx.92196.1.S1_s_at	Peptidyl-prolyl_cis-trans_isomerase_CYP20-2,_chloroplast_precursor_[Arabidopsis_thaliana_(Mouse-ear_cress)]	Protein_Destination_&_Storage	2.44e-05	0.000341338
181	Gma.7766.1.S1_at	17.9_kDa_class_II_heat_shock_protein_[Glycine_max_(Soybean)]	Protein_Destination_&_Storage	2.82e-05	0.000342951
192	GmaAffx.6593.1.S1_at	Heat_shock_cognate_70_kDa_protein_1_[Arabidopsis_thaliana_(Mouse-ear__cress)]	Protein_Destination_&_Storage	2.95e-05	0.000342951
195	Gma.7355.2.A1_at	Ubiquitin-conjugating_enzyme,_E2_[Medicago_truncatula_(Barrel_medic)]	Protein_Destination_&_Storage	2.95e-05	0.000342951
197	Gma.9013.1.S1_x_at	Glutathione_S-transferase_GST_13_[Glycine_max_(Soybean)]	Protein_Destination_&_Storage	2.95e-05	0.000342951
216	GmaAffx.83144.1.S1_at	NA	Protein_Destination_&_Storage	3.45e-05	0.000359231
235	GmaAffx.71580.1.S1_at	Putative_ubiquitin-conjugating_enzyme_[Arabidopsis_thaliana_(Mouse-ear_cress)]	Protein_Destination_&_Storage	3.71e-05	0.000361423
289	Gma.1502.1.S1_at	Glutathione_S-transferase_GST_14_[Glycine_max_(Soybean)]	Protein_Destination_&_Storage	4.93e-05	0.000386726
343	GmaAffx.59252.1.S1_at	Zinc_finger,_RING-type;_RINGv_[Medicago_truncatula_(Barrel_medic)]	Protein_Destination_&_Storage	6.15e-05	0.000400788
350	GmaAffx.61950.1.S1_at	Serine_carboxypeptidase_II_[Platanus_acerifolia_(London_plane_tree)]	Protein_Destination_&_Storage	6.19e-05	0.000400788
367	Gma.10582.4.S1_a_at	Expressed_protein_[Arabidopsis_thaliana_(Mouse-ear_cress)]	Protein_Destination_&_Storage	6.57e-05	0.000408037
373	Gma.7443.1.S1_a_at	NA	Protein_Destination_&_Storage	6.74e-05	0.000411134
380	Gma.7438.1.S1_at	Cyclin-like_F-box;_Galactose_oxidase,_central_[Medicago_truncatula_(Barrel_medic)]	Protein_Destination_&_Storage	6.91e-05	0.000411134
386	Gma.1502.2.S1_a_at	Glutathione_S-transferase_GST_14_[Glycine_max_(Soybean)]	Protein_Destination_&_Storage	6.95e-05	0.00041257
390	Gma.10582.1.S1_at	Expressed_protein_[Arabidopsis_thaliana_(Mouse-ear_cress)]	Protein_Destination_&_Storage	7.08e-05	0.000415763
406	Gma.1560.1.S1_s_at	F3F9.11_[Arabidopsis_thaliana_(Mouse-ear_cress)]	Protein_Destination_&_Storage	7.58e-05	0.000420346
407	Gma.2433.1.S1_at	NA	Protein_Destination_&_Storage	7.58e-05	0.000420346
411	GmaAffx.67157.1.S1_at	Chloroplast_protease_precursor_[Capsicum_annuum_(Bell_pepper)]	Protein_Destination_&_Storage	7.79e-05	0.000420346
427	Gma.13372.1.S1_s_at	Hypothetical_protein_AT4g09350_[Arabidopsis_thaliana_(Mouse-ear_cress)]	Protein_Destination_&_Storage	8.09e-05	0.000420346
444	Gma.2593.1.S1_s_at	Glutathione_S-transferase_GST_15_[Glycine_max_(Soybean)]	Protein_Destination_&_Storage	8.42e-05	0.000420346
487	GmaAffx.21553.1.S1_at	H+-transporting_two-sector_ATPase,_delta_(OSCP)_subunit;_Peptidase,_metallopeptidases_[Medicago_truncatula_(Barrel_medic)]	Protein_Destination_&_Storage	9.14e-05	0.000426825
510	Gma.4100.2.S1_s_at	Xyloglucan-specific_fungal_endoglucanase_inhibitor_protein_[Lycopersicon_esculentum_(Tomato)]	Protein_Destination_&_Storage	9.73e-05	0.000434137
563	GmaAffx.48188.1.S1_at	Hypothetical_protein_T4C9.210_[Arabidopsis_thaliana_(Mouse-ear_cress)]	Protein_Destination_&_Storage	0.000113727	0.000458494
609	GmaAffx.15731.1.S1_at	Hypothetical_protein_P0685E10.9_[Oryza_sativa_(japonica_cultivar-group)]	Protein_Destination_&_Storage	0.000126364	0.00047467
623	GmaAffx.91149.1.S1_at	Subtilisin-like_protein_[Arabidopsis_thaliana_(Mouse-ear_cress)]	Protein_Destination_&_Storage	0.000131839	0.000482582
631	Gma.1051.1.S1_at	Spotted_leaf_protein_11,_putative,_expressed_[Oryza_sativa_(japonica__cultivar-group)]	Protein_Destination_&_Storage	0.000133524	0.000482582
634	Gma.13442.1.A1_at	NA	Protein_Destination_&_Storage	0.000133946	0.000482582
642	GmaAffx.35346.1.S1_at	NA	Protein_Destination_&_Storage	0.00013563	0.000483332
723	Gma.16337.1.A1_at	Hypothetical_protein_[Trifolium_pratense_(Red_clover)]	Protein_Destination_&_Storage	0.000167643	0.000529711
738	Gma.9013.1.S1_at	Glutathione_S-transferase_GST_13_[Glycine_max_(Soybean)]	Protein_Destination_&_Storage	0.000174382	0.000541433
747	GmaAffx.87706.1.S1_at	AT4g33090/F4I10_20_[Arabidopsis_thaliana_(Mouse-ear_cress)]	Protein_Destination_&_Storage	0.000179858	0.000550969
765	GmaAffx.849.1.S1_at	Protease-associated_PA;_Proteinase_inhibitor_I9,_subtilisin_propeptide_[Medicago_truncatula_(Barrel_medic)]	Protein_Destination_&_Storage	0.000188703	0.000564482
771	Gma.17396.2.S1_at	Peptidase_aspartic,_catalytic_[Medicago_truncatula_(Barrel_medic)]	Protein_Destination_&_Storage	0.000192073	0.000568691
774	Gma.12034.1.S1_at	NA	Protein_Destination_&_Storage	0.000192915	0.000568691
796	Gma.16720.1.S1_at	Glutathione_S-transferase_GST_13_[Glycine_max_(Soybean)]	Protein_Destination_&_Storage	0.000200076	0.000575223
800	GmaAffx.80218.1.S1_at	IMP_dehydrogenase/GMP_reductase_[Medicago_truncatula_(Barrel_medic)]	Protein_Destination_&_Storage	0.00020134	0.000576685
832	GmaAffx.30620.1.S1_at	Protease-like_protein_[Arabidopsis_thaliana_(Mouse-ear_cress)]	Protein_Destination_&_Storage	0.000216082	0.000590776
868	Gma.4089.1.S1_at	Heat_shock_22_kDa_protein,_mitochondrial_precursor_[Glycine_max_(Soybean)]	Protein_Destination_&_Storage	0.000231667	0.000609922
872	Gma.13350.1.S1_s_at	Heat_shock_protein_70_[Cucumis_sativus_(Cucumber)]	Protein_Destination_&_Storage	0.00023293	0.000609922
879	Gma.16082.1.A1_at	NA	Protein_Destination_&_Storage	0.000234615	0.000609922
906	GmaAffx.78806.2.S1_at	IMP_dehydrogenase/GMP_reductase_[Medicago_truncatula_(Barrel_medic)]	Protein_Destination_&_Storage	0.000247252	0.000625332
909	GmaAffx.93186.1.S1_s_at	Glutathione_S-transferase_GST_14_[Glycine_max_(Soybean)]	Protein_Destination_&_Storage	0.000248936	0.000627197
920	GmaAffx.93426.1.S1_at	NA	Protein_Destination_&_Storage	0.000255676	0.000636798
933	GmaAffx.92180.1.S1_at	Hypothetical_protein_T2H7.11_[Arabidopsis_thaliana_(Mouse-ear_cress)]	Protein_Destination_&_Storage	0.000262836	0.000645511
948	Gma.1951.2.S1_a_at	Putative_serine_carboxipeptidase_[Ipomoea_trifida_(Morning_glory)]	Protein_Destination_&_Storage	0.00027463	0.000662664
963	GmaAffx.70634.1.S1_s_at	Zinc_finger,_RING-type;_RINGv_[Medicago_truncatula_(Barrel_medic)]	Protein_Destination_&_Storage	0.00028474	0.000674019
972	Gma.10532.1.S1_at	Expressed_protein_[Arabidopsis_thaliana_(Mouse-ear_cress)]	Protein_Destination_&_Storage	0.000290215	0.000683451
976	Gma.4600.1.S1_at	Zinc_finger,_RING-type;_Zinc_finger,_CHY-type;_RINGv_[Medicago_truncatula_(Barrel_medic)]	Protein_Destination_&_Storage	0.000293164	0.000688272
1006	GmaAffx.84766.1.A1_at	Arabidopsis_thaliana_genomic_DNA,_chromosome_3,_P1_clone:_MQC3_[Arabidopsis_thaliana_(Mouse-ear_cress)]	Protein_Destination_&_Storage	0.0003058	0.000696371
1021	Gma.412.1.S1_at	Ubiquitin-conjugating_enzyme_UBC2_[Mesembryanthemum_crystallinum_(Common_ice_plant)]	Protein_Destination_&_Storage	0.000315488	0.000705529
1031	Gma.2669.1.S1_at	Peptidase_S10,_serine_carboxypeptidase_[Medicago_truncatula_(Barrel__medic)]	Protein_Destination_&_Storage	0.0003197	0.000708283
1045	GmaAffx.71351.1.S1_at	Protease-like_protein_[Arabidopsis_thaliana_(Mouse-ear_cress)]	Protein_Destination_&_Storage	0.000327282	0.000714936
1046	GmaAffx.85347.1.S1_at	T1F15.5_protein_[Arabidopsis_thaliana_(Mouse-ear_cress)]	Protein_Destination_&_Storage	0.000327282	0.000714936
1050	Gma.9266.1.S1_s_at	Cell_division_protease_ftsH_homolog,_chloroplast_precursor_[Nicotiana_tabacum_(Common_tobacco)]	Protein_Destination_&_Storage	0.000328546	0.000714936
1086	Gma.1978.1.A1_at	Ubiquitin-conjugating_enzyme,_E2_[Medicago_truncatula_(Barrel_medic)]	Protein_Destination_&_Storage	0.0003475	0.00073253
1090	GmaAffx.49235.1.S1_at	Heat_shock_protein_DnaJ,_N-terminal_[Medicago_truncatula_(Barrel__medic)]	Protein_Destination_&_Storage	0.000349185	0.000733595
1091	Gma.5039.1.S1_s_at	Glutathione_S-transferase_GST_8_[Glycine_max_(Soybean)]	Protein_Destination_&_Storage	0.000349606	0.000733595
1100	Gma.6391.1.S1_at	Protease-associated_PA;_Proteinase_inhibitor_I9,_subtilisin_propeptide_[Medicago_truncatula_(Barrel_medic)]	Protein_Destination_&_Storage	0.000352976	0.000735279
1110	Gma.2057.1.S1_at	NA	Protein_Destination_&_Storage	0.0003614	0.000745374
1132	Gma.4253.1.S1_at	Nucleoid_chloroplast_DNA-binding_protein-like_[Arabidopsis_thaliana_(Mouse-ear_cress)]	Protein_Destination_&_Storage	0.000371509	0.000752009
1140	Gma.18083.1.S1_at	NA	Protein_Destination_&_Storage	0.000377827	0.000758765
1149	GmaAffx.63041.1.S1_at	F-box_containing_protein_TIR1_[Populus_tremula_x_Populus_tremuloides]	Protein_Destination_&_Storage	0.000384146	0.000766083
1153	GmaAffx.70634.1.S1_at	Zinc_finger,_RING-type;_RINGv_[Medicago_truncatula_(Barrel_medic)]	Protein_Destination_&_Storage	0.000387515	0.000770122
1158	Gma.7961.1.S1_at	NA	Protein_Destination_&_Storage	0.000392991	0.000777632
1169	GmaAffx.88762.1.S1_at	Probable_glutathione_S-transferase_[Glycine_max_(Soybean)]	Protein_Destination_&_Storage	0.000400152	0.00078435
1175	Gma.14330.1.S1_at	Hypothetical_protein_At1g04200_[Arabidopsis_thaliana_(Mouse-ear_cress)]	Protein_Destination_&_Storage	0.000405206	0.000788859
1176	GmaAffx.14953.1.S1_at	Putative_RING-H2_finger_protein_ATL1H_precursor_[Arabidopsis_thaliana_(Mouse-ear_cress)]	Protein_Destination_&_Storage	0.000405206	0.000788859
1208	GmaAffx.91847.1.S1_at	F1C9.14_protein_[Arabidopsis_thaliana_(Mouse-ear_cress)]	Protein_Destination_&_Storage	0.000426267	0.000808564
1223	GmaAffx.85399.1.S1_at	Putative_HSP_protein_[Arabidopsis_thaliana_(Mouse-ear_cress)]	Protein_Destination_&_Storage	0.00044143	0.000827057
1233	GmaAffx.92936.1.S1_s_at	Hypothetical_protein_At2g38000_[Arabidopsis_thaliana_(Mouse-ear_cress)]	Protein_Destination_&_Storage	0.000449434	0.000835222
1239	Gma.6937.1.S1_at	Peptidyl-prolyl_cis-trans_isomerase_CYP19-4_precursor_[Arabidopsis_thaliana_(Mouse-ear_cress)]	Protein_Destination_&_Storage	0.000452803	0.000836164
1278	Gma.4025.2.S1_s_at	Arm_repeat_containing_protein_homolog_[Arabidopsis_thaliana_(Mouse-ear_cress)]	Protein_Destination_&_Storage	0.000475127	0.000851881
1293	Gma.10511.1.S1_at	F28D6.13_protein_[Arabidopsis_thaliana_(Mouse-ear_cress)]	Protein_Destination_&_Storage	0.000487764	0.000863136
1301	Gma.1299.1.S1_at	NA	Protein_Destination_&_Storage	0.000492397	0.000867237
1312	GmaAffx.63834.2.S1_at	Serine_carboxypeptidase_[Prunus_mume_(Japanese_flowering_apricot)]	Protein_Destination_&_Storage	0.000498294	0.000870265
1330	GmaAffx.60588.1.S1_at	At4g34360_[Arabidopsis_thaliana_(Mouse-ear_cress)]	Protein_Destination_&_Storage	0.000513879	0.000884069
1332	Gma.13305.1.S1_at	Ubiquitin_system_component_Cue;_UBA-like_[Medicago_truncatula_(Barrel_medic)]	Protein_Destination_&_Storage	0.0005143	0.000884069
1334	GmaAffx.36859.1.A1_at	Protease-like_protein_[Arabidopsis_thaliana_(Mouse-ear_cress)]	Protein_Destination_&_Storage	0.000515143	0.000884854
1356	Gma.9584.1.A1_s_at	Putative_nicastrin_[Oryza_sativa_(japonica_cultivar-group)]	Protein_Destination_&_Storage	0.000530306	0.000894307
1402	GmaAffx.88997.1.S1_s_at	Probable_glutathione_S-transferase_[Glycine_max_(Soybean)]	Protein_Destination_&_Storage	0.000547576	0.000894307
1403	Gma.1372.1.S1_at	Chaperone_protein_dnaJ_3_[Arabidopsis_thaliana_(Mouse-ear_cress)]	Protein_Destination_&_Storage	0.000547576	0.000894307
1477	GmaAffx.75957.1.S1_at	Cyclin-like_F-box;_Galactose-binding_like_[Medicago_truncatula_(Barrel_medic)]	Protein_Destination_&_Storage	0.000613285	0.000950797
1517	GmaAffx.93424.1.S1_x_at	Ubiquitin_C_variant_[Homo_sapiens_(Human)]	Protein_Destination_&_Storage	0.000638137	0.000963891
1529	Gma.5109.1.A1_at	Hypothetical_protein_OJ1047_C01.5_[Oryza_sativa_(japonica_cultivar-group)]	Protein_Destination_&_Storage	0.000646561	0.000968951
1545	Gma.7653.1.S1_at	Cell_division_protein_FtsH_[Arabidopsis_thaliana_(Mouse-ear_cress)]	Protein_Destination_&_Storage	0.000659618	0.00097824
1549	Gma.967.1.S1_at	Grr1_[Glycine_max_(Soybean)]	Protein_Destination_&_Storage	0.000661724	0.00097824
1582	GmaAffx.54144.1.S1_at	Leucine_Rich_Repeat,_putative_[Medicago_truncatula_(Barrel_medic)]	Protein_Destination_&_Storage	0.000686576	0.000993783
1587	Gma.9140.2.S1_at	26S_proteasome_AAA-ATPase_subunit_RPT4a_[Arabidopsis_thaliana_(Mouse-ear_cress)]	Protein_Destination_&_Storage	0.000688682	0.000994355
136	Gma.2012.1.S1_at	GTP-binding_protein_TypA_[Trifolium_pratense_(Red_clover)]	Protein_Synthesis	2.11e-05	0.000340646
166	Gma.17229.1.A1_at	Ribosomal_protein_S7_[Populus_alba_(White_poplar)]	Protein_Synthesis	2.57e-05	0.000342951
264	GmaAffx.51562.1.S1_at	NA	Protein_Synthesis	4.34e-05	0.000369862
375	Gma.3841.1.S1_at	Perchloric_acid_soluble_translation_inhibitor_protein_homolog_[Gentiana_triflora_(Clustered_gentian)]	Protein_Synthesis	6.82e-05	0.000411134
441	Gma.17616.1.S1_at	T6D22.2_[Arabidopsis_thaliana_(Mouse-ear_cress)]	Protein_Synthesis	8.26e-05	0.000420346
603	GmaAffx.15172.2.S1_at	Eukaryotic_translation_initiation_factor_4G_[Arabidopsis_thaliana_(Mouse-ear_cress)]	Protein_Synthesis	0.000124258	0.000472178
1024	Gma.17823.1.S1_s_at	Ribosomal_L29e_protein_[Medicago_truncatula_(Barrel_medic)]	Protein_Synthesis	0.000315909	0.000705529
1056	GmaAffx.92783.1.S1_s_at	T6D22.2_[Arabidopsis_thaliana_(Mouse-ear_cress)]	Protein_Synthesis	0.00033023	0.000715678
1157	Gma.2883.1.S1_at	Elongation_factor_G,_chloroplast_precursor_[Glycine_max_(Soybean)]	Protein_Synthesis	0.000392149	0.000776635
1266	Gma.11290.2.A1_at	Hypothetical_protein_[Solanum_tuberosum_(Potato)]	Protein_Synthesis	0.000470915	0.000849162
1273	Gma.1508.1.S1_at	PREDICTED:_similar_to_ribosomal_protein_S24_[Strongylocentrotus_purpuratus]	Protein_Synthesis	0.000471758	0.000849162
1317	GmaAffx.7215.1.A1_at	NA	Protein_Synthesis	0.000501664	0.000871501
1326	Gma.15701.1.A1_at	Peptidyl-tRNA_hydrolase_[Medicago_truncatula_(Barrel_medic)]	Protein_Synthesis	0.000510931	0.000882913
1349	GmaAffx.75978.2.S1_x_at	Translation_initiation_factor_IF5;_eIF4-gamma/eIF5/eIF2-epsilon_[Medicago_truncatula_(Barrel_medic)]	Protein_Synthesis	0.000526515	0.00089367
1505	Gma.11190.1.S1_a_at	Ribosomal_protein_S3_[Medicago_truncatula_(Barrel_medic)]	Protein_Synthesis	0.000628449	0.000956826
1565	GmaAffx.15172.1.S1_at	Eukaryotic_translation_initiation_factor_4G_[Arabidopsis_thaliana_(Mouse-ear_cress)]	Protein_Synthesis	0.00067394	0.000986693
1	Gma.5863.2.S1_s_at	NADPH:isoflavone_reductase_[Glycine_max_(Soybean)]	Secondary_Metabolism	4.21e-07	8.77e-05
5	Gma.1824.1.S1_at	NA	Secondary_Metabolism	4.21e-07	8.77e-05
16	GmaAffx.81325.2.S1_at	Cytochrome_P450_monooxygenase_CYP75C1_[Medicago_truncatula_(Barrel_medic)]	Secondary_Metabolism	1.26e-06	0.000152394
20	Gma.4367.1.S1_at	SAM_dependent_carboxyl_methyltransferase_[Medicago_truncatula_(Barrel_medic)]	Secondary_Metabolism	2.11e-06	0.000186806
47	GmaAffx.71596.1.S1_at	Putative_copper_ion-binding_laccase_[Pisum_sativum_(Garden_pea)]	Secondary_Metabolism	6.74e-06	0.000273703
54	GmaAffx.92305.1.S1_s_at	Putative_copper_ion-binding_laccase_[Pisum_sativum_(Garden_pea)]	Secondary_Metabolism	8e-06	0.000273703
57	GmaAffx.70800.1.S1_at	Hypothetical_protein_[Medicago_truncatula_(Barrel_medic)]	Secondary_Metabolism	8e-06	0.000273703
80	GmaAffx.78365.1.S1_at	Putative_oxysterol-binding_protein_[Arabidopsis_thaliana_(Mouse-ear_cress)]	Secondary_Metabolism	1.22e-05	0.000330913
91	GmaAffx.6142.1.S1_at	12-oxophytodienoate_reductase_3_[Lycopersicon_esculentum_(Tomato)]	Secondary_Metabolism	1.43e-05	0.000330913
97	GmaAffx.51374.2.S1_at	Homogentisate_phytylprenyltransferase_[Medicago_sativa_(Alfalfa)]	Secondary_Metabolism	1.52e-05	0.000330913
116	GmaAffx.49621.1.S1_at	2OG-Fe(II)_oxygenase_[Medicago_truncatula_(Barrel_medic)]	Secondary_Metabolism	1.77e-05	0.000340646
121	GmaAffx.75948.1.S1_at	Putative_strictosidine_synthase_[Oryza_sativa_(japonica_cultivar-group)]	Secondary_Metabolism	1.81e-05	0.000340646
130	Gma.10095.1.A1_at	Hypothetical_protein_[Medicago_truncatula_(Barrel_medic)]	Secondary_Metabolism	2.06e-05	0.000340646
165	Gma.5091.1.S1_at	Putative_copper_ion-binding_laccase_[Pisum_sativum_(Garden_pea)]	Secondary_Metabolism	2.57e-05	0.000342951
179	GmaAffx.67883.1.S1_at	Hypothetical_protein_PsOPR3_[Pisum_sativum_(Garden_pea)]	Secondary_Metabolism	2.78e-05	0.000342951
265	Gma.16663.1.S2_at	Hypothetical_protein_At4g26850_[Arabidopsis_thaliana_(Mouse-ear__cress)]	Secondary_Metabolism	4.34e-05	0.000369862
306	GmaAffx.15984.1.S1_at	O-methyltransferase_[Prunus_dulcis_(Almond)_(Prunus_amygdalus)]	Secondary_Metabolism	5.35e-05	0.00039266
315	Gma.13895.1.A1_at	2OG-Fe(II)_oxygenase_[Medicago_truncatula_(Barrel_medic)]	Secondary_Metabolism	5.48e-05	0.00039266
364	Gma.11711.1.A1_at	Putative_ZIP_[Oryza_sativa_(japonica_cultivar-group)]	Secondary_Metabolism	6.49e-05	0.00040722
399	Gma.6859.1.S1_s_at	2C-methyl-D-erythritol_2,4-cyclodiphosphate_synthase_[Stevia_rebaudiana_(Stevia)]	Secondary_Metabolism	7.5e-05	0.000420346
434	GmaAffx.47138.1.A1_at	Gibberellin_2-beta-dioxygenase_[Phaseolus_coccineus_(Scarlet_runner__bean)]	Secondary_Metabolism	8.17e-05	0.000420346
497	GmaAffx.92998.1.S1_s_at	S-adenosyl-L-methionine:_daidzein_7-0-methyltransferase_[Glycyrrhiza_echinata_(Licorice)]	Secondary_Metabolism	9.31e-05	0.000426825
518	GmaAffx.52033.1.S1_s_at	Berberine_and_berberine_like,_putative_[Medicago_truncatula_(Barrel_medic)]	Secondary_Metabolism	9.81e-05	0.000434137
530	GmaAffx.83885.1.S1_at	12-oxophytodienoate_reductase_[Hevea_brasiliensis_(Para_rubber_tree)]	Secondary_Metabolism	0.000101512	0.000438876
547	GmaAffx.51374.1.S1_at	Homogentisate_phytylprenyltransferase_[Medicago_sativa_(Alfalfa)]	Secondary_Metabolism	0.000105724	0.000442881
552	GmaAffx.27888.1.A1_at	Orcinol_O-methyltransferase_[Rosa_chinensis_(China_rose)]	Secondary_Metabolism	0.000109094	0.000452038
619	Gma.6643.2.S1_at	Sulfotransferase_domain_[Medicago_truncatula_(Barrel_medic)]	Secondary_Metabolism	0.000130155	0.000481802
665	GmaAffx.15019.1.S1_at	Hypothetical_protein_[Arabidopsis_thaliana_(Mouse-ear_cress)]	Secondary_Metabolism	0.000143212	0.000491931
686	GmaAffx.37574.1.S1_s_at	S-adenosyl-L-methionine:_daidzein_7-0-methyltransferase_[Glycyrrhiza_echinata_(Licorice)]	Secondary_Metabolism	0.000149952	0.000498691
687	Gma.15167.1.S1_at	2OG-Fe(II)_oxygenase_[Medicago_truncatula_(Barrel_medic)]	Secondary_Metabolism	0.000149952	0.000498691
703	Gma.16877.1.S1_at	YUP8H12R.44_protein_[Arabidopsis_thaliana_(Mouse-ear_cress)]	Secondary_Metabolism	0.000157955	0.000514754
716	GmaAffx.50901.2.S1_at	Ferrochelatase-2,_chloroplast_precursor_[Cucumis_sativus_(Cucumber)]	Secondary_Metabolism	0.00016343	0.000522292
750	Gma.5863.1.S1_at	NADPH:isoflavone_reductase_[Glycine_max_(Soybean)]	Secondary_Metabolism	0.000181543	0.000553172
788	Gma.5113.1.S1_s_at	Putative_tropinone_reductase_[Arabidopsis_thaliana_(Mouse-ear_cress)]	Secondary_Metabolism	0.000199233	0.000575223
797	GmaAffx.55456.1.S1_at	Molybdopterin_cofactor_biosynthesis_MoaC_region_[Medicago_truncatula_(Barrel_medic)]	Secondary_Metabolism	0.000200076	0.000575223
811	GmaAffx.70005.1.S1_s_at	F12K11.6_[Arabidopsis_thaliana_(Mouse-ear_cress)]	Secondary_Metabolism	0.00020513	0.000579574
826	GmaAffx.93301.2.S1_s_at	2'-hydroxydihydrodaidzein_reductase_[Glycine_max_(Soybean)]	Secondary_Metabolism	0.000215661	0.000590776
883	Gma.1950.1.S1_at	Isoflavone_reductase_homolog_2_[Glycine_max_(Soybean)]	Secondary_Metabolism	0.000235036	0.000609922
934	GmaAffx.47649.1.S1_at	Hypothetical_protein_C7A10.890_[Arabidopsis_thaliana_(Mouse-ear_cress)]	Secondary_Metabolism	0.000263679	0.000646887
941	GmaAffx.5705.1.S1_at	O-methyltransferase,_family_2_[Medicago_truncatula_(Barrel_medic)]	Secondary_Metabolism	0.000269576	0.000655737
957	GmaAffx.92305.1.S1_at	Putative_copper_ion-binding_laccase_[Pisum_sativum_(Garden_pea)]	Secondary_Metabolism	0.000280527	0.00067028
969	GmaAffx.53996.2.S1_at	Protein_At2g44750_[Arabidopsis_thaliana_(Mouse-ear_cress)]	Secondary_Metabolism	0.000287267	0.0006793
1004	Gma.4360.1.S1_s_at	Hypothetical_protein_PsOPR3_[Pisum_sativum_(Garden_pea)]	Secondary_Metabolism	0.000304958	0.000695994
1012	Gma.15664.1.S1_at	2'-hydroxydihydrodaidzein_reductase_[Glycine_max_(Soybean)]	Secondary_Metabolism	0.000309591	0.000700291
1051	Gma.1326.1.S1_at	Pectate_lyase_[Gossypium_hirsutum_(Upland_cotton)]	Secondary_Metabolism	0.000328546	0.000714936
1057	Gma.3582.1.S1_at	At3g50210_[Arabidopsis_thaliana_(Mouse-ear_cress)]	Secondary_Metabolism	0.000330652	0.000715678
1134	GmaAffx.92491.1.S1_s_at	Chalcone_synthase_3_[Glycine_max_(Soybean)]	Secondary_Metabolism	0.0003753	0.000758343
1145	Gma.16735.2.S1_at	Isoflavone_reductase_homolog_1_[Glycine_max_(Soybean)]	Secondary_Metabolism	0.000381197	0.000762858
1191	GmaAffx.91114.1.S1_s_at	Auxin-responsive_GH3_product_[Glycine_max_(Soybean)]	Secondary_Metabolism	0.00041363	0.000791949
1220	GmaAffx.90806.1.S1_s_at	Isoflavone_reductase_homolog_1_[Glycine_max_(Soybean)]	Secondary_Metabolism	0.000438482	0.000823553
1231	GmaAffx.90806.1.S1_at	Isoflavone_reductase_homolog_1_[Glycine_max_(Soybean)]	Secondary_Metabolism	0.000447327	0.000832659
1240	Gma.3260.1.S1_at	S-adenosyl-L-methionine:_daidzein_7-0-methyltransferase_[Glycyrrhiza__echinata_(Licorice)]	Secondary_Metabolism	0.000452803	0.000836164
1276	GmaAffx.90530.1.S1_s_at	CPRD8_protein_[Vigna_unguiculata_(Cowpea)]	Secondary_Metabolism	0.000475127	0.000851881
1414	GmaAffx.93511.1.S1_s_at	Isoflavone_reductase_homolog_2_[Glycine_max_(Soybean)]	Secondary_Metabolism	0.000560212	0.000907827
1496	GmaAffx.80190.1.A1_at	Wax_synthase_isoform_1_[Vitis_vinifera_(Grape)]	Secondary_Metabolism	0.000625079	0.000956179
1507	GmaAffx.47854.1.S1_at	2OG-Fe(II)_oxygenase_[Medicago_truncatula_(Barrel_medic)]	Secondary_Metabolism	0.000630976	0.000959399
1553	Gma.6134.1.S1_at	T30F21.12_protein_[Arabidopsis_thaliana_(Mouse-ear_cress)]	Secondary_Metabolism	0.000665937	0.00098126
1577	GmaAffx.49796.2.A1_at	Putative_desaturase-like_protein_[Trifolium_repens_(Creeping_white_clover)]	Secondary_Metabolism	0.000682785	0.000992075
8	Gma.3675.1.S1_at	Mitogen-activated_protein_kinase_homolog_MMK2_[Medicago_sativa_(Alfalfa)]	Signal_Transduction	4.21e-07	8.77e-05
28	GmaAffx.70927.1.S1_at	Wall-associated_kinase,_putative_[Arabidopsis_thaliana_(Mouse-ear_cress)]	Signal_Transduction	2.53e-06	0.000186806
32	Gma.3777.1.S1_x_at	NA	Signal_Transduction	3.79e-06	0.000229801
34	Gma.5627.1.S1_at	Receptor-like_protein_kinase_homolog_RK20-1_[Phaseolus_vulgaris_(Kidney_bean)_(French_bean)]	Signal_Transduction	3.79e-06	0.000229801
36	GmaAffx.90960.1.A1_s_at	B0808H03.2_protein_[Oryza_sativa_(Rice)]	Signal_Transduction	3.79e-06	0.000229801
38	Gma.2344.1.S1_at	Hypersensitive_reaction_associated_Ca2+-binding_protein_[Phaseolus_vulgaris_(Kidney_bean)_(French_bean)]	Signal_Transduction	4.21e-06	0.000229801
44	GmaAffx.86005.1.S1_at	Mitogen-activated_protein_kinase_kinase_MAPKK2_[Glycine_max__(Soybean)]	Signal_Transduction	4.63e-06	0.0002308
55	GmaAffx.11118.1.A1_at	NA	Signal_Transduction	8e-06	0.000273703
61	Gma.4784.1.A1_at	B0808H03.2_protein_[Oryza_sativa_(Rice)]	Signal_Transduction	8e-06	0.000273703
63	Gma.17602.1.S1_at	B0808H03.2_protein_[Oryza_sativa_(Rice)]	Signal_Transduction	8e-06	0.000273703
78	GmaAffx.30010.1.S1_s_at	R_6_protein_[Glycine_max_(Soybean)]	Signal_Transduction	1.1e-05	0.000321721
85	GmaAffx.50347.1.S1_at	Tyrosine_protein_kinase,_active_site_[Medicago_truncatula_(Barrel_medic)]	Signal_Transduction	1.39e-05	0.000330913
86	GmaAffx.86758.1.S1_at	Protein_At4g27100_[Arabidopsis_thaliana_(Mouse-ear_cress)]	Signal_Transduction	1.39e-05	0.000330913
95	Gma.7848.1.S1_a_at	Mutant_cryptochrome_1-1_protein_[Pisum_sativum_(Garden_pea)]	Signal_Transduction	1.47e-05	0.000330913
103	GmaAffx.74298.1.S1_at	NA	Signal_Transduction	1.52e-05	0.000330913
110	GmaAffx.11259.1.S1_at	Protein_kinase_[Medicago_truncatula_(Barrel_medic)]	Signal_Transduction	1.64e-05	0.000339111
113	GmaAffx.46969.1.S1_at	Abscisic_acid-activated_protein_kinase_[Vicia_faba_(Broad_bean)]	Signal_Transduction	1.73e-05	0.000340646
122	Gma.5508.1.S1_at	Putative_Basic_helix-loop-helix(BHLH)_family_protein_[Brassica_oleracea_(Wild_cabbage)]	Signal_Transduction	1.85e-05	0.000340646
135	GmaAffx.76324.1.S1_at	NA	Signal_Transduction	2.11e-05	0.000340646
171	Gma.4656.1.S1_at	Protein_phosphatase_2C,_putative_[Medicago_truncatula_(Barrel_medic)]	Signal_Transduction	2.65e-05	0.000342951
178	GmaAffx.50414.1.S1_at	Protein_kinase-like_protein_[Arabidopsis_thaliana_(Mouse-ear_cress)]	Signal_Transduction	2.78e-05	0.000342951
191	Gma.4723.1.A1_at	AMP-dependent_synthetase_and_ligase_[Medicago_truncatula_(Barrel_medic)]	Signal_Transduction	2.95e-05	0.000342951
194	Gma.3944.1.S1_at	Protein_phosphatase_2C,_putative_[Medicago_truncatula_(Barrel_medic)]	Signal_Transduction	2.95e-05	0.000342951
204	GmaAffx.86020.2.S1_at	CBL-interacting_protein_kinase_CIPK25_[Arabidopsis_thaliana_(Mouse-ear_cress)]	Signal_Transduction	3.2e-05	0.000359131
210	GmaAffx.78027.1.S1_at	Protein_kinase-like_protein_[Arabidopsis_thaliana_(Mouse-ear_cress)]	Signal_Transduction	3.33e-05	0.000359131
228	Gma.10361.1.S1_at	NA	Signal_Transduction	3.62e-05	0.000359325
238	GmaAffx.84500.1.S1_at	Ser-thr_protein_kinase_[Gossypium_hirsutum_(Upland_cotton)]	Signal_Transduction	3.79e-05	0.000363451
240	GmaAffx.71069.1.S1_at	ATP_binding_/_protein_kinase/_protein_serine/threonine_kinase/_protein-tyrosine_kinase_[Arabidopsis_thaliana]	Signal_Transduction	3.83e-05	0.000365412
244	Gma.3777.1.S1_a_at	NA	Signal_Transduction	3.92e-05	0.000365828
253	GmaAffx.84725.1.S1_at	Tyrosine_protein_kinase,_active_site_[Medicago_truncatula_(Barrel_medic)]	Signal_Transduction	4.17e-05	0.000369862
254	GmaAffx.77343.2.S1_s_at	Calcineurin_B-like_protein_10_[Arabidopsis_thaliana_(Mouse-ear_cress)]	Signal_Transduction	4.21e-05	0.000369862
256	Gma.17654.1.S1_at	Calcium-dependent_calmodulin-independent_protein_kinase_isoform_2_[Cicer_arietinum_(Chickpea)_(Garbanzo)]	Signal_Transduction	4.21e-05	0.000369862
258	GmaAffx.9400.2.S1_at	Protein_kinase_[Medicago_truncatula_(Barrel_medic)]	Signal_Transduction	4.34e-05	0.000369862
261	Gma.15545.1.A1_at	Mitogen-activated_protein_kinase_homolog_MMK2_[Medicago_sativa_(Alfalfa)]	Signal_Transduction	4.34e-05	0.000369862
276	GmaAffx.9400.1.S1_at	Protein_kinase_[Medicago_truncatula_(Barrel_medic)]	Signal_Transduction	4.55e-05	0.000377673
282	GmaAffx.18359.1.S1_at	Hypothetical_protein_OSJNBa0006L06.16_[Oryza_sativa_(japonica_cultivar-group)]	Signal_Transduction	4.76e-05	0.000386726
286	Gma.5630.1.S1_at	Putative_MAP_protein_kinase_[Arabidopsis_thaliana_(Mouse-ear_cress)]	Signal_Transduction	4.89e-05	0.000386726
295	GmaAffx.90343.1.S1_at	Gibberellin_regulated_protein_[Medicago_truncatula_(Barrel_medic)]	Signal_Transduction	5.05e-05	0.000391282
298	GmaAffx.5509.1.S1_at	Receptor-like_protein_kinase_homolog_RK20-1_[Phaseolus_vulgaris_(Kidney_bean)_(French_bean)]	Signal_Transduction	5.14e-05	0.00039266
300	GmaAffx.86020.1.S1_at	Serine/threonine_protein_kinase-like_protein_[Arabidopsis_thaliana_(Mouse-ear_cress)]	Signal_Transduction	5.22e-05	0.00039266
301	GmaAffx.76163.1.S1_at	Putative_receptor_protein_kinase_PERK1_[Glycine_max_(Soybean)]	Signal_Transduction	5.22e-05	0.00039266
316	Gma.3865.1.S1_at	Protein_phosphatase_2C-like_[Medicago_truncatula_(Barrel_medic)]	Signal_Transduction	5.48e-05	0.00039266
333	Gma.4049.1.S1_at	WAK-like_kinase_[Lycopersicon_esculentum_(Tomato)]	Signal_Transduction	5.85e-05	0.000399279
336	GmaAffx.73452.2.S1_at	Photomorphogenesis_repressor_protein-like_[Arabidopsis_thaliana_(Mouse-ear_cress)]	Signal_Transduction	5.85e-05	0.000399279
360	Gma.2988.1.S1_at	Protein_phosphatase-2C_[Mesembryanthemum_crystallinum_(Common_ice_plant)]	Signal_Transduction	6.49e-05	0.00040722
369	GmaAffx.68088.1.S1_at	Receptor-like_protein_kinase_homolog_RK20-1_[Phaseolus_vulgaris_(Kidney_bean)_(French_bean)]	Signal_Transduction	6.57e-05	0.000408037
374	GmaAffx.41843.1.S1_s_at	Calcium-dependent_calmodulin-independent_protein_kinase_isoform_2_[Cicer_arietinum_(Chickpea)_(Garbanzo)]	Signal_Transduction	6.74e-05	0.000411134
389	GmaAffx.30248.1.S1_at	T14N5.13_protein_[Arabidopsis_thaliana_(Mouse-ear_cress)]	Signal_Transduction	7.08e-05	0.000415763
392	GmaAffx.60441.1.S1_at	Hypothetical_protein_At5g06750_[Arabidopsis_thaliana_(Mouse-ear_cress)]	Signal_Transduction	7.12e-05	0.000416104
393	Gma.15135.1.S1_at	F8L10.9_protein_[Arabidopsis_thaliana_(Mouse-ear_cress)]	Signal_Transduction	7.2e-05	0.000419957
421	GmaAffx.54041.1.S1_at	TBC_domain,_putative_[Medicago_truncatula_(Barrel_medic)]	Signal_Transduction	8.09e-05	0.000420346
422	GmaAffx.77343.1.S1_at	Calcineurin_B-like_protein_10_[Arabidopsis_thaliana_(Mouse-ear_cress)]	Signal_Transduction	8.09e-05	0.000420346
430	GmaAffx.74239.1.S1_at	Putative_serine/threonine_protein_kinase_[Oryza_sativa_(japonica_cultivar-group)]	Signal_Transduction	8.17e-05	0.000420346
443	GmaAffx.87139.1.S1_at	Hypothetical_protein_[Medicago_truncatula_(Barrel_medic)]	Signal_Transduction	8.38e-05	0.000420346
449	GmaAffx.85355.1.S1_at	Steroid_membrane_binding_protein-like_[Oryza_sativa_(japonica_cultivar-group)]	Signal_Transduction	8.42e-05	0.000420346
454	Gma.9498.1.S1_x_at	RALF_[Arabidopsis_thaliana_(Mouse-ear_cress)]	Signal_Transduction	8.47e-05	0.000420346
463	GmaAffx.70679.1.S1_at	AMP-dependent_synthetase_and_ligase_[Medicago_truncatula_(Barrel_medic)]	Signal_Transduction	8.55e-05	0.000420346
466	Gma.3877.1.S1_at	Calcium-dependent_calmodulin-independent_protein_kinase_isoform_2_[Cicer_arietinum_(Chickpea)_(Garbanzo)]	Signal_Transduction	8.63e-05	0.000420346
477	Gma.4507.2.S1_a_at	Somatic_embryogenesis_receptor-like_kinase_[Theobroma_cacao_(Cacao)_(Cocoa)]	Signal_Transduction	8.93e-05	0.000423633
482	GmaAffx.92548.1.S1_s_at	F8L10.9_protein_[Arabidopsis_thaliana_(Mouse-ear_cress)]	Signal_Transduction	8.93e-05	0.000423633
483	Gma.2861.1.S1_at	Mitogen-activated_protein_kinase_20_[Arabidopsis_thaliana_(Mouse-ear_cress)]	Signal_Transduction	8.93e-05	0.000423633
526	GmaAffx.68498.1.S1_at	Calcium-binding_EF-hand_[Medicago_truncatula_(Barrel_medic)]	Signal_Transduction	0.000101512	0.000438876
532	GmaAffx.76163.2.S1_at	Putative_receptor_protein_kinase_PERK1_[Glycine_max_(Soybean)]	Signal_Transduction	0.000103197	0.000442881
535	GmaAffx.15140.1.A1_at	Protein_kinase;_Heat_shock_protein_Hsp20;_Concanavalin_A-like_lectin/glucanase_[Medicago_truncatula_(Barrel_medic)]	Signal_Transduction	0.000104039	0.000442881
541	GmaAffx.83196.1.S1_at	Hypothetical_protein_[Medicago_truncatula_(Barrel_medic)]	Signal_Transduction	0.000104882	0.000442881
542	Gma.9498.1.S1_a_at	RALF_[Arabidopsis_thaliana_(Mouse-ear_cress)]	Signal_Transduction	0.000104882	0.000442881
546	GmaAffx.81888.1.S1_at	Receptor-like_protein_kinase,_RLK3_precursor_[Arabidopsis_thaliana_(Mouse-ear_cress)]	Signal_Transduction	0.000105724	0.000442881
550	GmaAffx.26181.2.S1_at	Serine/threonine-specific_protein_kinase-like_protein_[Arabidopsis_thaliana_(Mouse-ear_cress)]	Signal_Transduction	0.000108673	0.000452038
564	GmaAffx.68977.1.S1_at	NA	Signal_Transduction	0.000113727	0.000458494
566	GmaAffx.92557.1.S1_s_at	Protein_kinase_[Medicago_truncatula_(Barrel_medic)]	Signal_Transduction	0.000114149	0.000458494
569	Gma.7482.2.S1_at	Hypothetical_protein_At2g17220_[Arabidopsis_thaliana_(Mouse-ear__cress)]	Signal_Transduction	0.00011457	0.000458494
586	Gma.8459.1.S1_at	F21D18.6_[Arabidopsis_thaliana_(Mouse-ear_cress)]	Signal_Transduction	0.000117939	0.00046117
589	GmaAffx.92784.1.S1_at	Putative_MAP_protein_kinase_[Arabidopsis_thaliana_(Mouse-ear_cress)]	Signal_Transduction	0.000120046	0.000465492
595	GmaAffx.80655.2.S1_s_at	Putative_MAP_protein_kinase_[Arabidopsis_thaliana_(Mouse-ear_cress)]	Signal_Transduction	0.000120888	0.000465549
607	GmaAffx.52826.2.S1_at	Protein_phpsphatase_2C_[Fagus_sylvatica_(Beechnut)]	Signal_Transduction	0.000125943	0.000474644
610	Gma.7854.1.A1_at	Tyrosine_protein_kinase,_active_site_[Medicago_truncatula_(Barrel_medic)]	Signal_Transduction	0.000126364	0.00047467
615	GmaAffx.48226.1.S1_at	Putative_mitogen-activated_protein_kinase_1_[Medicago_sativa_(Alfalfa)]	Signal_Transduction	0.00012847	0.000477881
617	GmaAffx.65809.1.S1_at	Protein_phosphatase_2C-like_[Medicago_truncatula_(Barrel_medic)]	Signal_Transduction	0.000129312	0.000480235
627	GmaAffx.75245.1.S1_at	Protein_phosphatase-like_[Arabidopsis_thaliana_(Mouse-ear_cress)]	Signal_Transduction	0.000133103	0.000482582
633	Gma.10384.1.S1_at	Mitogen-activated_protein_kinase_kinase_MAPKK2_[Glycine_max__(Soybean)]	Signal_Transduction	0.000133946	0.000482582
657	GmaAffx.74641.1.S1_s_at	IMP_dehydrogenase/GMP_reductase_[Medicago_truncatula_(Barrel_medic)]	Signal_Transduction	0.000139421	0.000486254
658	Gma.17655.1.S1_at	Serine/threonine_protein_kinase_pk23_[Lycopersicon_esculentum_(Tomato)]	Signal_Transduction	0.000139843	0.000486969
664	Gma.2030.1.S1_at	Polygalacturonase_inhibitor-like_protein_[Cicer_arietinum_(Chickpea)_(Garbanzo)]	Signal_Transduction	0.00014237	0.000491303
675	GmaAffx.57427.1.S1_at	Putative_pirin-like_protein_[Oryza_sativa_(japonica_cultivar-group)]	Signal_Transduction	0.000147846	0.000498691
678	Gma.1400.1.S1_at	Ser/Thr_protein_kinase_[Lotus_japonicus]	Signal_Transduction	0.000149109	0.000498691
693	GmaAffx.19821.2.S1_at	Serine/threonine_protein_kinase_[Medicago_truncatula_(Barrel_medic)]	Signal_Transduction	0.000152058	0.000502776
707	GmaAffx.40458.1.A1_at	Receptor-like_protein_kinase_homolog_RK20-1_[Phaseolus_vulgaris_(Kidney_bean)_(French_bean)]	Signal_Transduction	0.000159218	0.000516028
709	GmaAffx.90343.1.S1_s_at	Gibberellin_regulated_protein_[Medicago_truncatula_(Barrel_medic)]	Signal_Transduction	0.000161324	0.000520431
710	GmaAffx.82748.1.S1_s_at	Hypothetical_protein_At2g20630_[Arabidopsis_thaliana_(Mouse-ear_cress)]	Signal_Transduction	0.000161324	0.000520431
769	GmaAffx.92655.1.S1_at	B0808H03.2_protein_[Oryza_sativa_(Rice)]	Signal_Transduction	0.000191652	0.000568691
795	Gma.13656.2.S1_a_at	Hypothetical_protein_P0627E10.22_[Oryza_sativa_(japonica_cultivar-group)]	Signal_Transduction	0.000200076	0.000575223
802	GmaAffx.36650.1.S1_at	AMP-dependent_synthetase_and_ligase_[Medicago_truncatula_(Barrel_medic)]	Signal_Transduction	0.000202603	0.000578379
805	GmaAffx.48755.1.S1_at	Hypothetical_protein_T7H20_120_[Arabidopsis_thaliana_(Mouse-ear_cress)]	Signal_Transduction	0.000203446	0.000578379
823	Gma.16710.2.S1_a_at	Mitogen-activated_protein_kinase_kinase_MAPKK2_[Glycine_max_(Soybean)]	Signal_Transduction	0.000214818	0.000590776
833	GmaAffx.17951.2.S1_at	Ser/Thr_protein_kinase_[Lotus_japonicus]	Signal_Transduction	0.000216503	0.000590776
843	Gma.9856.1.S1_at	WAK-like_kinase_[Lycopersicon_esculentum_(Tomato)]	Signal_Transduction	0.000217346	0.000590776
859	GmaAffx.74959.1.S1_at	Putative_receptor-like_protein_kinase_[Oryza_sativa_(Rice)]	Signal_Transduction	0.000227033	0.00060491
863	Gma.2064.1.S1_at	Shaggy-like_kinase_[Ricinus_communis_(Castor_bean)]	Signal_Transduction	0.000230403	0.000609922
905	GmaAffx.84273.1.S1_at	Hypothetical_protein_[Cicer_arietinum_(Chickpea)_(Garbanzo)]	Signal_Transduction	0.000247252	0.000625332
908	Gma.8607.1.S1_a_at	Mitogen-activated_protein_kinase_homologue_[Medicago_sativa_(Alfalfa)]	Signal_Transduction	0.000248094	0.000626081
917	GmaAffx.54767.1.S1_at	NA	Signal_Transduction	0.000255676	0.000636798
928	GmaAffx.84209.1.S1_at	Probable_histidine_kinase_[imported]-Arabidopsis_thaliana_[Medicago_truncatula_(Barrel_medic)]	Signal_Transduction	0.000261994	0.000645168
953	GmaAffx.73452.1.S1_at	P0042A10.6_[Oryza_sativa_(japonica_cultivar-group)]	Signal_Transduction	0.000275894	0.000662664
977	Gma.7146.1.A1_at	Rho_GDP_dissociation_inhibitor_2_[Medicago_truncatula_(Barrel_medic)]	Signal_Transduction	0.000294006	0.000689543
984	GmaAffx.75947.1.S1_at	Protein_kinase-like_protein_[Arabidopsis_thaliana_(Mouse-ear_cress)]	Signal_Transduction	0.000297376	0.000690936
996	Gma.4062.1.S1_at	Hypothetical_protein_OSJNBb0081B07.25_[Oryza_sativa_(japonica_cultivar-group)]	Signal_Transduction	0.000302009	0.000694376
997	Gma.11041.1.S1_at	Protein_kinase_[Medicago_truncatula_(Barrel_medic)]	Signal_Transduction	0.00030243	0.000694376
998	GmaAffx.58665.1.S1_at	Protein_kinase_PK4_[Zea_mays_(Maize)]	Signal_Transduction	0.00030243	0.000694376
1003	GmaAffx.81051.2.S1_at	similar_to_protein_kinase_AtSIK_[Oryza_sativa_(japonica_cultivar-group)]	Signal_Transduction	0.000304958	0.000695994
1009	GmaAffx.72388.1.S1_at	Protein_kinase_[Medicago_truncatula_(Barrel_medic)]	Signal_Transduction	0.000306643	0.000696371
1015	Gma.14014.1.A1_at	NA	Signal_Transduction	0.000310855	0.000701764
1023	Gma.2430.2.S1_a_at	GTP-binding_protein_[Pisum_sativum_(Garden_pea)]	Signal_Transduction	0.000315909	0.000705529
1032	GmaAffx.8810.1.S1_at	Hcr2-0B_[Lycopersicon_esculentum_(Tomato)]	Signal_Transduction	0.0003197	0.000708283
1034	GmaAffx.38045.1.S1_at	Hypothetical_protein_F22G10.28_[Arabidopsis_thaliana_(Mouse-ear_cress)]	Signal_Transduction	0.000320543	0.000708283
1041	GmaAffx.22343.3.S1_s_at	F20D21.14_protein_[Arabidopsis_thaliana_(Mouse-ear_cress)]	Signal_Transduction	0.000323912	0.000712978
1060	GmaAffx.21925.1.S1_at	IMP_dehydrogenase/GMP_reductase_[Medicago_truncatula_(Barrel_medic)]	Signal_Transduction	0.000331073	0.000715678
1073	GmaAffx.90042.1.S1_s_at	R_6_protein_[Glycine_max_(Soybean)]	Signal_Transduction	0.000338233	0.000721626
1102	GmaAffx.18412.1.S1_at	Phosphatidylinositol_3-and_4-kinase,_catalytic_[Medicago_truncatula__(Barrel_medic)]	Signal_Transduction	0.00035424	0.000736572
1111	GmaAffx.76284.2.S1_at	Hypothetical_protein_[Arabidopsis_thaliana_(Mouse-ear_cress)]	Signal_Transduction	0.0003614	0.000745374
1118	Gma.40.1.S1_at	Calmodulin_[Glycine_max_(Soybean)]	Signal_Transduction	0.000363927	0.000745886
1120	GmaAffx.19821.1.S1_at	Serine/threonine_protein_kinase_[Medicago_truncatula_(Barrel_medic)]	Signal_Transduction	0.000365612	0.000748001
1125	Gma.5761.1.S1_at	Ser-thr_protein_kinase_[Gossypium_hirsutum_(Upland_cotton)]	Signal_Transduction	0.00036814	0.000749825
1129	GmaAffx.45359.2.S1_at	Protein_kinase_ADK1-like_protein_[Arabidopsis_thaliana_(Mouse-ear_cress)]	Signal_Transduction	0.000369824	0.000750114
1143	Gma.13489.1.S1_at	NA	Signal_Transduction	0.000379091	0.000759971
1151	GmaAffx.26356.1.S1_at	At1g30270/F12P21_6_[Arabidopsis_thaliana_(Mouse-ear_cress)]	Signal_Transduction	0.00038583	0.000768106
1171	Gma.18059.1.S1_at	NA	Signal_Transduction	0.000401837	0.000786307
1173	GmaAffx.78253.1.S1_at	NA	Signal_Transduction	0.000403521	0.000788258
1174	GmaAffx.76819.1.S1_at	Arabidopsis_thaliana_genomic_DNA,_chromosome_5,_P1_clone:MJP23_[Arabidopsis_thaliana_(Mouse-ear_cress)]	Signal_Transduction	0.000405206	0.000788859
1180	GmaAffx.43786.2.S1_at	Osmosensor_histidine-aspartate_kinase_[Populus_canadensis_(Carolina_poplar)]	Signal_Transduction	0.000407312	0.000790943
1193	GmaAffx.47902.1.S1_at	S-receptor_kinase-like_protein_[Arabidopsis_thaliana_(Mouse-ear_cress)]	Signal_Transduction	0.00041363	0.000791949
1200	GmaAffx.46686.1.S1_at	Hypothetical_protein_[Trifolium_pratense_(Red_clover)]	Signal_Transduction	0.000415315	0.000793042
1230	GmaAffx.56433.1.S1_at	Protein_kinase_[Arabidopsis_thaliana_(Mouse-ear_cress)]	Signal_Transduction	0.000446064	0.000830982
1245	GmaAffx.91122.1.S1_at	Protein_kinase_[Medicago_truncatula_(Barrel_medic)]	Signal_Transduction	0.000457015	0.000839205
1252	GmaAffx.90491.1.A1_s_at	Protein_kinase_[Medicago_truncatula_(Barrel_medic)]	Signal_Transduction	0.000459543	0.000841049
1255	GmaAffx.15430.2.S1_at	RabGAP/TBC_[Medicago_truncatula_(Barrel_medic)]	Signal_Transduction	0.00046207	0.000843653
1284	Gma.11182.1.S1_a_at	MEK_map_kinase_kinsae_[Medicago_varia_(Alfalfa)]	Signal_Transduction	0.000481446	0.000859176
1306	Gma.1144.1.S1_a_at	Putative_steroid-binding_protein_2_[Arabidopsis_thaliana_(Mouse-ear__cress)]	Signal_Transduction	0.000496188	0.000868573
1320	Gma.10653.1.S1_at	Receptor-like_protein_kinase_[Nicotiana_tabacum_(Common_tobacco)]	Signal_Transduction	0.000504612	0.000875959
1322	GmaAffx.78772.1.S1_at	AT4g18950/F13C5_120_[Arabidopsis_thaliana_(Mouse-ear_cress)]	Signal_Transduction	0.000506718	0.000878284
1329	Gma.1980.1.A1_at	CBL-interacting_protein_kinase_16_[Arabidopsis_thaliana_(Mouse-ear_cress)]	Signal_Transduction	0.000513458	0.000884069
1339	Gma.1650.2.S1_at	Protein_THYLAKOID_FORMATION1,_chloroplast_precursor_[Arabidopsis__thaliana_(Mouse-ear_cress)]	Signal_Transduction	0.000518512	0.000887316
1352	GmaAffx.77860.1.S1_at	At5g59740_[Arabidopsis_thaliana_(Mouse-ear_cress)]	Signal_Transduction	0.000528621	0.000894307
1358	Gma.8058.1.A1_at	Protein_phosphatase_2C_[Nicotiana_tabacum_(Common_tobacco)]	Signal_Transduction	0.000530306	0.000894307
1370	Gma.16673.2.S1_at	NA	Signal_Transduction	0.000536624	0.000894307
1377	GmaAffx.74462.1.S1_at	NA	Signal_Transduction	0.000537467	0.000894307
1381	GmaAffx.84862.1.S1_at	Leucine-rich_repeat_disease_resistance_protein-like_[Arabidopsis_thaliana_(Mouse-ear_cress)]	Signal_Transduction	0.000540837	0.000894307
1386	Gma.7375.1.S1_at	G-protein_alpha_subunit,_putative,_expressed_[Oryza_sativa_(japonica_cultivar-group)]	Signal_Transduction	0.000542521	0.000894307
1410	Gma.578.2.S1_a_at	Hypothetical_protein_AT4g10730_[Arabidopsis_thaliana_(Mouse-ear_cress)]	Signal_Transduction	0.000554315	0.000900819
1413	GmaAffx.58665.1.S1_x_at	Protein_kinase_PK4_[Zea_mays_(Maize)]	Signal_Transduction	0.00055937	0.000907103
1425	GmaAffx.86749.1.S1_s_at	Gigantea_protein_[Medicago_truncatula_(Barrel_medic)]	Signal_Transduction	0.000568637	0.000914365
1426	GmaAffx.83936.1.S1_at	B0808H03.2_protein_[Oryza_sativa_(Rice)]	Signal_Transduction	0.000569479	0.000915078
1434	Gma.7190.2.S1_a_at	Phytochrome_B_[Glycine_max_(Soybean)]	Signal_Transduction	0.000577482	0.000921475
1444	Gma.13085.1.S1_at	NA	Signal_Transduction	0.000582537	0.000924391
1445	Gma.8143.1.S1_at	NA	Signal_Transduction	0.00058717	0.000931099
1456	Gma.724.2.S1_at	Calmodulin-like_protein_41_[Arabidopsis_thaliana_(Mouse-ear_cress)]	Signal_Transduction	0.000596437	0.00093736
1469	Gma.13509.1.S1_at	Hypothetical_protein_P0005A05.28_[Oryza_sativa_(japonica_cultivar-group)]	Signal_Transduction	0.000608652	0.000948162
1482	GmaAffx.24407.1.S1_at	Protein_kinase_[Medicago_truncatula_(Barrel_medic)]	Signal_Transduction	0.000620024	0.000956107
1489	Gma.54.1.S1_at	Protein_kinase_[Glycine_max_(Soybean)]	Signal_Transduction	0.000622131	0.000956107
1497	GmaAffx.90647.1.S1_s_at	Phosphatidylinositol_3-and_4-kinase,_catalytic_[Medicago_truncatula_(Barrel_medic)]	Signal_Transduction	0.000625921	0.000956179
1498	Gma.12438.1.S1_s_at	Gibberellin_regulated_protein_[Medicago_truncatula_(Barrel_medic)]	Signal_Transduction	0.000627185	0.000956179
1510	Gma.2314.1.S1_at	Protein_kinase_MK5_[Mesembryanthemum_crystallinum_(Common_ice_plant)]	Signal_Transduction	0.000634767	0.000961972
1522	Gma.8195.3.S1_at	NA	Signal_Transduction	0.000641928	0.000965163
1523	GmaAffx.38484.1.S1_s_at	NA	Signal_Transduction	0.000641928	0.000965163
1527	GmaAffx.38701.1.S1_at	C2_[Medicago_truncatula_(Barrel_medic)]	Signal_Transduction	0.000644876	0.00096769
1534	GmaAffx.87481.1.S1_at	F23M19.5_protein_[Arabidopsis_thaliana_(Mouse-ear_cress)]	Signal_Transduction	0.000652037	0.000973972
1535	Gma.11892.1.S1_at	At1g01540/F22L4_6_[Arabidopsis_thaliana_(Mouse-ear_cress)]	Signal_Transduction	0.0006533	0.000974582
1539	Gma.1007.2.S1_at	Putative_calmodulin-related_protein_[Medicago_sativa_(Alfalfa)]	Signal_Transduction	0.000655828	0.000976415
1543	GmaAffx.46387.1.S1_at	Hypothetical_protein_At2g42960_[Arabidopsis_thaliana_(Mouse-ear_cress)]	Signal_Transduction	0.000657512	0.000976415
1578	GmaAffx.90575.1.S1_s_at	IMP_dehydrogenase/GMP_reductase_[Medicago_truncatula_(Barrel_medic)]	Signal_Transduction	0.000683206	0.000992075
11	GmaAffx.88070.1.A1_at	Homeobox-leucine_zipper_protein_HAT14_[Arabidopsis_thaliana_(Mouse-ear_cress)]	Transcription	4.21e-07	8.77e-05
14	GmaAffx.10582.1.S1_at	NA	Transcription	8.42e-07	0.000137881
21	GmaAffx.9286.1.S1_s_at	NA	Transcription	2.11e-06	0.000186806
22	GmaAffx.90586.1.S1_s_at	Hypothetical_protein_[Arabidopsis_thaliana_(Mouse-ear_cress)]	Transcription	2.53e-06	0.000186806
43	Gma.1960.1.S1_at	NA	Transcription	4.63e-06	0.0002308
48	GmaAffx.87142.1.S1_at	Probable_WRKY_transcription_factor_11_[Arabidopsis_thaliana__(Mouse-ear_cress)]	Transcription	6.74e-06	0.000273703
69	GmaAffx.50811.2.S1_at	No_apical_meristem_(NAM)_protein-like_[Oryza_sativa_(japonica__cultivar-group)]	Transcription	8.85e-06	0.000281506
77	Gma.12798.1.S1_at	GRAS_transcription_factor_[Medicago_truncatula_(Barrel_medic)]	Transcription	1.1e-05	0.000321721
88	GmaAffx.81486.1.S1_at	NA	Transcription	1.43e-05	0.000330913
94	GmaAffx.5978.1.S1_at	Pathogenesis-related_transcriptional_factor_and_ERF_[Medicago_truncatula_(Barrel_medic)]	Transcription	1.47e-05	0.000330913
101	Gma.10818.1.S1_at	NA	Transcription	1.52e-05	0.000330913
123	Gma.17986.1.S1_at	NA	Transcription	1.9e-05	0.000340646
128	Gma.17680.1.S1_at	HDZip_I_protein_[Glycine_max_(Soybean)]	Transcription	1.94e-05	0.000340646
133	GmaAffx.39668.1.S1_at	Heat_shock_transcription_factor_34_[Glycine_max_(Soybean)]	Transcription	2.11e-05	0.000340646
144	Gma.11306.1.S1_s_at	Hypothetical_protein_[Medicago_truncatula_(Barrel_medic)]	Transcription	2.23e-05	0.000340646
157	Gma.4394.1.S1_a_at	HDZip_I_protein_[Glycine_max_(Soybean)]	Transcription	2.4e-05	0.000341338
163	Gma.17874.1.A1_at	NA	Transcription	2.44e-05	0.000341338
164	Gma.4342.1.S1_at	WRKY_transcription_factor_6_[Arabidopsis_thaliana_(Mouse-ear_cress)]	Transcription	2.44e-05	0.000341338
183	GmaAffx.14300.1.S1_s_at	Putative_WRKY_transcription_factor_[Oryza_sativa_(japonica_cultivar-group)]	Transcription	2.82e-05	0.000342951
187	GmaAffx.20956.1.S1_at	MYB_transcription_factor_MYB118_[Glycine_max_(Soybean)]	Transcription	2.82e-05	0.000342951
196	Gma.17986.2.A1_at	NA	Transcription	2.95e-05	0.000342951
211	Gma.13269.2.A1_at	Zinc_finger,_Dof-type_[Medicago_truncatula_(Barrel_medic)]	Transcription	3.37e-05	0.000359131
217	GmaAffx.53324.1.A1_at	Putative_bHLH_transcription_factor_[Arabidopsis_thaliana_(Mouse-ear_cress)]	Transcription	3.45e-05	0.000359231
219	Gma.3546.2.S1_at	Hypothetical_protein_OJ1439_F07.29_[Oryza_sativa_(japonica__cultivar-group)]	Transcription	3.45e-05	0.000359231
222	Gma.1866.1.S1_at	NA	Transcription	3.5e-05	0.000359231
226	GmaAffx.87860.1.S1_at	MYB_transcription_factor_MYB51_[Glycine_max_(Soybean)]	Transcription	3.58e-05	0.000359325
233	Gma.4281.1.S1_at	NA	Transcription	3.71e-05	0.000361423
243	Gma.12719.1.S1_at	Nuclear_transcription_factor_Y_subunit_B-2_[Arabidopsis_thaliana_(Mouse-ear_cress)]	Transcription	3.88e-05	0.000365412
257	Gma.4225.1.S1_a_at	Putative_TAF13_[Oryza_sativa_(japonica_cultivar-group)]	Transcription	4.3e-05	0.000369862
263	Gma.2010.1.S1_a_at	Zinc_finger,_B-box;_CCT_[Medicago_truncatula_(Barrel_medic)]	Transcription	4.34e-05	0.000369862
278	Gma.6110.1.S1_at	BZip_transcription_factor_[Psophocarpus_tetragonolobus_(Goa_bean)__(Asparagus_bean)]	Transcription	4.68e-05	0.000385371
279	Gma.606.1.S1_at	Aux/IAA_protein_[Populus_tremula_x_Populus_tremuloides]	Transcription	4.72e-05	0.000386065
307	GmaAffx.14300.1.S1_at	Putative_WRKY_transcription_factor_[Oryza_sativa_(japonica_cultivar-group)]	Transcription	5.35e-05	0.00039266
326	Gma.3259.1.S1_at	NA	Transcription	5.73e-05	0.000399279
328	Gma.3996.2.S1_s_at	DNA-binding_WRKY_[Medicago_truncatula_(Barrel_medic)]	Transcription	5.81e-05	0.000399279
331	Gma.4664.2.S1_at	GRAS_transcription_factor_[Medicago_truncatula_(Barrel_medic)]	Transcription	5.85e-05	0.000399279
337	GmaAffx.91312.1.S1_s_at	HDZip_I_protein_[Glycine_max_(Soybean)]	Transcription	5.94e-05	0.000400788
338	Gma.17010.1.S1_at	zinc_ion_binding_[Arabidopsis_thaliana]	Transcription	5.94e-05	0.000400788
341	GmaAffx.81793.1.S1_at	F22G5.9_[Arabidopsis_thaliana_(Mouse-ear_cress)]	Transcription	6.07e-05	0.000400788
342	Gma.17688.1.S1_s_at	NA	Transcription	6.07e-05	0.000400788
347	Gma.4322.1.S1_at	Zinc_finger,_CCCH-type_[Medicago_truncatula_(Barrel_medic)]	Transcription	6.19e-05	0.000400788
352	GmaAffx.82209.1.S1_at	Arabidopsis_thaliana_genomic_DNA,_chromosome_5,_BAC_clone:F24B18_[Arabidopsis_thaliana_(Mouse-ear_cress)]	Transcription	6.19e-05	0.000400788
355	GmaAffx.64873.1.S1_at	Cys2-His2_zinc_finger_protein_[Glycine_max_(Soybean)]	Transcription	6.23e-05	0.000402378
376	GmaAffx.5069.1.S1_at	BZIP_transcription_factor_BZI-2_[Nicotiana_tabacum_(Common_tobacco)]	Transcription	6.87e-05	0.000411134
387	GmaAffx.6438.2.S1_at	WRKY_transcription_factor_24_[Oryza_sativa_(japonica_cultivar-group)]	Transcription	6.99e-05	0.000413998
391	GmaAffx.84572.1.S1_at	GRAS_transcription_factor_[Medicago_truncatula_(Barrel_medic)]	Transcription	7.12e-05	0.000416104
403	GmaAffx.89624.1.A1_s_at	BZIP_transcription_factor_6_[Phaseolus_vulgaris_(Kidney_bean)_(French__bean)]	Transcription	7.5e-05	0.000420346
410	Gma.744.1.S1_at	WRKY_transcription_factor_41_[Oryza_sativa_(indica_cultivar-group)]	Transcription	7.79e-05	0.000420346
435	Gma.7387.2.S1_at	NA	Transcription	8.17e-05	0.000420346
452	GmaAffx.65885.1.A1_s_at	OSJNBa0010H02.11_protein_[Oryza_sativa_(japonica_cultivar-group)]	Transcription	8.42e-05	0.000420346
471	Gma.3893.3.S1_at	Hypothetical_protein_[Arabidopsis_thaliana_(Mouse-ear_cress)]	Transcription	8.68e-05	0.000420346
490	Gma.12983.1.A1_at	MYB_transcription_factor_MYB118_[Glycine_max_(Soybean)]	Transcription	9.18e-05	0.000426825
503	GmaAffx.52752.1.S1_at	MYB_transcription_factor_MYB54_[Glycine_max_(Soybean)]	Transcription	9.39e-05	0.000427895
505	GmaAffx.86574.1.S1_at	HSF/ETS,_DNA-binding_[Medicago_truncatula_(Barrel_medic)]	Transcription	9.6e-05	0.000434137
511	GmaAffx.89269.1.A1_s_at	MYB_transcription_factor_MYB92_[Glycine_max_(Soybean)]	Transcription	9.73e-05	0.000434137
513	Gma.8559.1.S1_at	Putative_Asp1_[Trifolium_pratense_(Red_clover)]	Transcription	9.77e-05	0.000434137
514	GmaAffx.28998.1.S1_at	NA	Transcription	9.77e-05	0.000434137
524	Gma.5274.1.S1_at	Transcription_factor_EIL2_[Vigna_radiata]	Transcription	0.000101091	0.000438876
527	Gma.1760.1.A1_at	NA	Transcription	0.000101512	0.000438876
528	Gma.8536.1.S1_s_at	TGACG-motif_binding_factor_[Glycine_max_(Soybean)]	Transcription	0.000101512	0.000438876
537	Gma.3730.2.S1_a_at	WRKY78_[Glycine_max_(Soybean)]	Transcription	0.000104461	0.000442881
539	GmaAffx.43777.1.S1_at	Transfactor,_putative;_28697-27224_[Arabidopsis_thaliana_(Mouse-ear__cress)]	Transcription	0.000104461	0.000442881
553	Gma.2668.2.A1_at	Gb|AAF18661.1_[Arabidopsis_thaliana_(Mouse-ear_cress)]	Transcription	0.000109094	0.000452038
561	Gma.7484.1.S1_a_at	Salt-tolerance_protein_[Glycine_max_(Soybean)]	Transcription	0.000112885	0.000458494
567	Gma.8536.1.S1_at	TGACG-motif_binding_factor_[Glycine_max_(Soybean)]	Transcription	0.000114149	0.000458494
568	GmaAffx.83599.2.S1_at	INDETERMINATE-related_protein_10_[Zea_mays_(Maize)]	Transcription	0.00011457	0.000458494
573	GmaAffx.90047.1.S1_s_at	Putative_zinc_finger_protein_[Arabidopsis_thaliana_(Mouse-ear_cress)]	Transcription	0.000115833	0.000458494
593	Gma.2287.1.A1_s_at	Hypothetical_protein_At2g20280_[Arabidopsis_thaliana_(Mouse-ear__cress)]	Transcription	0.000120467	0.000465492
604	GmaAffx.59005.1.S1_at	110_kDa_4SNc-Tudor_domain_protein_[Pisum_sativum_(Garden_pea)]	Transcription	0.000125521	0.000474618
605	GmaAffx.18093.1.S1_at	Sigma-like_factor_precursor_[Arabidopsis_thaliana_(Mouse-ear_cress)]	Transcription	0.000125521	0.000474618
637	GmaAffx.63814.1.S1_at	AOBP_[Cucurbita_maxima_(Pumpkin)_(Winter_squash)]	Transcription	0.000134788	0.000483332
643	Gma.11878.1.S1_at	F10A5.22_[Arabidopsis_thaliana_(Mouse-ear_cress)]	Transcription	0.00013563	0.000483332
660	Gma.163.1.S1_x_at	Homeodomain-related_[Medicago_truncatula_(Barrel_medic)]	Transcription	0.000140264	0.000486969
662	Gma.10818.2.S1_a_at	WRKY78_[Glycine_max_(Soybean)]	Transcription	0.000141949	0.000491303
663	Gma.16603.1.S1_at	Heat_shock_factor_protein_6_[Arabidopsis_thaliana_(Mouse-ear_cress)]	Transcription	0.00014237	0.000491303
671	GmaAffx.52839.1.S1_at	NA	Transcription	0.000144055	0.000491931
676	Gma.7484.2.S1_at	Salt-tolerance_protein_[Glycine_max_(Soybean)]	Transcription	0.000148267	0.000498691
679	Gma.1636.1.S1_s_at	Hypothetical_protein_[Medicago_truncatula_(Barrel_medic)]	Transcription	0.00014953	0.000498691
680	Gma.3165.1.S1_at	HDZip_I_protein_[Glycine_max_(Soybean)]	Transcription	0.00014953	0.000498691
682	GmaAffx.80492.1.S1_at	NA	Transcription	0.00014953	0.000498691
689	GmaAffx.66669.1.S1_at	Putative_male_sterility_1_protein_[Oryza_sativa_(japonica_cultivar-group)]	Transcription	0.000149952	0.000498691
690	GmaAffx.14577.1.S1_s_at	No_apical_meristem_(NAM)_protein_[Medicago_truncatula_(Barrel_medic)]	Transcription	0.000151215	0.000502165
708	Gma.2176.1.S1_at	Ethylene-responsive_transcription_factor_12_[Arabidopsis_thaliana_(Mouse-ear_cress)]	Transcription	0.000160482	0.000519389
712	Gma.6670.2.S1_at	Response_regulator_receiver;_CCT_[Medicago_truncatula_(Barrel_medic)]	Transcription	0.000162167	0.000520431
713	GmaAffx.87513.1.S1_at	Putative_finger_transcription_factor_[Oryza_sativa_(japonica_cultivar-group)]	Transcription	0.000162167	0.000520431
721	GmaAffx.13806.1.S1_at	NAC_domain_protein_NAC6_[Glycine_max_(Soybean)]	Transcription	0.000165536	0.000526088
725	Gma.4463.1.S1_at	NA	Transcription	0.000168064	0.000529711
729	GmaAffx.12450.1.S1_at	DNA-directed_RNA_polymerase_beta'_chain_[Glycine_max_(Soybean)]	Transcription	0.000170591	0.000534592
734	Gma.2796.1.S1_at	Tubby_protein_[Platanus_acerifolia_(London_plane_tree)]	Transcription	0.000172697	0.00053839
737	GmaAffx.71368.1.S1_at	NA	Transcription	0.000174382	0.000541433
739	Gma.6317.1.S1_at	NA	Transcription	0.000176067	0.000545925
743	GmaAffx.73933.1.S1_at	ER66_protein_[Lycopersicon_esculentum_(Tomato)]	Transcription	0.000177752	0.000548182
752	Gma.3990.1.S1_s_at	ER66_protein_[Lycopersicon_esculentum_(Tomato)]	Transcription	0.000181543	0.000553172
770	GmaAffx.7738.1.S1_s_at	Homeobox_domain,_putative_[Medicago_truncatula_(Barrel_medic)]	Transcription	0.000191652	0.000568691
772	GmaAffx.2721.1.S1_s_at	NA	Transcription	0.000192494	0.000568691
785	GmaAffx.89077.1.A1_s_at	CCAAT-box_binding_factor_HAP5_homolog_[Daucus_carota_(Carrot)]	Transcription	0.000196285	0.00057295
799	Gma.4730.1.S1_at	Helix-loop-helix_DNA-binding_[Medicago_truncatula_(Barrel_medic)]	Transcription	0.00020134	0.000576685
812	Gma.16640.2.S1_at	Ttg1-like_protein_[Malus_domestica_(Apple)_(Malus_sylvestris)]	Transcription	0.000207658	0.000584552
813	GmaAffx.92842.1.S1_x_at	DNA-binding_WRKY_[Medicago_truncatula_(Barrel_medic)]	Transcription	0.000207658	0.000584552
816	Gma.18078.1.A1_at	Pathogenesis-related_transcriptional_factor_and_ERF_[Medicago_truncatula_(Barrel_medic)]	Transcription	0.0002085	0.000585485
866	Gma.11107.1.A1_at	Zinc_finger,_Dof-type_[Medicago_truncatula_(Barrel_medic)]	Transcription	0.000231667	0.000609922
870	GmaAffx.81530.1.S1_at	Putative_LIM_domain_containing_protein_[Oryza_sativa_(japonica_cultivar-group)]	Transcription	0.000231667	0.000609922
880	Gma.1929.1.S1_at	Homeobox-leucine_zipper_protein_HAT9_[Arabidopsis_thaliana_(Mouse-ear__cress)]	Transcription	0.000234615	0.000609922
884	Gma.12112.1.S1_at	NA	Transcription	0.000235458	0.000610324
887	Gma.11035.1.S1_s_at	Hypothetical_protein_P0616D06.125_[Oryza_sativa_(japonica_cultivar-group)]	Transcription	0.000237143	0.000611922
892	Gma.4124.1.S1_at	Homeobox_domain,_putative_[Medicago_truncatula_(Barrel_medic)]	Transcription	0.000240091	0.000616244
895	Gma.15829.4.S1_s_at	Zinc_finger_CCCH_domain-containing_protein_ZFN-like_[Pisum_sativum_(Garden_pea)]	Transcription	0.000241776	0.000616244
902	Gma.10818.3.S1_at	WRKY78_[Glycine_max_(Soybean)]	Transcription	0.000246409	0.000625272
918	GmaAffx.50226.1.S1_at	Putative_SCARECROW_gene_regulator_[Oryza_sativa_(Rice)]	Transcription	0.000255676	0.000636798
921	Gma.7387.3.S1_at	NA	Transcription	0.000256097	0.000637154
931	Gma.12360.1.S1_at	NA	Transcription	0.000262415	0.000645168
936	Gma.2506.1.S1_at	Salt-tolerance_protein_[Glycine_max_(Soybean)]	Transcription	0.000265364	0.000648936
946	Gma.16807.1.S1_at	NA	Transcription	0.000274209	0.000662664
950	GmaAffx.72354.1.S1_at	BZIP_transcription_factor_6_[Phaseolus_vulgaris_(Kidney_bean)_(French_bean)]	Transcription	0.000275894	0.000662664
959	GmaAffx.63838.1.S1_at	Myc-like_anthocyanin_regulatory_protein_[Cornus_florida_(Flowering_dogwood)]	Transcription	0.000280527	0.00067028
961	Gma.10342.1.S1_at	NA	Transcription	0.000282212	0.000672903
964	GmaAffx.8927.1.S1_at	DNA_binding_/_protein_binding_/_zinc_ion_binding_[Arabidopsis_thaliana]	Transcription	0.00028474	0.000674019
993	GmaAffx.86024.1.S1_at	NA	Transcription	0.000300746	0.000693984
1002	GmaAffx.85887.1.S1_at	Zinc_finger_protein_CONSTANS-LIKE_10_[Arabidopsis_thaliana_(Mouse-ear_cress)]	Transcription	0.000304115	0.000695457
1011	GmaAffx.89311.1.S1_s_at	Ethylene-responsive_transcription_factor_5_[Nicotiana_tabacum_(Common_tobacco)]	Transcription	0.00030917	0.000700291
1019	Gma.3990.1.S1_at	ER66_protein_[Lycopersicon_esculentum_(Tomato)]	Transcription	0.000315067	0.000705529
1022	GmaAffx.69709.1.S1_at	Probable_WRKY_transcription_factor_42_[Arabidopsis_thaliana_(Mouse-ear_cress)]	Transcription	0.000315909	0.000705529
1047	GmaAffx.57525.3.S1_at	GmMYB29B2_protein_[Glycine_max_(Soybean)]	Transcription	0.000327282	0.000714936
1055	GmaAffx.48074.1.S1_x_at	DNA_binding_protein_WRKY2_[Vitis_vinifera_(Grape)]	Transcription	0.000329809	0.000715678
1058	GmaAffx.15613.1.S1_at	Hypothetical_protein_T23K23.24_[Arabidopsis_thaliana_(Mouse-ear_cress)]	Transcription	0.000330652	0.000715678
1063	GmaAffx.73306.1.S1_at	NA	Transcription	0.000334443	0.000720487
1079	GmaAffx.86609.1.S1_at	Histone_acetyltransferase_type_B_catalytic_subunit_[Arabidopsis_thaliana_(Mouse-ear_cress)]	Transcription	0.000341603	0.000724096
1081	GmaAffx.3325.1.S1_at	Peptidase_M24_[Medicago_truncatula_(Barrel_medic)]	Transcription	0.000341603	0.000724096
1089	Gma.2668.2.A1_a_at	Gb|AAF18661.1_[Arabidopsis_thaliana_(Mouse-ear_cress)]	Transcription	0.000349185	0.000733595
1092	Gma.1869.1.S1_at	F28L1.13_protein_[Arabidopsis_thaliana_(Mouse-ear_cress)]	Transcription	0.000349606	0.000733595
1099	Gma.12439.1.S1_at	Hypothetical_protein_At5g20900_[Arabidopsis_thaliana_(Mouse-ear__cress)]	Transcription	0.000352555	0.00073507
1109	Gma.2526.1.S1_x_at	WRKY_transcription_factor_1_[Oryza_sativa_(japonica_cultivar-group)]	Transcription	0.000360137	0.000744107
1121	Gma.2764.1.S1_at	MYB_transcription_factor_MYB122_[Glycine_max_(Soybean)]	Transcription	0.000366033	0.000748195
1127	Gma.3331.1.S1_at	NA	Transcription	0.000369403	0.000750114
1128	Gma.7484.1.S1_at	Salt-tolerance_protein_[Glycine_max_(Soybean)]	Transcription	0.000369403	0.000750114
1135	Gma.4526.1.S1_at	Putative_Cys2-His2_zinc_finger_transcription_factor_[Juglans_regia_(English_walnut)]	Transcription	0.000376143	0.000758707
1147	GmaAffx.57894.1.S1_at	NA	Transcription	0.000382461	0.000763387
1150	GmaAffx.70836.2.S1_s_at	DNA-directed_RNA_polymerase_beta'_chain_[Sinapis_alba_(White_mustard)_(Brassica_hirta)]	Transcription	0.000384988	0.000767095
1161	Gma.163.1.S1_at	Homeodomain-related_[Medicago_truncatula_(Barrel_medic)]	Transcription	0.00039594	0.000781441
1172	Gma.12465.1.S1_x_at	Helix-loop-helix_DNA-binding_[Medicago_truncatula_(Barrel_medic)]	Transcription	0.0004031	0.000788107
1212	Gma.17923.1.S1_at	Homeodomain_leucine_zipper_protein_HDZ3_[Phaseolus_vulgaris_(Kidney_bean)_(French_bean)]	Transcription	0.000429215	0.000810801
1213	Gma.8438.1.S1_at	NAC_domain_protein_NAC5_[Glycine_max_(Soybean)]	Transcription	0.000429215	0.000810801
1256	Gma.11947.1.S1_at	Hypothetical_protein_[Solanum_bulbocastanum_(Wild_potato)]	Transcription	0.000462912	0.000844518
1260	GmaAffx.83326.2.S1_at	WRKY_transcription_factor_6_[Arabidopsis_thaliana_(Mouse-ear_cress)]	Transcription	0.000466703	0.000848058
1262	Gma.2526.3.S1_s_at	DNA-binding_WRKY_[Medicago_truncatula_(Barrel_medic)]	Transcription	0.000467124	0.000848151
1265	GmaAffx.3847.2.S1_at	BZIP_family_transcription_factor_[Arabidopsis_thaliana_(Mouse-ear_cress)]	Transcription	0.000470915	0.000849162
1277	GmaAffx.10385.1.S1_at	Gb|AAF34839.1_[Arabidopsis_thaliana_(Mouse-ear_cress)]	Transcription	0.000475127	0.000851881
1289	Gma.7387.1.A1_a_at	Response_regulator_receiver;_CCT_[Medicago_truncatula_(Barrel_medic)]	Transcription	0.0004865	0.000863136
1307	GmaAffx.2269.3.S1_at	RAV-like_DNA-binding_protein_[Glycine_max_(Soybean)]	Transcription	0.000496188	0.000868573
1323	GmaAffx.22297.2.S1_at	WRKY_transcription_factor_6_[Arabidopsis_thaliana_(Mouse-ear_cress)]	Transcription	0.000507561	0.000879079
1364	Gma.4923.1.S1_at	Putative_DNA-binding_protein;_54988-54618_[Arabidopsis_thaliana_(Mouse-ear_cress)]	Transcription	0.000533255	0.000894307
1366	Gma.7387.1.A1_at	Response_regulator_receiver;_CCT_[Medicago_truncatula_(Barrel_medic)]	Transcription	0.000534518	0.000894307
1368	Gma.16611.1.S1_at	Dehydration_responsive_element-binding_protein_3_[Glycine_max__(Soybean)]	Transcription	0.000536624	0.000894307
1375	Gma.13228.1.S1_at	Hypothetical_protein_[Medicago_truncatula_(Barrel_medic)]	Transcription	0.000537467	0.000894307
1379	Gma.9788.1.S1_at	Arabidopsis_thaliana_genomic_DNA,_chromosome_3,_P1_clone:MHC9_[Arabidopsis_thaliana_(Mouse-ear_cress)]	Transcription	0.000539573	0.000894307
1380	Gma.4348.1.S1_at	Helix-loop-helix_DNA-binding_[Medicago_truncatula_(Barrel_medic)]	Transcription	0.000540837	0.000894307
1390	Gma.4670.1.S1_at	Helix-loop-helix_DNA-binding_[Medicago_truncatula_(Barrel_medic)]	Transcription	0.000544627	0.000894307
1392	Gma.15127.1.A1_at	DELLA_protein_GAI1_[Vitis_vinifera_(Grape)]	Transcription	0.000544627	0.000894307
1394	Gma.8537.1.S1_at	TGACG-motif-binding_factor_[Glycine_max_(Soybean)]	Transcription	0.000544627	0.000894307
1401	Gma.2526.1.S1_at	WRKY_transcription_factor_1_[Oryza_sativa_(japonica_cultivar-group)]	Transcription	0.000547155	0.000894307
1421	Gma.16603.2.S1_at	Heat_shock_factor_protein_6_[Arabidopsis_thaliana_(Mouse-ear_cress)]	Transcription	0.000566531	0.000913543
1427	GmaAffx.86087.1.S1_at	NA	Transcription	0.000570743	0.000915824
1432	GmaAffx.47172.1.A1_at	NA	Transcription	0.000576218	0.000921384
1435	Gma.13503.1.S1_at	Sig1_protein_[Sinapis_alba_(White_mustard)_(Brassica_hirta)]	Transcription	0.000577482	0.000921475
1436	GmaAffx.91768.1.S1_s_at	WRKY78_[Glycine_max_(Soybean)]	Transcription	0.000577482	0.000921475
1437	Gma.403.1.A1_at	Putative_HAP3-like_transcriptional-activator_[Oryza_sativa_(japonica_cultivar-group)]	Transcription	0.000578746	0.000922849
1453	GmaAffx.87142.3.S1_s_at	Probable_WRKY_transcription_factor_11_[Arabidopsis_thaliana_(Mouse-ear_cress)]	Transcription	0.000593067	0.000935272
1455	GmaAffx.49918.1.S1_at	Finger_protein_pcp1-like_[Oryza_sativa_(japonica_cultivar-group)]	Transcription	0.000594331	0.000935976
1473	GmaAffx.70134.1.S1_at	WD_repeat_domain_protein_[Arabidopsis_thaliana_(Mouse-ear_cress)]	Transcription	0.000610337	0.000948162
1479	Gma.11035.1.S1_at	Hypothetical_protein_P0616D06.125_[Oryza_sativa_(japonica_cultivar-group)]	Transcription	0.000613706	0.000950806
1480	GmaAffx.81045.1.S1_at	Putative_heme_activated_protein_[Oryza_sativa_(japonica_cultivar-group)]	Transcription	0.000616234	0.000953433
1492	GmaAffx.50320.1.S1_at	NA	Transcription	0.000622552	0.000956107
1495	Gma.2934.1.S1_a_at	DNA-binding_protein-like-Arabidopsis_thaliana-related_[Medicago__truncatula_(Barrel_medic)]	Transcription	0.000624658	0.000956179
1501	GmaAffx.73383.1.A1_at	NA	Transcription	0.000627185	0.000956179
1504	GmaAffx.83595.1.S1_at	SBP_[Medicago_truncatula_(Barrel_medic)]	Transcription	0.000627606	0.000956179
1520	GmaAffx.48764.1.S1_at	GRAS_transcription_factor_[Medicago_truncatula_(Barrel_medic)]	Transcription	0.000641085	0.000965163
1547	Gma.752.1.A1_at	NA	Transcription	0.000660882	0.00097824
1570	GmaAffx.91848.1.S1_s_at	Transcription_factor_EIL2_[Vigna_radiata]	Transcription	0.000676888	0.000987866
1576	Gma.15155.2.S1_a_at	NA	Transcription	0.000682785	0.000992075
1581	Gma.7454.1.S1_a_at	IAA16_protein_[Gossypium_hirsutum_(Upland_cotton)]	Transcription	0.000686576	0.000993783
1583	Gma.17365.1.S1_at	Hypothetical_protein_[Arabidopsis_thaliana_(Mouse-ear_cress)]	Transcription	0.000686576	0.000993783
1585	Gma.1576.1.S1_at	F18O14.3_[Arabidopsis_thaliana_(Mouse-ear_cress)]	Transcription	0.000687418	0.000993783
1589	GmaAffx.22125.1.S1_at	F3F9.18_[Arabidopsis_thaliana_(Mouse-ear_cress)]	Transcription	0.000691631	0.000997335
1592	Gma.15681.1.S1_at	TPR_repeat_[Medicago_truncatula_(Barrel_medic)]	Transcription	0.000694158	0.000998486
27	GmaAffx.45853.1.S1_at	Biopterin_transport-related_protein_BT1_[Medicago_truncatula_(Barrel_medic)]	Transporter	2.53e-06	0.000186806
41	Gma.13178.1.S1_at	TrkA-N_[Medicago_truncatula_(Barrel_medic)]	Transporter	4.21e-06	0.000229801
96	Gma.14471.2.S1_at	Putative_aquaporin_[Phaseolus_vulgaris_(Kidney_bean)_(French_bean)]	Transporter	1.52e-05	0.000330913
107	GmaAffx.34438.1.S1_s_at	Heavy_metal_transport/detoxification_protein_[Medicago_truncatula_(Barrel_medic)]	Transporter	1.6e-05	0.000336479
127	GmaAffx.42701.1.S1_at	Putative_histidine_amino_acid_transporter_[Oryza_sativa_(japonica_cultivar-group)]	Transporter	1.94e-05	0.000340646
156	Gma.1047.1.S1_at	Plasma_membrane_Ca2+-ATPase_[Glycine_max_(Soybean)]	Transporter	2.4e-05	0.000341338
189	GmaAffx.27474.1.S1_at	Multi_antimicrobial_extrusion_protein_MatE_[Medicago_truncatula_(Barrel_medic)]	Transporter	2.95e-05	0.000342951
199	Gma.3535.1.S1_s_at	Emb|CAB62460.1_[Arabidopsis_thaliana_(Mouse-ear_cress)]	Transporter	3.07e-05	0.000354055
212	Gma.2358.1.S1_at	Putative_cyclic_nucleotide-binding_transporter_1_[Oryza_sativa_(japonica_cultivar-group)]	Transporter	3.37e-05	0.000359131
237	GmaAffx.2704.1.S1_at	ABC_transporter-like_protein_[Brassica_campestris_(Field_mustard)]	Transporter	3.75e-05	0.000362445
242	Gma.3765.1.S1_at	Putative_phospholipid-transporting_ATPase_3_[Arabidopsis_thaliana_(Mouse-ear_cress)]	Transporter	3.88e-05	0.000365412
248	Gma.6288.1.S1_at	Plasma_membrane_intrinsic_protein_1;3_[Phaseolus_vulgaris_(Kidney_bean)_(French_bean)]	Transporter	3.96e-05	0.000365828
252	GmaAffx.81798.1.S1_at	T23G18.9_[Arabidopsis_thaliana_(Mouse-ear_cress)]	Transporter	4.13e-05	0.000369862
280	Gma.4820.1.S1_at	AT3g60070/T2O9_50_[Arabidopsis_thaliana_(Mouse-ear_cress)]	Transporter	4.72e-05	0.000386065
285	Gma.17298.2.S1_at	NA	Transporter	4.89e-05	0.000386726
313	GmaAffx.88239.1.S1_at	T15B16.14_protein_[Arabidopsis_thaliana_(Mouse-ear_cress)]	Transporter	5.43e-05	0.00039266
329	Gma.8341.1.S1_at	Putative_mitochondrial_carrier_protein_[Arabidopsis_thaliana_(Mouse-ear_cress)]	Transporter	5.81e-05	0.000399279
335	GmaAffx.90862.1.A1_at	Pleiotropic_drug_resistance_protein_1_[Nicotiana_tabacum_(Common_tobacco)]	Transporter	5.85e-05	0.000399279
339	GmaAffx.26141.1.S1_at	TGF-beta_receptor,_type_I/II_extracellular_region;_Major_facilitator_superfamily_MFS_1_[Medicago_truncatula_(Barrel_medic)]	Transporter	5.98e-05	0.000400788
348	GmaAffx.85761.1.S1_s_at	Hypothetical_protein_[Medicago_truncatula_(Barrel_medic)]	Transporter	6.19e-05	0.000400788
383	GmaAffx.51373.1.S1_at	Nucleoporin_[Lotus_japonicus]	Transporter	6.91e-05	0.000411134
405	GmaAffx.68575.1.S1_at	At5g19520_[Arabidopsis_thaliana_(Mouse-ear_cress)]	Transporter	7.54e-05	0.000420346
409	GmaAffx.92730.1.S1_s_at	Putative_histidine_amino_acid_transporter_[Oryza_sativa_(japonica_cultivar-group)]	Transporter	7.71e-05	0.000420346
419	Gma.5793.7.S1_at	Aquaporin_protein_PIP1;1_[Medicago_truncatula_(Barrel_medic)]	Transporter	8.05e-05	0.000420346
455	Gma.16830.1.S1_at	Heavy_metal_transport/detoxification_protein_[Medicago_truncatula_(Barrel_medic)]	Transporter	8.47e-05	0.000420346
468	Gma.16893.2.A1_at	ABC1_family_protein-like_[Oryza_sativa_(japonica_cultivar-group)]	Transporter	8.63e-05	0.000420346
486	Gma.7642.1.A1_at	Ammonium_transporter_[Medicago_truncatula_(Barrel_medic)]	Transporter	9.14e-05	0.000426825
489	GmaAffx.24540.1.S1_at	NA	Transporter	9.14e-05	0.000426825
520	Gma.8745.1.S1_at	Multi_antimicrobial_extrusion_protein_MatE_[Medicago_truncatula_(Barrel_medic)]	Transporter	0.000101091	0.000438876
534	GmaAffx.77717.1.S1_at	Oligopeptide_transporter-like_protein_[Arabidopsis_thaliana_(Mouse-ear_cress)]	Transporter	0.000104039	0.000442881
551	GmaAffx.37483.1.S1_at	cation_transporter/_efflux_permease_[Arabidopsis_thaliana]	Transporter	0.000109094	0.000452038
556	GmaAffx.47249.1.S1_at	F17O7.13_protein_[Arabidopsis_thaliana_(Mouse-ear_cress)]	Transporter	0.000110358	0.000453991
579	GmaAffx.38382.1.A1_at	Nitrate_and_chloride_transporter_[Glycine_max_(Soybean)]	Transporter	0.000116255	0.000458494
581	Gma.3535.1.S1_x_at	Emb|CAB62460.1_[Arabidopsis_thaliana_(Mouse-ear_cress)]	Transporter	0.000116255	0.000458494
601	Gma.8846.1.A1_at	Hypothetical_protein_F28O16.4_[Arabidopsis_thaliana_(Mouse-ear_cress)]	Transporter	0.000123415	0.000470537
622	Gma.16474.2.S1_at	ABC_transporter,_ATP-binding_protein-like_[Arabidopsis_thaliana_(Mouse-ear_cress)]	Transporter	0.000131839	0.000482582
684	GmaAffx.39829.1.A1_at	Plasma_membrane_H+_ATPase_[Lupinus_albus_(White_lupin)]	Transporter	0.000149952	0.000498691
694	GmaAffx.41684.1.S1_at	Amino_acid_permease_AAP1_[Vicia_faba_var._minor]	Transporter	0.000152479	0.000503443
714	GmaAffx.56826.1.A1_at	NA	Transporter	0.000162167	0.000520431
757	GmaAffx.47250.1.S1_at	Putative_ammonium_transporter_AMT1;1_[Lotus_japonicus]	Transporter	0.000185333	0.000560993
761	GmaAffx.12962.1.S1_at	Phospholipid-transporting_ATPase_1_[Arabidopsis_thaliana_(Mouse-ear_cress)]	Transporter	0.000188282	0.000564482
764	GmaAffx.91559.1.S1_at	Hypothetical_protein_[Medicago_truncatula_(Barrel_medic)]	Transporter	0.000188703	0.000564482
780	Gma.16908.1.S1_at	AAA_ATPase_[Medicago_truncatula_(Barrel_medic)]	Transporter	0.000193758	0.000569199
819	GmaAffx.90540.1.A1_at	Multidrug_resistance_protein_17_[Arabidopsis_thaliana_(Mouse-ear_cress)]	Transporter	0.000210606	0.000589233
825	GmaAffx.60414.1.S1_x_at	Monosaccharide_transporter_[Glycine_max_(Soybean)]	Transporter	0.00021524	0.000590776
837	Gma.15039.1.S1_at	Hypothetical_protein_F14G24.14_[Arabidopsis_thaliana_(Mouse-ear_cress)]	Transporter	0.000216503	0.000590776
840	GmaAffx.10580.1.S1_at	Amino_acid/polyamine_transporter_II_[Medicago_truncatula_(Barrel_medic)]	Transporter	0.000217346	0.000590776
848	Gma.5793.7.S1_x_at	Aquaporin_protein_PIP1;1_[Medicago_truncatula_(Barrel_medic)]	Transporter	0.000220715	0.000596398
853	Gma.16474.1.S1_at	ABC_transporter,_ATP-binding_protein-like_[Arabidopsis_thaliana_(Mouse-ear_cress)]	Transporter	0.000223664	0.000600119
867	Gma.2495.1.S1_at	Pip1_protein_[Glycine_max_(Soybean)]	Transporter	0.000231667	0.000609922
869	GmaAffx.60414.1.S1_at	Monosaccharide_transporter_[Glycine_max_(Soybean)]	Transporter	0.000231667	0.000609922
896	GmaAffx.45338.1.S1_at	NA	Transporter	0.000241776	0.000616244
916	GmaAffx.34676.1.S1_at	Putative_ammonium_transporter_[Oryza_sativa_(japonica_cultivar-group)]	Transporter	0.000255676	0.000636798
930	GmaAffx.85761.1.S1_at	Hypothetical_protein_[Medicago_truncatula_(Barrel_medic)]	Transporter	0.000262415	0.000645168
958	Gma.1202.1.S1_at	Monosaccharide_transporter_[Glycine_max_(Soybean)]	Transporter	0.000280527	0.00067028
975	GmaAffx.41924.1.S1_at	Low_affinity_sulfate_transporter_3_[Stylosanthes_hamata_(Caribbean_stylo)]	Transporter	0.000293164	0.000688272
989	GmaAffx.80879.1.S1_at	Putative_permease_1_[Oryza_sativa_(japonica_cultivar-group)]	Transporter	0.000298218	0.000690936
991	Gma.3397.1.S1_at	ABC_transporter,_transmembrane_region,_type_1_[Medicago_truncatula__(Barrel_medic)]	Transporter	0.000300746	0.000693984
1038	Gma.12799.2.A1_at	Metal-transporting_P-type_ATPase_[Arabidopsis_thaliana_(Mouse-ear_cress)]	Transporter	0.000321806	0.000709952
1039	Gma.16493.1.S1_at	Protein_At3g01930_[Arabidopsis_thaliana_(Mouse-ear_cress)]	Transporter	0.000322227	0.000709952
1044	GmaAffx.6029.1.S1_at	At1g54350_[Arabidopsis_thaliana_(Mouse-ear_cress)]	Transporter	0.000327282	0.000714936
1049	Gma.4578.1.S1_s_at	Plasma_membrane_H+-ATPase_[Sesbania_rostrata]	Transporter	0.000328546	0.000714936
1066	Gma.12533.1.A1_at	White-brown_complex_homolog_protein_5_[Arabidopsis_thaliana_(Mouse-ear_cress)]	Transporter	0.000335285	0.000720487
1124	Gma.14471.4.S1_a_at	Putative_aquaporin_[Phaseolus_vulgaris_(Kidney_bean)_(French_bean)]	Transporter	0.000367297	0.000748774
1184	GmaAffx.5080.1.A1_at	PDR-type_ABC_transporter_2_[Nicotiana_tabacum_(Common_tobacco)]	Transporter	0.000410682	0.000791949
1196	GmaAffx.92105.1.S1_s_at	Nodulin-26_[Glycine_max_(Soybean)]	Transporter	0.000414052	0.000791949
1209	Gma.9606.1.S1_at	Sucrose_transport_protein_[Vicia_faba_(Broad_bean)]	Transporter	0.000427109	0.000809492
1222	Gma.11167.1.S1_at	Putative_ABC_transporter_[Oryza_sativa_(japonica_cultivar-group)]	Transporter	0.000440588	0.000826154
1232	Gma.11167.3.S1_at	ABC_transporter-like_[Arabidopsis_thaliana_(Mouse-ear_cress)]	Transporter	0.000449434	0.000835222
1238	Gma.1278.2.S1_s_at	C.arietinum_open_reading_frame_[Cicer_arietinum_(Chickpea)_(Garbanzo)]	Transporter	0.000452382	0.000836164
1249	GmaAffx.29926.2.S1_s_at	Putative_ABC_transporter_[Oryza_sativa_(japonica_cultivar-group)]	Transporter	0.000457437	0.000839205
1268	GmaAffx.69409.2.S1_at	Amino_acid/polyamine_transporter_II_[Medicago_truncatula_(Barrel_medic)]	Transporter	0.000470915	0.000849162
1269	Gma.2300.2.S1_at	Vacuolar_sorting_receptor_[Vigna_mungo_(Rice_bean)_(Black_gram)]	Transporter	0.000471337	0.000849162
1274	GmaAffx.81873.1.S1_at	TGF-beta_receptor,_type_I/II_extracellular_region_[Medicago_truncatula_(Barrel_medic)]	Transporter	0.000473443	0.000850858
1288	GmaAffx.70709.1.S1_s_at	Multi_antimicrobial_extrusion_protein_MatE_[Medicago_truncatula_(Barrel_medic)]	Transporter	0.000485237	0.000863136
1294	GmaAffx.35303.1.S1_at	Hypothetical_protein_AT4g05130_[Arabidopsis_thaliana_(Mouse-ear_cress)]	Transporter	0.000487764	0.000863136
1298	Gma.1837.1.S1_at	NA	Transporter	0.00048987	0.00086478
1311	GmaAffx.80114.1.S1_at	Chloride_channel_protein_CLC-e_[Arabidopsis_thaliana_(Mouse-ear__cress)]	Transporter	0.000497031	0.000868721
1362	Gma.312.1.S1_at	Plastidic_ATP/ADP_transporter_[Citrus_hybrid_cultivar]	Transporter	0.000532834	0.000894307
1389	GmaAffx.73759.1.S1_at	Putative_glycerol_3-phosphate_permease_[Oryza_sativa_(japonica_cultivar-group)]	Transporter	0.000544206	0.000894307
1398	GmaAffx.28004.1.S1_at	Nitrate_and_chloride_transporter_[Glycine_max_(Soybean)]	Transporter	0.000546312	0.000894307
1407	Gma.4927.2.S1_at	Pleiotropic_drug_resistance_protein_3_[Nicotiana_tabacum_(Common_tobacco)]	Transporter	0.000551367	0.000897938
1420	GmaAffx.64151.1.S1_at	Peptidase_aspartic,_active_site;_Oligopeptide_transporter_OPT_superfamily_[Medicago_truncatula_(Barrel_medic)]	Transporter	0.000566109	0.000913507
1430	Gma.10954.1.S1_s_at	Sugar_transporter_superfamily;_Major_facilitator_superfamily_MFS_1_[Medicago_truncatula_(Barrel_medic)]	Transporter	0.000572427	0.000917243
1438	GmaAffx.93215.1.S1_s_at	Nonsymbiotic_hemoglobin_[Glycine_max_(Soybean)]	Transporter	0.000579167	0.000922879
1443	Gma.17814.1.S1_at	Small_basic_intrinsic_protein_1_[Vitis_vinifera_(Grape)]	Transporter	0.000581694	0.000923694
1457	Gma.4927.1.S1_at	Pleiotropic_drug_resistance_protein_3_[Nicotiana_tabacum_(Common__tobacco)]	Transporter	0.000596437	0.00093736
1494	Gma.7703.1.S1_at	BTB/POZ_[Medicago_truncatula_(Barrel_medic)]	Transporter	0.000624658	0.000956179
1503	GmaAffx.86851.1.S1_at	ABC_transporter_homolog_[Populus_nigra_(Lombardy_poplar)]	Transporter	0.000627606	0.000956179
1519	GmaAffx.28163.2.S1_at	Putative_mitochondrial_carrier_protein_[Oryza_sativa_(japonica_cultivar-group)]	Transporter	0.000640664	0.000965163
1528	GmaAffx.63478.2.S1_at	Sugar_transporter_superfamily;_Major_facilitator_superfamily_MFS_1_[Medicago_truncatula_(Barrel_medic)]	Transporter	0.000645297	0.00096769
1544	Gma.7787.1.A1_at	Phospholipid-transporting_ATPase_1,_putative,_expressed_[Oryza_sativa_(japonica_cultivar-group)]	Transporter	0.000657934	0.000976415
1564	Gma.9728.1.S1_at	NA	Transporter	0.00067394	0.000986693
1584	Gma.8160.1.S1_s_at	NA	Transporter	0.000686997	0.000993783
1590	GmaAffx.80532.1.S1_at	Transporter-related-like_[Oryza_sativa_(japonica_cultivar-group)]	Transporter	0.000692052	0.000997335
701	GmaAffx.7824.1.A1_at	Hypothetical_protein_[Medicago_truncatula_(Barrel_medic)]	Transposon	0.000157112	0.00051356
15	GmaAffx.93592.1.S1_s_at	Hypothetical_protein_[Arabidopsis_thaliana_(Mouse-ear_cress)]	Unclassified	1.26e-06	0.000152394
18	Gma.3446.1.S1_at	Dbj|BAA18864.1_[Arabidopsis_thaliana_(Mouse-ear_cress)]	Unclassified	1.26e-06	0.000152394
24	GmaAffx.18762.1.S1_at	Hypothetical_protein_[Medicago_truncatula_(Barrel_medic)]	Unclassified	2.53e-06	0.000186806
39	Gma.7325.1.S1_at	NA	Unclassified	4.21e-06	0.000229801
90	Gma.3346.1.S1_at	Hypothetical_protein_At1g19130/F14D16_18_[Arabidopsis_thaliana_(Mouse-ear_cress)]	Unclassified	1.43e-05	0.000330913
99	Gma.13644.1.S1_at	Hypothetical_protein_[Medicago_truncatula_(Barrel_medic)]	Unclassified	1.52e-05	0.000330913
119	GmaAffx.87099.1.S1_at	Hypothetical_protein_At3g01720_[Arabidopsis_thaliana_(Mouse-ear_cress)]	Unclassified	1.81e-05	0.000340646
125	GmaAffx.41337.1.S1_at	NA	Unclassified	1.9e-05	0.000340646
148	Gma.17645.1.S1_a_at	Hypothetical_protein_[Oryza_sativa_(japonica_cultivar-group)]	Unclassified	2.23e-05	0.000340646
149	GmaAffx.24108.1.S1_at	Hypothetical_protein_[Medicago_truncatula_(Barrel_medic)]	Unclassified	2.27e-05	0.000340646
150	Gma.1800.1.S1_s_at	NA	Unclassified	2.27e-05	0.000340646
151	GmaAffx.90967.1.A1_s_at	Hypothetical_protein_orf138c_[Nicotiana_tabacum_(Common_tobacco)]	Unclassified	2.27e-05	0.000340646
154	Gma.16004.1.S1_at	Hypothetical_protein_[Medicago_truncatula_(Barrel_medic)]	Unclassified	2.4e-05	0.000341338
162	Gma.2166.1.S1_a_at	Leaf_protein_[Ipomoea_nil_(Japanese_morning_glory)_(Pharbitis_nil)]	Unclassified	2.44e-05	0.000341338
167	GmaAffx.47461.1.S1_at	Hypothetical_protein_[Medicago_truncatula_(Barrel_medic)]	Unclassified	2.57e-05	0.000342951
172	Gma.4318.1.S1_at	NA	Unclassified	2.65e-05	0.000342951
173	Gma.8021.2.S1_at	NA	Unclassified	2.7e-05	0.000342951
188	Gma.17257.2.S1_at	Hypothetical_protein_[Medicago_truncatula_(Barrel_medic)]	Unclassified	2.86e-05	0.000342951
193	GmaAffx.88413.1.S1_at	Hypothetical_protein_[Medicago_truncatula_(Barrel_medic)]	Unclassified	2.95e-05	0.000342951
203	Gma.6047.1.S1_s_at	Putative_pirin-like_protein_[Oryza_sativa_(japonica_cultivar-group)]	Unclassified	3.2e-05	0.000359131
215	GmaAffx.22804.1.S1_at	Hypothetical_protein_[Medicago_truncatula_(Barrel_medic)]	Unclassified	3.37e-05	0.000359131
232	GmaAffx.84795.1.S1_at	Hypothetical_protein_[Medicago_truncatula_(Barrel_medic)]	Unclassified	3.71e-05	0.000361423
234	Gma.16607.1.S1_at	Arabidopsis_thaliana_genomic_DNA,_chromosome_5,_P1_clone:MWD22_[Arabidopsis_thaliana_(Mouse-ear_cress)]	Unclassified	3.71e-05	0.000361423
236	GmaAffx.41396.1.S1_at	Hypothetical_protein_[Arabidopsis_thaliana_(Mouse-ear_cress)]	Unclassified	3.75e-05	0.000362445
241	GmaAffx.91254.1.S1_x_at	At5g35732_[Arabidopsis_thaliana_(Mouse-ear_cress)]	Unclassified	3.88e-05	0.000365412
245	GmaAffx.45144.1.S1_at	Hypothetical_protein_[Medicago_truncatula_(Barrel_medic)]	Unclassified	3.92e-05	0.000365828
266	GmaAffx.82378.1.A1_at	Protein_kinase_[Medicago_truncatula_(Barrel_medic)]	Unclassified	4.38e-05	0.000369862
269	Gma.10419.2.S1_at	Hypothetical_protein_[Medicago_truncatula_(Barrel_medic)]	Unclassified	4.42e-05	0.000369862
271	Gma.16290.1.S1_at	NA	Unclassified	4.42e-05	0.000369862
272	Gma.11718.1.A1_at	Hypothetical_protein_[Medicago_truncatula_(Barrel_medic)]	Unclassified	4.42e-05	0.000369862
274	Gma.5711.1.S1_at	Hypothetical_protein_[Medicago_truncatula_(Barrel_medic)]	Unclassified	4.42e-05	0.000369862
284	GmaAffx.55244.2.S1_at	NA	Unclassified	4.8e-05	0.000386726
287	GmaAffx.70198.2.S1_x_at	Hypothetical_protein_[Medicago_truncatula_(Barrel_medic)]	Unclassified	4.89e-05	0.000386726
291	GmaAffx.68351.1.S1_at	F20D23.9_protein_[Arabidopsis_thaliana_(Mouse-ear_cress)]	Unclassified	4.93e-05	0.000386726
297	Gma.9264.1.S1_at	T1B9.26_protein_[Arabidopsis_thaliana_(Mouse-ear_cress)]	Unclassified	5.1e-05	0.00039266
302	GmaAffx.78983.1.S1_at	MtN19-like_protein_[Pisum_sativum_(Garden_pea)]	Unclassified	5.22e-05	0.00039266
309	GmaAffx.76797.1.S1_at	MtN19-like_protein_[Pisum_sativum_(Garden_pea)]	Unclassified	5.39e-05	0.00039266
327	GmaAffx.32901.1.A1_at	PBng143_[Vigna_radiata]	Unclassified	5.77e-05	0.000399279
340	GmaAffx.73943.1.S1_at	F10K1.30_protein_[Arabidopsis_thaliana_(Mouse-ear_cress)]	Unclassified	6.07e-05	0.000400788
345	GmaAffx.83942.1.S1_at	Lustrin_A-like_[Oryza_sativa_(japonica_cultivar-group)]	Unclassified	6.19e-05	0.000400788
346	GmaAffx.2744.1.S1_at	Auxin_responsive_SAUR_protein_[Medicago_truncatula_(Barrel_medic)]	Unclassified	6.19e-05	0.000400788
358	GmaAffx.90713.1.S1_s_at	Hypothetical_protein_F10B6.14_[Arabidopsis_thaliana_(Mouse-ear_cress)]	Unclassified	6.44e-05	0.00040722
361	GmaAffx.48003.1.S1_at	Predicted_by_genscan_and_genefinder_[Arabidopsis_thaliana_(Mouse-ear_cress)]	Unclassified	6.49e-05	0.00040722
365	GmaAffx.53248.1.A1_at	Hypothetical_protein_OJ1477_F01.105_[Oryza_sativa_(japonica_cultivar-group)]	Unclassified	6.49e-05	0.00040722
366	Gma.7800.1.A1_at	NA	Unclassified	6.57e-05	0.000408037
370	Gma.4584.1.S1_at	NA	Unclassified	6.66e-05	0.00041104
377	GmaAffx.93095.1.S1_at	Hypothetical_protein_[Medicago_truncatula_(Barrel_medic)]	Unclassified	6.87e-05	0.000411134
379	Gma.4517.1.A1_at	DHHC-type_zinc_finger_protein,_putative_[Arabidopsis_thaliana_(Mouse-ear_cress)]	Unclassified	6.87e-05	0.000411134
381	Gma.17273.1.A1_at	NA	Unclassified	6.91e-05	0.000411134
382	GmaAffx.71944.1.S1_at	NA	Unclassified	6.91e-05	0.000411134
394	GmaAffx.27331.1.S1_at	NA	Unclassified	7.24e-05	0.000420346
398	GmaAffx.77952.1.S1_at	Hypothetical_protein_[Nicotiana_tabacum_(Common_tobacco)]	Unclassified	7.5e-05	0.000420346
400	Gma.7800.1.A1_s_at	NA	Unclassified	7.5e-05	0.000420346
414	GmaAffx.89665.1.A1_s_at	Var._amplifolia_DNA_sequence_with_partial_cds_[Porphyra_spiralis]	Unclassified	7.92e-05	0.000420346
416	GmaAffx.26524.1.S1_at	Hypothetical_protein_F4F15.210_[Arabidopsis_thaliana_(Mouse-ear_cress)]	Unclassified	8.05e-05	0.000420346
420	GmaAffx.33259.1.S1_at	Gb|AAF02862.1_[Arabidopsis_thaliana_(Mouse-ear_cress)]	Unclassified	8.09e-05	0.000420346
424	GmaAffx.25198.1.S1_at	Hypothetical_protein_orf25_[Brassica_napus_(Rape)]	Unclassified	8.09e-05	0.000420346
433	GmaAffx.44833.1.S1_at	Gb|AAF35419.1_[Arabidopsis_thaliana_(Mouse-ear_cress)]	Unclassified	8.17e-05	0.000420346
436	GmaAffx.33869.1.S1_at	NA	Unclassified	8.17e-05	0.000420346
437	GmaAffx.80831.1.S1_at	NA	Unclassified	8.17e-05	0.000420346
440	Gma.8649.1.S1_s_at	NA	Unclassified	8.17e-05	0.000420346
451	GmaAffx.5992.1.A1_at	Hypothetical_protein_F7A7_230_[Arabidopsis_thaliana_(Mouse-ear_cress)]	Unclassified	8.42e-05	0.000420346
453	GmaAffx.42607.1.A1_at	NA	Unclassified	8.42e-05	0.000420346
456	GmaAffx.84144.1.A1_s_at	NA	Unclassified	8.55e-05	0.000420346
474	GmaAffx.43343.2.S1_s_at	NA	Unclassified	8.76e-05	0.000423532
485	GmaAffx.84823.1.S1_at	Hypothetical_protein_[Medicago_truncatula_(Barrel_medic)]	Unclassified	9.1e-05	0.000426825
492	GmaAffx.89671.1.A1_at	Hypothetical_protein_orf106b_[Nicotiana_tabacum_(Common_tobacco)]	Unclassified	9.22e-05	0.000426825
494	GmaAffx.61313.1.S1_at	Arabidopsis_thaliana_genomic_DNA,_chromosome_3,_BAC_clone:F5N5_[Arabidopsis_thaliana_(Mouse-ear_cress)]	Unclassified	9.22e-05	0.000426825
495	Gma.110.1.S1_at	NA	Unclassified	9.27e-05	0.000426825
496	GmaAffx.77482.1.S1_at	Hypothetical_protein_F24K9.23_[Arabidopsis_thaliana_(Mouse-ear__cress)]	Unclassified	9.27e-05	0.000426825
500	Gma.17857.1.S1_at	Hypothetical_protein_7E10_[Cucumis_melo_(Muskmelon)]	Unclassified	9.35e-05	0.000426825
515	GmaAffx.91088.1.S1_s_at	Hypothetical_protein_At3g04630/F7O18_11_[Arabidopsis_thaliana_(Mouse-ear_cress)]	Unclassified	9.77e-05	0.000434137
516	Gma.13817.2.S1_at	UPF0308_protein_At2g37240,_chloroplast_precursor_[Arabidopsis__thaliana_(Mouse-ear_cress)]	Unclassified	9.81e-05	0.000434137
517	Gma.17257.1.A1_at	Hypothetical_protein_[Medicago_truncatula_(Barrel_medic)]	Unclassified	9.81e-05	0.000434137
533	GmaAffx.89425.1.S1_at	Hypothetical_protein_[Medicago_truncatula_(Barrel_medic)]	Unclassified	0.000104039	0.000442881
544	GmaAffx.18941.1.S1_at	unknown_protein_[Arabidopsis_thaliana]	Unclassified	0.000105303	0.000442881
548	GmaAffx.86739.1.S1_at	OSJNBa0038O10.17_protein_[Oryza_sativa_(japonica_cultivar-group)]	Unclassified	0.000106146	0.000443834
565	GmaAffx.79785.1.S1_at	NA	Unclassified	0.000113727	0.000458494
572	Gma.1174.1.S1_at	Hypothetical_protein_OSJNBb0036F07.14_[Oryza_sativa_(japonica_cultivar-group)]	Unclassified	0.000114991	0.000458494
577	Gma.2858.1.S1_at	Hypothetical_protein_[Medicago_truncatula_(Barrel_medic)]	Unclassified	0.000116255	0.000458494
580	GmaAffx.20005.1.S1_at	Zinc_finger,_RING-type;_RINGv_[Medicago_truncatula_(Barrel_medic)]	Unclassified	0.000116255	0.000458494
600	GmaAffx.60538.1.S1_at	Hypothetical_protein_P0623F08.34_[Oryza_sativa_(japonica_cultivar-group)]	Unclassified	0.000122994	0.000469713
630	Gma.10940.1.S1_at	F12A21.16_[Arabidopsis_thaliana_(Mouse-ear_cress)]	Unclassified	0.000133524	0.000482582
632	Gma.17802.1.S1_at	UVI1_[Pisum_sativum_(Garden_pea)]	Unclassified	0.000133524	0.000482582
636	Gma.8172.1.A1_at	NA	Unclassified	0.000133946	0.000482582
648	GmaAffx.37994.1.A1_at	At4g36660_[Arabidopsis_thaliana_(Mouse-ear_cress)]	Unclassified	0.000136894	0.000484071
653	Gma.17839.1.S1_at	Hypothetical_protein_OSJNBb0072E24.9_[Oryza_sativa_(Rice)]	Unclassified	0.000139	0.000485524
669	Gma.7853.1.S1_s_at	Pheromone_receptor-like_protein_[Quercus_robur_(English_oak)]	Unclassified	0.000143633	0.000491931
673	GmaAffx.1301.14.S1_s_at	Hypothetical_protein_P0459B01.18_[Oryza_sativa_(japonica_cultivar-group)]	Unclassified	0.000144897	0.000493338
674	Gma.2569.1.S1_at	Hypothetical_protein_At3g47070_[Arabidopsis_thaliana_(Mouse-ear_cress)]	Unclassified	0.000146161	0.000496902
715	Gma.10752.2.S1_at	Lipase/lipooxygenase,_PLAT/LH2_[Medicago_truncatula_(Barrel_medic)]	Unclassified	0.00016343	0.000522292
718	GmaAffx.41396.1.S1_s_at	Hypothetical_protein_[Arabidopsis_thaliana_(Mouse-ear_cress)]	Unclassified	0.000164273	0.000523524
722	GmaAffx.90789.1.S1_s_at	NA	Unclassified	0.000165958	0.000526696
726	GmaAffx.89425.1.A1_s_at	Hypothetical_protein_[Medicago_truncatula_(Barrel_medic)]	Unclassified	0.000168064	0.000529711
730	Gma.12593.1.S1_a_at	Hypothetical_protein_At2g32170_[Arabidopsis_thaliana_(Mouse-ear_cress)]	Unclassified	0.000170591	0.000534592
731	Gma.3529.1.S1_at	NA	Unclassified	0.000170591	0.000534592
740	GmaAffx.90383.1.S1_at	Hypothetical_protein_[Glycine_max_(Soybean)]	Unclassified	0.000177752	0.000548182
748	GmaAffx.70823.1.S1_at	NA	Unclassified	0.000179858	0.000550969
754	Gma.6871.1.S1_at	Hypothetical_protein_At2g02410/T16F16.20_[Arabidopsis_thaliana_(Mouse-ear_cress)]	Unclassified	0.000182385	0.000554265
756	Gma.8165.1.S1_at	Hypothetical_protein_[Medicago_truncatula_(Barrel_medic)]	Unclassified	0.000185333	0.000560993
758	Gma.6338.2.S1_at	Hypothetical_protein_At4g38520;_F20M13.80_[Arabidopsis_thaliana_(Mouse-ear_cress)]	Unclassified	0.000186597	0.000564073
762	GmaAffx.24349.1.A1_at	Hypothetical_protein_[Medicago_truncatula_(Barrel_medic)]	Unclassified	0.000188282	0.000564482
775	Gma.8031.3.S1_a_at	Hypothetical_protein_AT4g12590_[Arabidopsis_thaliana_(Mouse-ear_cress)]	Unclassified	0.000192915	0.000568691
777	GmaAffx.54082.1.S1_at	NA	Unclassified	0.000192915	0.000568691
791	GmaAffx.79411.2.S1_at	Protein_At5g06440_[Arabidopsis_thaliana_(Mouse-ear_cress)]	Unclassified	0.000199655	0.000575223
817	GmaAffx.36506.1.S1_at	Ring_zinc_finger_protein-like_protein_[Oryza_sativa_(japonica_cultivar-group)]	Unclassified	0.000208921	0.00058595
827	GmaAffx.66861.1.S1_at	NA	Unclassified	0.000216082	0.000590776
829	Gma.7939.1.S1_at	Emb|CAB77570.1_[Arabidopsis_thaliana_(Mouse-ear_cress)]	Unclassified	0.000216082	0.000590776
830	Gma.16524.2.S1_a_at	Single_hybrid_motif_[Medicago_truncatula_(Barrel_medic)]	Unclassified	0.000216082	0.000590776
845	GmaAffx.16044.1.S1_at	NA	Unclassified	0.000218188	0.000590963
850	GmaAffx.76703.1.S1_at	Hypothetical_protein_At5g64510_[Arabidopsis_thaliana_(Mouse-ear_cress)]	Unclassified	0.000222821	0.000600119
858	Gma.9841.1.S1_at	Hypothetical_protein_7E10_[Cucumis_melo_(Muskmelon)]	Unclassified	0.000227033	0.00060491
860	GmaAffx.21184.1.S1_at	Arabidopsis_thaliana_genomic_DNA,_chromosome_5,_P1_clone:MOK9_[Arabidopsis_thaliana_(Mouse-ear_cress)]	Unclassified	0.000227033	0.00060491
865	GmaAffx.79164.1.S1_at	Hypothetical_protein_[Nicotiana_sylvestris_(Wood_tobacco)]	Unclassified	0.000231667	0.000609922
886	Gma.4703.1.A1_at	Ycf20-like_protein_[Arabidopsis_thaliana_(Mouse-ear_cress)]	Unclassified	0.0002363	0.000611125
894	Gma.3420.1.S1_at	Hypothetical_protein_[Arabidopsis_thaliana_(Mouse-ear_cress)]	Unclassified	0.000241776	0.000616244
904	Gma.8859.1.A1_at	NA	Unclassified	0.00024683	0.000625332
914	Gma.17576.1.S1_s_at	B0808H03.2_protein_[Oryza_sativa_(Rice)]	Unclassified	0.000251043	0.000629362
915	GmaAffx.54986.1.S1_at	Hypothetical_protein_B1033B05.21_[Oryza_sativa_(japonica_cultivar-group)]	Unclassified	0.000252727	0.000632894
925	GmaAffx.65102.1.S1_at	Hypothetical_protein_[Arabidopsis_thaliana_(Mouse-ear_cress)]	Unclassified	0.000260309	0.000644137
939	Gma.5939.1.S1_at	Zinc_finger,_RING-type_[Medicago_truncatula_(Barrel_medic)]	Unclassified	0.000269576	0.000655737
974	GmaAffx.30805.1.S1_at	NA	Unclassified	0.000291479	0.000685722
980	Gma.8021.1.A1_at	NA	Unclassified	0.000296112	0.000690936
983	GmaAffx.4904.1.S1_at	Expressed_protein_[Oryza_sativa_(japonica_cultivar-group)]	Unclassified	0.000297376	0.000690936
986	GmaAffx.34798.1.S1_at	Hypothetical_protein_[Arabidopsis_thaliana_(Mouse-ear_cress)]	Unclassified	0.000297797	0.000690936
987	Gma.15958.1.S1_at	GASA5-like_protein_[Picea_mariana_(Black_spruce)]	Unclassified	0.000298218	0.000690936
992	Gma.14570.1.S1_at	Hypothetical_protein_[Medicago_truncatula_(Barrel_medic)]	Unclassified	0.000300746	0.000693984
994	GmaAffx.93002.1.S1_at	NA	Unclassified	0.000301167	0.000694257
1000	GmaAffx.6179.1.S1_at	NA	Unclassified	0.000304115	0.000695457
1001	GmaAffx.36826.1.A1_at	NA	Unclassified	0.000304115	0.000695457
1010	GmaAffx.84305.1.S1_at	NA	Unclassified	0.000307064	0.000696638
1016	GmaAffx.1301.65.S1_at	NA	Unclassified	0.000311697	0.000702973
1028	Gma.6511.1.S1_at	At2g17710/T17A5.17_[Arabidopsis_thaliana_(Mouse-ear_cress)]	Unclassified	0.000317173	0.0007056
1029	GmaAffx.13850.1.A1_at	At5g04440_[Arabidopsis_thaliana_(Mouse-ear_cress)]	Unclassified	0.000317173	0.0007056
1030	GmaAffx.1301.63.S1_at	NA	Unclassified	0.000317173	0.0007056
1036	GmaAffx.76951.1.S1_at	Putative_growth_regulator_protein_[Arabidopsis_thaliana_(Mouse-ear__cress)]	Unclassified	0.000320543	0.000708283
1065	GmaAffx.54404.1.S1_at	Hypothetical_protein_[Medicago_truncatula_(Barrel_medic)]	Unclassified	0.000335285	0.000720487
1070	GmaAffx.6110.1.S1_at	NA	Unclassified	0.00033697	0.000720944
1074	Gma.7853.1.S1_at	Pheromone_receptor-like_protein_[Quercus_robur_(English_oak)]	Unclassified	0.000338233	0.000721626
1078	GmaAffx.67319.1.S1_at	Hypothetical_protein_[Arabidopsis_thaliana_(Mouse-ear_cress)]	Unclassified	0.000341603	0.000724096
1085	GmaAffx.87199.1.S1_at	At1g45150_[Arabidopsis_thaliana_(Mouse-ear_cress)]	Unclassified	0.0003475	0.00073253
1103	GmaAffx.37013.1.S1_at	NA	Unclassified	0.000354661	0.000736779
1112	Gma.17054.1.S1_s_at	NA	Unclassified	0.000362243	0.000745886
1114	GmaAffx.87526.1.S1_at	NA	Unclassified	0.000363085	0.000745886
1123	GmaAffx.77858.3.S1_at	Hypothetical_protein_[Solanum_tuberosum_(Potato)]	Unclassified	0.000366876	0.000748582
1130	GmaAffx.34785.23.S1_at	F2D10.18_[Arabidopsis_thaliana_(Mouse-ear_cress)]	Unclassified	0.000370246	0.000750114
1133	GmaAffx.88992.1.S1_at	Hypothetical_protein_orf138c_[Nicotiana_tabacum_(Common_tobacco)]	Unclassified	0.000374879	0.00075816
1137	Gma.16575.2.S1_s_at	Zinc_finger,_AN1-type;_Zinc_finger,_A20-type;_Antihaemostatic_protein_[Medicago_truncatula_(Barrel_medic)]	Unclassified	0.000376985	0.000758765
1138	GmaAffx.59870.2.S1_at	NA	Unclassified	0.000377406	0.000758765
1139	Gma.13087.2.S1_at	NA	Unclassified	0.000377827	0.000758765
1144	GmaAffx.90967.1.S1_s_at	Hypothetical_protein_orf138c_[Nicotiana_tabacum_(Common_tobacco)]	Unclassified	0.000379933	0.000760994
1159	Gma.9692.1.A1_at	Putative_Glycine-rich_protein_2_[Oryza_sativa_(japonica_cultivar-group)]	Unclassified	0.000394255	0.000778787
1167	GmaAffx.83657.1.S1_at	Hypothetical_protein_[Medicago_sativa_(Alfalfa)]	Unclassified	0.000398888	0.000783213
1170	GmaAffx.46603.1.S1_at	ABA-responsive_protein-like_[Arabidopsis_thaliana_(Mouse-ear_cress)]	Unclassified	0.000401415	0.000786154
1177	Gma.4188.3.S1_a_at	PsRT17-1_[Pisum_sativum_(Garden_pea)]	Unclassified	0.000405206	0.000788859
1186	GmaAffx.41899.1.S1_at	NA	Unclassified	0.000411524	0.000791949
1197	GmaAffx.62805.1.S1_at	NA	Unclassified	0.000414052	0.000791949
1203	Gma.5041.2.S1_at	Hypothetical_protein_G9-6_[Musa_acuminata_(Banana)]	Unclassified	0.000419106	0.000798285
1205	Gma.12196.1.S1_at	Hypothetical_protein_[Medicago_truncatula_(Barrel_medic)]	Unclassified	0.000422476	0.000802702
1207	GmaAffx.38086.1.S1_at	F20D23.9_protein_[Arabidopsis_thaliana_(Mouse-ear_cress)]	Unclassified	0.000424582	0.000806035
1210	Gma.6607.1.S1_at	NA	Unclassified	0.00042753	0.00080962
1216	GmaAffx.76814.1.S1_at	Gb|AAB82637.1_[Arabidopsis_thaliana_(Mouse-ear_cress)]	Unclassified	0.000431321	0.000812769
1235	GmaAffx.59870.1.S1_at	NA	Unclassified	0.000450697	0.000836164
1236	Gma.5793.5.S1_s_at	Putative_ORFX_[Oryza_sativa_(japonica_cultivar-group)]	Unclassified	0.000451961	0.000836164
1270	Gma.5173.1.S1_at	Hypothetical_protein_P0693B08.29_[Oryza_sativa_(japonica__cultivar-group)]	Unclassified	0.000471337	0.000849162
1285	GmaAffx.82810.1.S1_at	HIPL1_protein_precursor_[Arabidopsis_thaliana_(Mouse-ear_cress)]	Unclassified	0.000482709	0.000860091
1287	Gma.15909.1.A1_at	Hypothetical_protein_[Arabidopsis_thaliana_(Mouse-ear_cress)]	Unclassified	0.000484815	0.000863136
1291	GmaAffx.40447.1.S1_at	Hypothetical_protein_At2g26810_[Arabidopsis_thaliana_(Mouse-ear_cress)]	Unclassified	0.0004865	0.000863136
1297	Gma.3869.1.S1_at	NA	Unclassified	0.000488606	0.000863215
1300	GmaAffx.18860.1.S1_at	Expressed_protein_[Oryza_sativa_(japonica_cultivar-group)]	Unclassified	0.000490712	0.000864935
1305	GmaAffx.84208.1.S1_at	Similarity_to_the_auxin-independent_growth_promoter_[Arabidopsis__thaliana_(Mouse-ear_cress)]	Unclassified	0.000496188	0.000868573
1308	GmaAffx.93077.1.S1_at	NA	Unclassified	0.000496188	0.000868573
1313	GmaAffx.41031.1.S1_at	NA	Unclassified	0.000499137	0.000870482
1314	GmaAffx.15786.1.S1_at	Hypothetical_protein_At1g19130/F14D16_18_[Arabidopsis_thaliana__(Mouse-ear_cress)]	Unclassified	0.000499558	0.000870482
1319	GmaAffx.47646.1.S1_at	Hypothetical_protein_AT4g19970_[Arabidopsis_thaliana_(Mouse-ear_cress)]	Unclassified	0.000501664	0.000871501
1333	GmaAffx.77654.1.S1_at	Hypothetical_protein_B1142C05.36_[Oryza_sativa_(japonica_cultivar-group)]	Unclassified	0.0005143	0.000884069
1340	GmaAffx.23350.1.S1_at	Tetratricopeptide-like_helical_[Medicago_truncatula_(Barrel_medic)]	Unclassified	0.000518934	0.000887374
1345	GmaAffx.81872.1.S1_at	Hypothetical_protein_[Arabidopsis_thaliana_(Mouse-ear_cress)]	Unclassified	0.00052104	0.000887663
1346	Gma.16290.1.S1_s_at	NA	Unclassified	0.000523567	0.000891306
1348	Gma.15367.1.S1_at	Hypothetical_protein_mc307_[Nicotiana_tabacum_(Common_tobacco)]	Unclassified	0.000526094	0.00089367
1351	Gma.12551.1.A1_at	At3g16220-related_[Medicago_truncatula_(Barrel_medic)]	Unclassified	0.000528621	0.000894307
1371	GmaAffx.92722.1.S1_at	2-hydroxyisoflavanone_dehydratase_[Glycine_max_(Soybean)]	Unclassified	0.000537046	0.000894307
1374	GmaAffx.89910.1.S1_at	F22K20.8_protein_[Arabidopsis_thaliana_(Mouse-ear_cress)]	Unclassified	0.000537046	0.000894307
1385	GmaAffx.69449.1.S1_at	Putative_ABI3-interacting_protein_[Medicago_sativa_(Alfalfa)]	Unclassified	0.000542521	0.000894307
1393	Gma.16871.1.S1_at	Expressed_protein_[Arabidopsis_thaliana_(Mouse-ear_cress)]	Unclassified	0.000544627	0.000894307
1396	Gma.12856.1.A1_at	Hypothetical_protein_P0459B04.1_[Oryza_sativa_(japonica_cultivar-group)]	Unclassified	0.000545891	0.000894307
1397	GmaAffx.52416.1.S1_s_at	At2g43320/T1O24.6_[Medicago_truncatula_(Barrel_medic)]	Unclassified	0.000546312	0.000894307
1416	Gma.3285.1.S1_at	Hypothetical_protein_[Medicago_truncatula_(Barrel_medic)]	Unclassified	0.000564846	0.00091347
1417	Gma.8146.1.S1_at	Tetratricopeptide-like_helical_[Medicago_truncatula_(Barrel_medic)]	Unclassified	0.000565267	0.00091347
1423	Gma.5416.1.S1_at	Protein_kinase-like_protein_[Arabidopsis_thaliana_(Mouse-ear_cress)]	Unclassified	0.000567794	0.000914294
1442	Gma.16912.1.S1_at	T14P8.17_[Arabidopsis_thaliana_(Mouse-ear_cress)]	Unclassified	0.000581694	0.000923694
1461	GmaAffx.66807.1.S1_at	Hypothetical_protein_[Medicago_truncatula_(Barrel_medic)]	Unclassified	0.000598543	0.000938738
1464	Gma.14850.1.S1_at	Embryo-specific_3_[Medicago_truncatula_(Barrel_medic)]	Unclassified	0.000604861	0.000945412
1467	GmaAffx.51291.1.S1_at	Hypothetical_protein_[Medicago_truncatula_(Barrel_medic)]	Unclassified	0.000607388	0.000948069
1472	Gma.7733.1.S1_at	Lissencephaly_type-1-like_homology_motif;_CTLH,_C-terminal_to_LisH_motif_[Medicago_truncatula_(Barrel_medic)]	Unclassified	0.000610337	0.000948162
1475	GmaAffx.85739.1.S1_at	Hypothetical_protein_T9L3_90_[Arabidopsis_thaliana_(Mouse-ear_cress)]	Unclassified	0.000610758	0.000948162
1476	Gma.10423.1.S1_at	Hypothetical_protein_[Medicago_truncatula_(Barrel_medic)]	Unclassified	0.000610758	0.000948162
1485	Gma.1361.1.S1_at	Hypothetical_protein_OJ1714_H10.110_[Oryza_sativa_(japonica_cultivar-group)]	Unclassified	0.000620867	0.000956107
1488	Gma.6703.1.S1_at	Hypothetical_protein_C7A10.60_[Arabidopsis_thaliana_(Mouse-ear_cress)]	Unclassified	0.000621288	0.000956107
1508	Gma.63.1.S1_at	Hypothetical_protein_[Glycine_max_(Soybean)]	Unclassified	0.00063224	0.000960683
1514	GmaAffx.12054.2.A1_at	Hypothetical_protein_[Ricinus_communis_(Castor_bean)]	Unclassified	0.000637715	0.000963891
1525	GmaAffx.72452.1.S1_at	NA	Unclassified	0.00064277	0.000965163
1536	Gma.3112.3.A1_x_at	Hypothetical_protein_At1g65840_[Arabidopsis_thaliana_(Mouse-ear__cress)]	Unclassified	0.0006533	0.000974582
1541	Gma.82.1.S1_at	Protein_kinase_[Medicago_truncatula_(Barrel_medic)]	Unclassified	0.000657512	0.000976415
1548	Gma.13408.2.A1_at	Hypothetical_protein_[Medicago_truncatula_(Barrel_medic)]	Unclassified	0.000660882	0.00097824
1556	GmaAffx.32567.2.S1_at	Hypothetical_protein_At5g20680_[Arabidopsis_thaliana_(Mouse-ear_cress)]	Unclassified	0.000666358	0.00098126
1562	Gma.12787.1.A1_at	NA	Unclassified	0.000673518	0.000986693
1563	Gma.9085.1.S1_at	Hypothetical_protein_[Medicago_truncatula_(Barrel_medic)]	Unclassified	0.00067394	0.000986693
1567	GmaAffx.33415.1.A1_at	Genomic_DNA,_chromosome_5,_P1_clone:MUB3_[Arabidopsis_thaliana_(Mouse-ear_cress)]	Unclassified	0.000675203	0.000986693
1568	GmaAffx.785.1.A1_at	F25A4.28_protein_[Arabidopsis_thaliana_(Mouse-ear_cress)]	Unclassified	0.000675203	0.000986693
1571	GmaAffx.54296.1.S1_at	Protein_At1g70505_[Arabidopsis_thaliana_(Mouse-ear_cress)]	Unclassified	0.000677731	0.000987866
1575	GmaAffx.91589.1.S1_at	Kinase-like_protein_[Arabidopsis_thaliana_(Mouse-ear_cress)]	Unclassified	0.000679837	0.000989062
