# Supplementary material for: Global transcriptome profiling of wild soybean (Glycine soja) roots under NaHCO3 treatment
Source: BMC Plant Biol. 2010 Jul 26;10:153. doi: 10.1186/1471-2229-10-153 (PMC3017823; doi:10.1186/1471-2229-10-153)
Supplement: Additional file 5 — List of genes in each cluster from K-means clustering. Pearson correlation K-Means Clustering of averaged expression value from two biological replicates was shown. [file 1471-2229-10-153-S5.XLS]

## Sheet: Sheet1
Additional file 5. List of genes in each cluster from K-means clustering.
		Annotation
Cluster	probe set	TIGR (PlantTA) Description	Functional Category
I	Gma.1322.1.S1_at	Diphosphonucleotide_phosphatase_2_[Zea_mays_(Maize)]	Cell_Growth_&_Division
	Gma.8674.1.A1_a_at	Expressed_protein_[Arabidopsis_thaliana_(Mouse-ear_cress)]	Cell_Growth_&_Division
	GmaAffx.14067.1.S1_at	UBA-like_[Medicago_truncatula_(Barrel_medic)]	Cell_Growth_&_Division
	Gma.16790.1.S1_at	NA	Cell_Structure
	Gma.5833.2.S1_a_at	Stress-inducible_H1_histone-like_protein_[Nicotiana_tabacum_(Common_tobacco)]	Cell_Structure
	Gma.5833.2.S1_x_at	Stress-inducible_H1_histone-like_protein_[Nicotiana_tabacum_(Common_tobacco)]	Cell_Structure
	GmaAffx.92887.1.S1_s_at	Putative_glycosyl_hydrolase_family_17_protein_[Medicago_truncatula_(Barrel_medic)]	Cell_Structure
	Gma.10331.1.A1_at	Light-inducible_protein_ATLS1_[Arabidopsis_thaliana_(Mouse-ear_cress)]	Disease_&_Defense
	Gma.15925.1.S1_at	Allergen_V5/Tpx-1_related_[Medicago_truncatula_(Barrel_medic)]	Disease_&_Defense
	Gma.1749.1.S1_at	Putative_RING_zinc_finger_protein_[Arabidopsis_thaliana_(Mouse-ear_cress)]	Disease_&_Defense
	Gma.1749.3.S1_at	Putative_C3HC4-type_RING_zinc_finger_protein_[Hevea_brasiliensis_(Para_rubber_tree)]	Disease_&_Defense
	Gma.3894.1.A1_at	Multi_antimicrobial_extrusion_protein_MatE_[Medicago_truncatula_(Barrel_medic)]	Disease_&_Defense
	Gma.4362.1.S1_a_at	NA	Disease_&_Defense
	GmaAffx.48348.1.S1_s_at	NA	Disease_&_Defense
	GmaAffx.59879.1.S1_at	Thaumatin,_pathogenesis-related_[Medicago_truncatula_(Barrel_medic)]	Disease_&_Defense
	GmaAffx.90395.1.S1_s_at	NA	Disease_&_Defense
	Gma.10766.1.S1_at	Chlorophyll_a-b_binding_protein_7,_chloroplast_precursor__[Lycopersicon_esculentum_(Tomato)]	Energy
	Gma.12387.1.S1_at	Hypothetical_protein_P0488B06.35_[Oryza_sativa_(japonica_cultivar-group)]	Energy
	Gma.14572.1.A1_at	CTF2A_[Arabidopsis_thaliana_(Mouse-ear_cress)]	Energy
	Gma.15007.1.A1_s_at	Ferredoxin_[2Fe-2S],_plant_[Medicago_truncatula_(Barrel_medic)]	Energy
	Gma.16500.3.S1_a_at	Putative_thioredoxin_m2_[Pisum_sativum_(Garden_pea)]	Energy
	Gma.17032.1.S1_at	Berberine_bridge_enzyme-like_protein_[Arabidopsis_thaliana_(Mouse-ear_cress)]	Energy
	Gma.2600.1.S1_a_at	Putative_H+-transporting_ATP_synthase_[Arabidopsis_thaliana_(Mouse-ear_cress)]	Energy
	Gma.31.1.S1_at	Nitrite_reductase_[Glycine_max_(Soybean)]	Energy
	Gma.3450.1.S1_at	Stress_enhanced_protein_1_[Arabidopsis_thaliana_(Mouse-ear_cress)]	Energy
	Gma.4613.3.S1_a_at	Photosystem_ii_core_complex_proteins_psby,_chloroplast_(L-arginine_metabolising_enzyme)_(L-ame)_[contains:_photosystem_iiprotein_psby-1_(Psby-a1);_photosystem_ii_protein_psby-2_(Psby-a2)]_[Medicago_truncatula_(Barrel_medic)]	Energy
	Gma.4613.3.S1_x_at	Photosystem_ii_core_complex_proteins_psby,_chloroplast_(L-arginine_metabolising_enzyme)_(L-ame)_[contains:_photosystem_iiprotein_psby-1_(Psby-a1);_photosystem_ii_protein_psby-2_(Psby-a2)]_[Medicago_truncatula_(Barrel_medic)]	Energy
	Gma.4613.4.S1_at	Photosystem_ii_core_complex_proteins_psby,_chloroplast_(L-arginine_metabolising_enzyme)_(L-ame)_[contains:_photosystem_iiprotein_psby-1_(Psby-a1);_photosystem_ii_protein_psby-2_(Psby-a2)]_[Medicago_truncatula_(Barrel_medic)]	Energy
	Gma.4613.4.S1_x_at	Photosystem_ii_core_complex_proteins_psby,_chloroplast_(L-arginine_metabolising_enzyme)_(L-ame)_[contains:_photosystem_iiprotein_psby-1_(Psby-a1);_photosystem_ii_protein_psby-2_(Psby-a2)]_[Medicago_truncatula_(Barrel_medic)]	Energy
	Gma.5672.3.S1_a_at	Putative_PSII-P_protein_[Trifolium_pratense_(Red_clover)]	Energy
	Gma.8346.1.A1_at	Lipocalin;_Violaxanthin_de-epoxidase;_Calycin_like_[Medicago_truncatula_(Barrel_medic)]	Energy
	Gma.9908.1.S1_at	Monodehydroascorbate_reductase_[Spinacia_oleracea_(Spinach)]	Energy
	GmaAffx.11342.1.S1_at	NA	Energy
	GmaAffx.1681.1.A1_at	FAD_dependent_oxidoreductase_family_protein,_expressed_[Oryza_sativa__(japonica_cultivar-group)]	Energy
	GmaAffx.32901.2.S1_at	PBng143_[Vigna_radiata]	Energy
	GmaAffx.52122.1.S1_at	AT4g26270/T25K17_80_[Arabidopsis_thaliana_(Mouse-ear_cress)]	Energy
	GmaAffx.52122.2.S1_at	AT4g26270/T25K17_80_[Arabidopsis_thaliana_(Mouse-ear_cress)]	Energy
	GmaAffx.80581.1.S1_at	Nitrite_reductase_[Glycine_max_(Soybean)]	Energy
	Gma.1421.2.S1_at	Cellular_retinaldehyde_binding/alpha-tocopherol_transport;_Cellular_retinaldehyde-binding/triple_function,_N-terminal_[Medicago_truncatula_(Barrel_medic)]	Intracellular_Traffic
	Gma.15625.1.S1_x_at	Asparagine_synthetase_2_[Glycine_max_(Soybean)]	Metabolism
	Gma.16358.1.S1_at	Cyclo-DOPA_5-O-glucosyltransferase_[Celosia_cristata]	Metabolism
	Gma.16688.1.A1_at	Hypothetical_protein_F5D21.23_[Arabidopsis_thaliana_(Mouse-ear__cress)]	Metabolism
	Gma.17450.1.S1_at	Nudix_hydrolase_17,_mitochondrial_precursor_[Arabidopsis_thaliana_(Mouse-ear_cress)]	Metabolism
	Gma.17649.1.S1_at	Peptide_transporter_[Lotus_japonicus]	Metabolism
	Gma.3740.1.S1_at	NA	Metabolism
	Gma.4063.1.S1_at	Purple_acid_phosphatase-like_protein_[Arabidopsis_thaliana_(Mouse-ear__cress)]	Metabolism
	Gma.4990.1.A1_at	Expressed_protein_[Oryza_sativa_(japonica_cultivar-group)]	Metabolism
	Gma.5309.1.S1_at	Hypothetical_protein_[Medicago_truncatula_(Barrel_medic)]	Metabolism
	Gma.7479.1.A1_at	Hypothetical_protein_[Arabidopsis_thaliana_(Mouse-ear_cress)]	Metabolism
	Gma.7824.1.S1_at	CpABA1_protein_[Vigna_unguiculata_(Cowpea)]	Metabolism
	Gma.8038.1.S1_x_at	Protein_phosphatase_2C_(AtP2C-HA);_19519-17666_[Arabidopsis_thaliana__(Mouse-ear_cress)]	Metabolism
	Gma.8117.1.A1_at	Purple_acid_phosphatase_[Arabidopsis_thaliana_(Mouse-ear_cress)]	Metabolism
	Gma.8915.1.S1_at	Glucose-6-phosphate_1-dehydrogenase_2,_chloroplast_precursor__[Arabidopsis_thaliana_(Mouse-ear_cress)]	Metabolism
	Gma.9377.1.A1_a_at	AT4g20760/F21C20_110_[Arabidopsis_thaliana_(Mouse-ear_cress)]	Metabolism
	GmaAffx.78940.1.A1_at	T14N5.14_protein_[Arabidopsis_thaliana_(Mouse-ear_cress)]	Metabolism
	GmaAffx.92642.1.S1_s_at	Glucose-6-phosphate_1-dehydrogenase_2,_chloroplast_precursor_[Arabidopsis_thaliana_(Mouse-ear_cress)]	Metabolism
	GmaAffx.9482.1.S1_at	RelA-SpoT_like_protein_RSH4_[Nicotiana_tabacum_(Common_tobacco)]	Metabolism
	GmaAffx.9522.1.A1_at	NA	Metabolism
	Gma.13609.1.A1_at	NA	No_Homology_to_Known_Proteins
	Gma.14227.1.A1_at	NA	No_Homology_to_Known_Proteins
	Gma.14471.1.S1_s_at	NA	No_Homology_to_Known_Proteins
	Gma.17639.1.S1_at	NA	No_Homology_to_Known_Proteins
	Gma.18057.1.S1_at	NA	No_Homology_to_Known_Proteins
	Gma.3457.1.S1_at	NA	No_Homology_to_Known_Proteins
	Gma.3980.1.S1_at	NA	No_Homology_to_Known_Proteins
	Gma.6223.1.S1_at	NA	No_Homology_to_Known_Proteins
	Gma.6274.1.S1_at	NA	No_Homology_to_Known_Proteins
	Gma.8614.1.S1_at	NA	No_Homology_to_Known_Proteins
	GmaAffx.11850.1.S1_at	NA	No_Homology_to_Known_Proteins
	GmaAffx.12881.1.S1_at	NA	No_Homology_to_Known_Proteins
	GmaAffx.18238.1.S1_s_at	NA	No_Homology_to_Known_Proteins
	GmaAffx.36502.1.S1_at	NA	No_Homology_to_Known_Proteins
	GmaAffx.39590.1.S1_at	NA	No_Homology_to_Known_Proteins
	GmaAffx.50050.1.S1_at	NA	No_Homology_to_Known_Proteins
	GmaAffx.50613.1.A1_at	NA	No_Homology_to_Known_Proteins
	GmaAffx.82085.1.A1_at	NA	No_Homology_to_Known_Proteins
	Gma.10475.1.S1_at	Similarity_to_O-linked_GlcNAc_transferase_[Arabidopsis_thaliana__(Mouse-ear_cress)]	Post-Transcription
	GmaAffx.23475.1.A1_at	Putative_thiol-disulphide_oxidoreductase_DCC_[Medicago_truncatula_(Barrel_medic)]	Post-Transcription
	GmaAffx.27480.1.A1_at	Putative_DEAD-box_protein_abstrakt_[Trifolium_pratense_(Red_clover)]	Post-Transcription
	GmaAffx.76624.1.S1_at	NA	Post-Transcription
	Gma.1051.1.S1_at	Spotted_leaf_protein_11,_putative,_expressed_[Oryza_sativa_(japonica__cultivar-group)]	Protein_Destination_&_Storage
	Gma.10532.1.S1_at	Expressed_protein_[Arabidopsis_thaliana_(Mouse-ear_cress)]	Protein_Destination_&_Storage
	Gma.10582.1.S1_at	Expressed_protein_[Arabidopsis_thaliana_(Mouse-ear_cress)]	Protein_Destination_&_Storage
	Gma.10582.4.S1_a_at	Expressed_protein_[Arabidopsis_thaliana_(Mouse-ear_cress)]	Protein_Destination_&_Storage
	Gma.12034.1.S1_at	NA	Protein_Destination_&_Storage
	Gma.1299.1.S1_at	NA	Protein_Destination_&_Storage
	Gma.16082.1.A1_at	NA	Protein_Destination_&_Storage
	Gma.16337.1.A1_at	Hypothetical_protein_[Trifolium_pratense_(Red_clover)]	Protein_Destination_&_Storage
	Gma.7443.1.S1_a_at	NA	Protein_Destination_&_Storage
	Gma.7766.1.S1_at	17.9_kDa_class_II_heat_shock_protein_[Glycine_max_(Soybean)]	Protein_Destination_&_Storage
	Gma.9584.1.A1_s_at	Putative_nicastrin_[Oryza_sativa_(japonica_cultivar-group)]	Protein_Destination_&_Storage
	GmaAffx.35346.1.S1_at	NA	Protein_Destination_&_Storage
	GmaAffx.49235.1.S1_at	Heat_shock_protein_DnaJ,_N-terminal_[Medicago_truncatula_(Barrel__medic)]	Protein_Destination_&_Storage
	GmaAffx.84766.1.A1_at	Arabidopsis_thaliana_genomic_DNA,_chromosome_3,_P1_clone:_MQC3_[Arabidopsis_thaliana_(Mouse-ear_cress)]	Protein_Destination_&_Storage
	GmaAffx.91108.1.S1_s_at	F1N21.16_[Arabidopsis_thaliana_(Mouse-ear_cress)]	Protein_Destination_&_Storage
	Gma.11290.2.A1_at	Hypothetical_protein_[Solanum_tuberosum_(Potato)]	Protein_Synthesis
	Gma.1508.1.S1_at	PREDICTED:_similar_to_ribosomal_protein_S24_[Strongylocentrotus_purpuratus]	Protein_Synthesis
	Gma.15701.1.A1_at	Peptidyl-tRNA_hydrolase_[Medicago_truncatula_(Barrel_medic)]	Protein_Synthesis
	Gma.2012.1.S1_at	GTP-binding_protein_TypA_[Trifolium_pratense_(Red_clover)]	Protein_Synthesis
	Gma.2883.1.S1_at	Elongation_factor_G,_chloroplast_precursor_[Glycine_max_(Soybean)]	Protein_Synthesis
	GmaAffx.51562.1.S1_at	NA	Protein_Synthesis
	GmaAffx.7215.1.A1_at	NA	Protein_Synthesis
	Gma.3582.1.S1_at	At3g50210_[Arabidopsis_thaliana_(Mouse-ear_cress)]	Secondary_Metabolism
	GmaAffx.15019.1.S1_at	Hypothetical_protein_[Arabidopsis_thaliana_(Mouse-ear_cress)]	Secondary_Metabolism
	GmaAffx.47649.1.S1_at	Hypothetical_protein_C7A10.890_[Arabidopsis_thaliana_(Mouse-ear_cress)]	Secondary_Metabolism
	Gma.11892.1.S1_at	At1g01540/F22L4_6_[Arabidopsis_thaliana_(Mouse-ear_cress)]	Signal_Transduction
	Gma.1650.2.S1_at	Protein_THYLAKOID_FORMATION1,_chloroplast_precursor_[Arabidopsis__thaliana_(Mouse-ear_cress)]	Signal_Transduction
	Gma.2988.1.S1_at	Protein_phosphatase-2C_[Mesembryanthemum_crystallinum_(Common_ice_plant)]	Signal_Transduction
	Gma.578.2.S1_a_at	Hypothetical_protein_AT4g10730_[Arabidopsis_thaliana_(Mouse-ear_cress)]	Signal_Transduction
	Gma.7190.2.S1_a_at	Phytochrome_B_[Glycine_max_(Soybean)]	Signal_Transduction
	GmaAffx.75947.1.S1_at	Protein_kinase-like_protein_[Arabidopsis_thaliana_(Mouse-ear_cress)]	Signal_Transduction
	GmaAffx.84209.1.S1_at	Probable_histidine_kinase_[imported]-Arabidopsis_thaliana_[Medicago_truncatula_(Barrel_medic)]	Signal_Transduction
	GmaAffx.85355.1.S1_at	Steroid_membrane_binding_protein-like_[Oryza_sativa_(japonica_cultivar-group)]	Signal_Transduction
	Gma.12465.1.S1_x_at	Helix-loop-helix_DNA-binding_[Medicago_truncatula_(Barrel_medic)]	Transcription
	Gma.12719.1.S1_at	Nuclear_transcription_factor_Y_subunit_B-2_[Arabidopsis_thaliana_(Mouse-ear_cress)]	Transcription
	Gma.15127.1.A1_at	DELLA_protein_GAI1_[Vitis_vinifera_(Grape)]	Transcription
	Gma.17688.1.S1_s_at	NA	Transcription
	Gma.17923.1.S1_at	Homeodomain_leucine_zipper_protein_HDZ3_[Phaseolus_vulgaris_(Kidney_bean)_(French_bean)]	Transcription
	Gma.2287.1.A1_s_at	Hypothetical_protein_At2g20280_[Arabidopsis_thaliana_(Mouse-ear__cress)]	Transcription
	Gma.2668.2.A1_a_at	Gb|AAF18661.1_[Arabidopsis_thaliana_(Mouse-ear_cress)]	Transcription
	Gma.2668.2.A1_at	Gb|AAF18661.1_[Arabidopsis_thaliana_(Mouse-ear_cress)]	Transcription
	Gma.4124.1.S1_at	Homeobox_domain,_putative_[Medicago_truncatula_(Barrel_medic)]	Transcription
	Gma.4225.1.S1_a_at	Putative_TAF13_[Oryza_sativa_(japonica_cultivar-group)]	Transcription
	Gma.4348.1.S1_at	Helix-loop-helix_DNA-binding_[Medicago_truncatula_(Barrel_medic)]	Transcription
	Gma.4670.1.S1_at	Helix-loop-helix_DNA-binding_[Medicago_truncatula_(Barrel_medic)]	Transcription
	Gma.606.1.S1_at	Aux/IAA_protein_[Populus_tremula_x_Populus_tremuloides]	Transcription
	Gma.6317.1.S1_at	NA	Transcription
	Gma.7387.3.S1_at	NA	Transcription
	Gma.752.1.A1_at	NA	Transcription
	Gma.8438.1.S1_at	NAC_domain_protein_NAC5_[Glycine_max_(Soybean)]	Transcription
	Gma.8536.1.S1_at	TGACG-motif_binding_factor_[Glycine_max_(Soybean)]	Transcription
	Gma.8536.1.S1_s_at	TGACG-motif_binding_factor_[Glycine_max_(Soybean)]	Transcription
	Gma.8537.1.S1_at	TGACG-motif-binding_factor_[Glycine_max_(Soybean)]	Transcription
	Gma.9788.1.S1_at	Arabidopsis_thaliana_genomic_DNA,_chromosome_3,_P1_clone:MHC9_[Arabidopsis_thaliana_(Mouse-ear_cress)]	Transcription
	GmaAffx.10582.1.S1_at	NA	Transcription
	GmaAffx.12450.1.S1_at	DNA-directed_RNA_polymerase_beta'_chain_[Glycine_max_(Soybean)]	Transcription
	GmaAffx.43777.1.S1_at	Transfactor,_putative;_28697-27224_[Arabidopsis_thaliana_(Mouse-ear__cress)]	Transcription
	GmaAffx.53324.1.A1_at	Putative_bHLH_transcription_factor_[Arabidopsis_thaliana_(Mouse-ear_cress)]	Transcription
	GmaAffx.71368.1.S1_at	NA	Transcription
	GmaAffx.7738.1.S1_s_at	Homeobox_domain,_putative_[Medicago_truncatula_(Barrel_medic)]	Transcription
	GmaAffx.86087.1.S1_at	NA	Transcription
	GmaAffx.87860.1.S1_at	MYB_transcription_factor_MYB51_[Glycine_max_(Soybean)]	Transcription
	GmaAffx.8927.1.S1_at	DNA_binding_/_protein_binding_/_zinc_ion_binding_[Arabidopsis_thaliana]	Transcription
	Gma.12533.1.A1_at	White-brown_complex_homolog_protein_5_[Arabidopsis_thaliana_(Mouse-ear_cress)]	Transporter
	Gma.1837.1.S1_at	NA	Transporter
	GmaAffx.39829.1.A1_at	Plasma_membrane_H+_ATPase_[Lupinus_albus_(White_lupin)]	Transporter
	GmaAffx.80114.1.S1_at	Chloride_channel_protein_CLC-e_[Arabidopsis_thaliana_(Mouse-ear__cress)]	Transporter
	GmaAffx.93215.1.S1_s_at	Nonsymbiotic_hemoglobin_[Glycine_max_(Soybean)]	Transporter
	GmaAffx.7824.1.A1_at	Hypothetical_protein_[Medicago_truncatula_(Barrel_medic)]	Transposon
	Gma.12551.1.A1_at	At3g16220-related_[Medicago_truncatula_(Barrel_medic)]	Unclassified
	Gma.12593.1.S1_a_at	Hypothetical_protein_At2g32170_[Arabidopsis_thaliana_(Mouse-ear_cress)]	Unclassified
	Gma.12787.1.A1_at	NA	Unclassified
	Gma.13408.2.A1_at	Hypothetical_protein_[Medicago_truncatula_(Barrel_medic)]	Unclassified
	Gma.13817.2.S1_at	UPF0308_protein_At2g37240,_chloroplast_precursor_[Arabidopsis__thaliana_(Mouse-ear_cress)]	Unclassified
	Gma.15367.1.S1_at	Hypothetical_protein_mc307_[Nicotiana_tabacum_(Common_tobacco)]	Unclassified
	Gma.15909.1.A1_at	Hypothetical_protein_[Arabidopsis_thaliana_(Mouse-ear_cress)]	Unclassified
	Gma.2166.1.S1_a_at	Leaf_protein_[Ipomoea_nil_(Japanese_morning_glory)_(Pharbitis_nil)]	Unclassified
	Gma.2569.1.S1_at	Hypothetical_protein_At3g47070_[Arabidopsis_thaliana_(Mouse-ear_cress)]	Unclassified
	Gma.3529.1.S1_at	NA	Unclassified
	Gma.3869.1.S1_at	NA	Unclassified
	Gma.4703.1.A1_at	Ycf20-like_protein_[Arabidopsis_thaliana_(Mouse-ear_cress)]	Unclassified
	Gma.5173.1.S1_at	Hypothetical_protein_P0693B08.29_[Oryza_sativa_(japonica__cultivar-group)]	Unclassified
	Gma.5711.1.S1_at	Hypothetical_protein_[Medicago_truncatula_(Barrel_medic)]	Unclassified
	Gma.5939.1.S1_at	Zinc_finger,_RING-type_[Medicago_truncatula_(Barrel_medic)]	Unclassified
	Gma.6511.1.S1_at	At2g17710/T17A5.17_[Arabidopsis_thaliana_(Mouse-ear_cress)]	Unclassified
	Gma.6703.1.S1_at	Hypothetical_protein_C7A10.60_[Arabidopsis_thaliana_(Mouse-ear_cress)]	Unclassified
	Gma.6871.1.S1_at	Hypothetical_protein_At2g02410/T16F16.20_[Arabidopsis_thaliana_(Mouse-ear_cress)]	Unclassified
	Gma.7733.1.S1_at	Lissencephaly_type-1-like_homology_motif;_CTLH,_C-terminal_to_LisH_motif_[Medicago_truncatula_(Barrel_medic)]	Unclassified
	GmaAffx.21184.1.S1_at	Arabidopsis_thaliana_genomic_DNA,_chromosome_5,_P1_clone:MOK9_[Arabidopsis_thaliana_(Mouse-ear_cress)]	Unclassified
	GmaAffx.34785.23.S1_at	F2D10.18_[Arabidopsis_thaliana_(Mouse-ear_cress)]	Unclassified
	GmaAffx.41337.1.S1_at	NA	Unclassified
	GmaAffx.77482.1.S1_at	Hypothetical_protein_F24K9.23_[Arabidopsis_thaliana_(Mouse-ear__cress)]	Unclassified
	GmaAffx.77952.1.S1_at	Hypothetical_protein_[Nicotiana_tabacum_(Common_tobacco)]	Unclassified
	GmaAffx.785.1.A1_at	F25A4.28_protein_[Arabidopsis_thaliana_(Mouse-ear_cress)]	Unclassified
II	Gma.1540.1.A1_at	NA	Cell_Growth_&_Division
	Gma.16244.1.A1_at	Regulator_of_chromosome_condensation-like_protein_[Arabidopsis_thaliana_(Mouse-ear_cress)]	Cell_Growth_&_Division
	Gma.2017.1.S1_s_at	NA	Cell_Growth_&_Division
	Gma.723.1.A1_at	Deoxyribodipyrimidine_photolyase,_class_1_[Medicago_truncatula_(Barrel_medic)]	Cell_Growth_&_Division
	Gma.8834.1.A1_at	CPD_photolyase_[Cucumis_sativus_(Cucumber)]	Cell_Growth_&_Division
	GmaAffx.39576.1.S1_at	CPD_photolyase_[Cucumis_sativus_(Cucumber)]	Cell_Growth_&_Division
	Gma.15979.1.A1_at	Polygalacturonase_[Eucalyptus_globulus_subsp._globulus_(Tasmanian_blue_gum)]	Cell_Structure
	Gma.15979.2.S1_at	Polygalacturonase_[Eucalyptus_globulus_subsp._globulus_(Tasmanian_blue_gum)]	Cell_Structure
	Gma.9727.1.S1_at	NA	Cell_Structure
	GmaAffx.18757.1.S1_at	Arabidopsis_thaliana_genomic_DNA,_chromosome_5,_P1_clone:MTG10_[Arabidopsis_thaliana_(Mouse-ear_cress)]	Cell_Structure
	GmaAffx.78421.1.S1_at	Pectin_methylesterase_[Silene_pratensis_(White_campion)_(Lychnis_alba)]	Cell_Structure
	Gma.10192.1.A1_at	Peroxidase_59_precursor_[Arabidopsis_thaliana_(Mouse-ear_cress)]	Disease_&_Defense
	Gma.1555.1.S1_a_at	Early_light-induced_protein_[Glycine_max_(Soybean)]	Disease_&_Defense
	Gma.6370.2.S1_a_at	Carbamoyl-phosphate_synthase,_GATase_region_[Medicago_truncatula_(Barrel_medic)]	Disease_&_Defense
	GmaAffx.22504.1.S1_at	Peroxidase_ATP17a_like_protein_[Arabidopsis_thaliana_(Mouse-ear_cress)]	Disease_&_Defense
	Gma.10766.2.S1_at	Chlorophyll_a-b_binding_protein,_chloroplast_precursor_[Petunia__hybrida_(Petunia)]	Energy
	Gma.10867.1.S1_at	Light_harvesting_chlorophyll_a_/b_binding_protein_of_PSII_[Euglena_gracilis]	Energy
	Gma.10899.1.S1_at	Similar_to_SOUL_Protein_[Arabidopsis_thaliana_(Mouse-ear_cress)]	Energy
	Gma.11205.1.S1_a_at	1-deoxy-D-xylulose_5-phosphate_synthase_[Pueraria_lobata_(Kudzu__vine)]	Energy
	Gma.11820.1.S1_at	SOUL_heme-binding_protein-like_[Oryza_sativa_(japonica_cultivar-group)]	Energy
	Gma.13002.1.S1_at	Rieske_[2Fe-2S]_domain,_putative_[Oryza_sativa_(japonica__cultivar-group)]	Energy
	Gma.13129.1.S1_at	Hypothetical_protein_P0577B11.138_[Oryza_sativa_(japonica__cultivar-group)]	Energy
	Gma.13333.1.A1_at	Chloroplast_ferredoxin_I_[Nicotiana_tabacum_(Common_tobacco)]	Energy
	Gma.14976.1.A1_at	Photosystem_II_22_kDa_protein,_chloroplast_precursor_[Arabidopsis_thaliana_(Mouse-ear_cress)]	Energy
	Gma.15376.1.A1_s_at	Photosystem_I_reaction_center_subunit_VI,_chloroplast_precursor_[Brassica_rapa_(Turnip)]	Energy
	Gma.15548.2.S1_at	Hypothetical_protein_[Medicago_truncatula_(Barrel_medic)]	Energy
	Gma.16500.2.S1_at	Putative_thioredoxin_m2_[Pisum_sativum_(Garden_pea)]	Energy
	Gma.1759.1.S1_at	Rieske_[2Fe-2S]_region_[Medicago_truncatula_(Barrel_medic)]	Energy
	Gma.17776.1.A1_at	Putative_AAA-type_ATPase_[Arabidopsis_thaliana_(Mouse-ear_cress)]	Energy
	Gma.1992.1.S1_at	Hypothetical_protein_[Brassica_campestris_(Field_mustard)]	Energy
	Gma.2360.3.S1_at	Light_harvesting_chlorophyll_a_/b_binding_protein_of_PSII_[Euglena__gracilis]	Energy
	Gma.2360.3.S1_x_at	Light_harvesting_chlorophyll_a_/b_binding_protein_of_PSII_[Euglena__gracilis]	Energy
	Gma.2731.2.A1_at	Plastocyanin,_chloroplast_precursor_[Lycopersicon_esculentum_(Tomato)]	Energy
	Gma.2731.2.A1_x_at	Plastocyanin,_chloroplast_precursor_[Lycopersicon_esculentum_(Tomato)]	Energy
	Gma.3169.1.S1_at	ATP_synthase_B'_chain,_chloroplast_precursor_[Spinacia_oleracea_(Spinach)]	Energy
	Gma.4613.1.A1_a_at	Photosystem_I_reaction_center_subunit_N,_chloroplast_precursor_[Arabidopsis_thaliana_(Mouse-ear_cress)]	Energy
	Gma.8778.1.S1_at	Putative_photosystem_II_protein_reaction_center_W_[Oryza_sativa__(japonica_cultivar-group)]	Energy
	Gma.9037.1.A1_at	Rieske_iron-sulfur_protein_Tic55_precursor_[Pisum_sativum_(Garden_pea)]	Energy
	GmaAffx.1301.131.A1_x_at	NA	Energy
	GmaAffx.1301.96.A1_s_at	Plastocyanin_[Lactuca_sativa_(Garden_lettuce)]	Energy
	GmaAffx.17892.1.S1_at	Hypothetical_protein_At2g21970_[Arabidopsis_thaliana_(Mouse-ear_cress)]	Energy
	GmaAffx.17892.2.S1_at	Hypothetical_protein_At2g21970_[Arabidopsis_thaliana_(Mouse-ear_cress)]	Energy
	GmaAffx.32901.3.S1_at	PBng143_[Vigna_radiata]	Energy
	GmaAffx.61090.1.S1_at	AAA_ATPase;_AFG1-like_ATPase_[Medicago_truncatula_(Barrel_medic)]	Energy
	GmaAffx.81126.1.S1_at	Rieske_[2Fe-2S]_region_[Medicago_truncatula_(Barrel_medic)]	Energy
	GmaAffx.81704.1.S1_at	Serine_rich_protein_[Medicago_truncatula_(Barrel_medic)]	Energy
	GmaAffx.86673.1.S1_at	Peptidase,_cysteine_peptidase_active_site;_;_Aromatic-ring_hydroxylase_[Medicago_truncatula_(Barrel_medic)]	Energy
	GmaAffx.875.7.A1_s_at	Type_2_metallothionein_[Phaseolus_aureus_(Mung_bean)_(Vigna_radiata)]	Energy
	Gma.1160.1.S1_s_at	Ferritin-3,_chloroplast_precursor_[Glycine_max_(Soybean)]	Intracellular_Traffic
	GmaAffx.82790.1.S1_at	CBS_domain_containing_protein-like_[Oryza_sativa_(japonica_cultivar-group)]	Intracellular_Traffic
	Gma.10820.2.S1_s_at	Glycine_dehydrogenase_[decarboxylating],_mitochondrial_precursor__[Pisum_sativum_(Garden_pea)]	Metabolism
	Gma.10987.2.S1_a_at	AAA_ATPase,_central_region;_Homeodomain-like_[Medicago_truncatula_(Barrel_medic)]	Metabolism
	Gma.10987.2.S1_x_at	AAA_ATPase,_central_region;_Homeodomain-like_[Medicago_truncatula_(Barrel_medic)]	Metabolism
	Gma.11134.1.A1_at	At1g06690/F4H5_17_[Arabidopsis_thaliana_(Mouse-ear_cress)]	Metabolism
	Gma.11289.1.S1_at	Hypothetical_protein_[Arabidopsis_thaliana_(Mouse-ear_cress)]	Metabolism
	Gma.11760.1.A1_at	Lycopene_beta-cyclase_allozyme_1_[Citrus_sinensis_(Sweet_orange)]	Metabolism
	Gma.12977.1.S1_at	NA	Metabolism
	Gma.1378.1.S1_at	Arabidopsis_thaliana_genomic_DNA,_chromosome_3,_P1_clone:MUJ8_[Arabidopsis_thaliana_(Mouse-ear_cress)]	Metabolism
	Gma.141.1.S1_at	Cytochrome_P450_71D10_[Glycine_max_(Soybean)]	Metabolism
	Gma.15037.1.S1_at	NA	Metabolism
	Gma.16020.2.S1_a_at	Streptomyces_cyclase/dehydrase_[Medicago_truncatula_(Barrel_medic)]	Metabolism
	Gma.16336.1.S1_at	Putative_methionine_sulfoxide_reductase_B_[Oryza_sativa_(japonica_cultivar-group)]	Metabolism
	Gma.16567.1.A1_at	Haloacid_dehalogenase/epoxide_hydrolase_[Medicago_truncatula_(Barrel__medic)]	Metabolism
	Gma.17508.1.S1_at	IMP_dehydrogenase/GMP_reductase_[Medicago_truncatula_(Barrel_medic)]	Metabolism
	Gma.1796.1.S1_at	Magnesium_chelatase_subunit_[Glycine_max_(Soybean)]	Metabolism
	Gma.1828.1.S1_at	Sucrose_synthase_[Glycine_max_(Soybean)]	Metabolism
	Gma.2590.4.S1_at	ADP-glucose_pyrophosphorylase_small_subunit_PvAGPS1_[Phaseolus__vulgaris_(Kidney_bean)_(French_bean)]	Metabolism
	Gma.3204.1.S1_at	Mitochondrial_pyruvate_dehydrogenase_kinase_isoform_2_[Glycine_max__(Soybean)]	Metabolism
	Gma.3488.1.S1_at	CpABA1_protein_[Vigna_unguiculata_(Cowpea)]	Metabolism
	Gma.3546.1.S1_at	Acetolactate_synthase_[Papaver_rhoeas]	Metabolism
	Gma.4423.2.S1_a_at	HAD-superfamily_hydrolase,_subfamily_IIA_[Medicago_truncatula_(Barrel__medic)]	Metabolism
	Gma.4425.2.S1_at	Probable_pyridoxin_biosynthesis_PDX1-like_protein_3_[Arabidopsis_thaliana_(Mouse-ear_cress)]	Metabolism
	Gma.4456.1.S1_at	Toc64_[Pisum_sativum_(Garden_pea)]	Metabolism
	Gma.447.1.S1_at	Syringolide-induced_protein_B15-3-5_[Glycine_max_(Soybean)]	Metabolism
	Gma.49.1.S1_at	Omega-6_fatty_acid_desaturase,_chloroplast_precursor_[Glycine_max__(Soybean)]	Metabolism
	Gma.6782.2.S1_a_at	Hypothetical_protein_F15D2.25_[Arabidopsis_thaliana_(Mouse-ear_cress)]	Metabolism
	GmaAffx.12014.1.A1_at	NA	Metabolism
	GmaAffx.17650.1.S1_at	Homogentisate_phytyltransferase_VTE2-2_[Glycine_max_(Soybean)]	Metabolism
	GmaAffx.17650.2.S1_at	Homogentisate_phytyltransferase_VTE2-2_[Glycine_max_(Soybean)]	Metabolism
	GmaAffx.43594.1.A1_at	Glucosyltransferase-9_[Phaseolus_angularis_(Adzuki_bean)_(Vigna_angularis)]	Metabolism
	GmaAffx.45270.3.S1_at	Nudix_hydrolase_8_[Arabidopsis_thaliana_(Mouse-ear_cress)]	Metabolism
	GmaAffx.46842.1.S1_at	Hypothetical_protein_[Medicago_truncatula_(Barrel_medic)]	Metabolism
	GmaAffx.51662.1.A1_at	NA	Metabolism
	GmaAffx.58001.1.S1_at	Hypothetical_protein_unannotated_coding_sequence_from_BAC_CIC7A10__[Arabidopsis_thaliana_(Mouse-ear_cress)]	Metabolism
	GmaAffx.61295.1.S1_at	Glycoside_hydrolase,_starch-binding_[Medicago_truncatula_(Barrel_medic)]	Metabolism
	GmaAffx.67921.1.S1_at	Putative_mitochondrial_glyoxalase_II_[Cicer_arietinum_(Chickpea)_(Garbanzo)]	Metabolism
	GmaAffx.76403.2.S1_at	Protein_At3g50920_[Arabidopsis_thaliana_(Mouse-ear_cress)]	Metabolism
	GmaAffx.80804.1.S1_at	Nudix_hydrolase_10_[Arabidopsis_thaliana_(Mouse-ear_cress)]	Metabolism
	GmaAffx.80898.1.S1_at	Hypothetical_protein_[Medicago_truncatula_(Barrel_medic)]	Metabolism
	GmaAffx.81268.1.S1_at	Hypothetical_protein_[Arabidopsis_thaliana_(Mouse-ear_cress)]	Metabolism
	GmaAffx.84430.1.S1_at	Putative_short_chain_dehydrogenase/reductase_[Oryza_sativa_(japonica_cultivar-group)]	Metabolism
	GmaAffx.93227.1.S1_s_at	Transferase_[Medicago_truncatula_(Barrel_medic)]	Metabolism
	Gma.13546.1.A1_at	NA	No_Homology_to_Known_Proteins
	Gma.15704.1.S1_at	NA	No_Homology_to_Known_Proteins
	Gma.15870.1.A1_at	NA	No_Homology_to_Known_Proteins
	Gma.3546.3.S1_a_at	NA	No_Homology_to_Known_Proteins
	Gma.3714.1.S1_at	NA	No_Homology_to_Known_Proteins
	Gma.5815.1.S1_at	NA	No_Homology_to_Known_Proteins
	Gma.6617.1.S1_at	NA	No_Homology_to_Known_Proteins
	Gma.7858.1.A1_at	NA	No_Homology_to_Known_Proteins
	GmaAffx.10340.1.S1_s_at	NA	No_Homology_to_Known_Proteins
	GmaAffx.10340.1.S1_x_at	NA	No_Homology_to_Known_Proteins
	GmaAffx.22135.1.A1_at	NA	No_Homology_to_Known_Proteins
	GmaAffx.31622.1.S1_at	NA	No_Homology_to_Known_Proteins
	GmaAffx.33092.1.S1_at	NA	No_Homology_to_Known_Proteins
	GmaAffx.38977.1.S1_s_at	NA	No_Homology_to_Known_Proteins
	GmaAffx.40065.1.A1_at	NA	No_Homology_to_Known_Proteins
	GmaAffx.59648.1.S1_at	NA	No_Homology_to_Known_Proteins
	GmaAffx.68112.1.S1_at	NA	No_Homology_to_Known_Proteins
	GmaAffx.68112.2.S1_at	NA	No_Homology_to_Known_Proteins
	GmaAffx.82777.1.S1_at	NA	No_Homology_to_Known_Proteins
	GmaAffx.83562.1.S1_at	NA	No_Homology_to_Known_Proteins
	GmaAffx.83590.1.S1_at	NA	No_Homology_to_Known_Proteins
	Gma.8186.1.S1_at	Putative_splicing_factor_[Oryza_sativa_(japonica_cultivar-group)]	Post-Transcription
	Gma.13372.1.S1_s_at	Hypothetical_protein_AT4g09350_[Arabidopsis_thaliana_(Mouse-ear_cress)]	Protein_Destination_&_Storage
	Gma.1372.1.S1_at	Chaperone_protein_dnaJ_3_[Arabidopsis_thaliana_(Mouse-ear_cress)]	Protein_Destination_&_Storage
	Gma.1764.1.S1_at	Putative_zinc_dependent_protease_[Trifolium_pratense_(Red_clover)]	Protein_Destination_&_Storage
	Gma.1978.1.A1_at	Ubiquitin-conjugating_enzyme,_E2_[Medicago_truncatula_(Barrel_medic)]	Protein_Destination_&_Storage
	Gma.4089.1.S1_at	Heat_shock_22_kDa_protein,_mitochondrial_precursor_[Glycine_max_(Soybean)]	Protein_Destination_&_Storage
	Gma.7653.1.S1_at	Cell_division_protein_FtsH_[Arabidopsis_thaliana_(Mouse-ear_cress)]	Protein_Destination_&_Storage
	Gma.9266.1.S1_s_at	Cell_division_protease_ftsH_homolog,_chloroplast_precursor_[Nicotiana_tabacum_(Common_tobacco)]	Protein_Destination_&_Storage
	GmaAffx.15731.1.S1_at	Hypothetical_protein_P0685E10.9_[Oryza_sativa_(japonica_cultivar-group)]	Protein_Destination_&_Storage
	GmaAffx.67157.1.S1_at	Chloroplast_protease_precursor_[Capsicum_annuum_(Bell_pepper)]	Protein_Destination_&_Storage
	GmaAffx.78806.2.S1_at	IMP_dehydrogenase/GMP_reductase_[Medicago_truncatula_(Barrel_medic)]	Protein_Destination_&_Storage
	GmaAffx.80218.1.S1_at	IMP_dehydrogenase/GMP_reductase_[Medicago_truncatula_(Barrel_medic)]	Protein_Destination_&_Storage
	GmaAffx.93424.1.S1_x_at	Ubiquitin_C_variant_[Homo_sapiens_(Human)]	Protein_Destination_&_Storage
	GmaAffx.75978.2.S1_x_at	Translation_initiation_factor_IF5;_eIF4-gamma/eIF5/eIF2-epsilon_[Medicago_truncatula_(Barrel_medic)]	Protein_Synthesis
	Gma.11711.1.A1_at	Putative_ZIP_[Oryza_sativa_(japonica_cultivar-group)]	Secondary_Metabolism
	Gma.16663.1.S2_at	Hypothetical_protein_At4g26850_[Arabidopsis_thaliana_(Mouse-ear__cress)]	Secondary_Metabolism
	GmaAffx.49796.2.A1_at	Putative_desaturase-like_protein_[Trifolium_repens_(Creeping_white_clover)]	Secondary_Metabolism
	GmaAffx.55456.1.S1_at	Molybdopterin_cofactor_biosynthesis_MoaC_region_[Medicago_truncatula_(Barrel_medic)]	Secondary_Metabolism
	Gma.1007.2.S1_at	Putative_calmodulin-related_protein_[Medicago_sativa_(Alfalfa)]	Signal_Transduction
	Gma.13489.1.S1_at	NA	Signal_Transduction
	Gma.14014.1.A1_at	NA	Signal_Transduction
	Gma.2861.1.S1_at	Mitogen-activated_protein_kinase_20_[Arabidopsis_thaliana_(Mouse-ear_cress)]	Signal_Transduction
	Gma.3865.1.S1_at	Protein_phosphatase_2C-like_[Medicago_truncatula_(Barrel_medic)]	Signal_Transduction
	Gma.7848.1.S1_a_at	Mutant_cryptochrome_1-1_protein_[Pisum_sativum_(Garden_pea)]	Signal_Transduction
	Gma.8607.1.S1_a_at	Mitogen-activated_protein_kinase_homologue_[Medicago_sativa_(Alfalfa)]	Signal_Transduction
	GmaAffx.18412.1.S1_at	Phosphatidylinositol_3-and_4-kinase,_catalytic_[Medicago_truncatula__(Barrel_medic)]	Signal_Transduction
	GmaAffx.38484.1.S1_s_at	NA	Signal_Transduction
	GmaAffx.38701.1.S1_at	C2_[Medicago_truncatula_(Barrel_medic)]	Signal_Transduction
	GmaAffx.43786.2.S1_at	Osmosensor_histidine-aspartate_kinase_[Populus_canadensis_(Carolina_poplar)]	Signal_Transduction
	GmaAffx.58665.1.S1_at	Protein_kinase_PK4_[Zea_mays_(Maize)]	Signal_Transduction
	GmaAffx.58665.1.S1_x_at	Protein_kinase_PK4_[Zea_mays_(Maize)]	Signal_Transduction
	GmaAffx.65809.1.S1_at	Protein_phosphatase_2C-like_[Medicago_truncatula_(Barrel_medic)]	Signal_Transduction
	GmaAffx.73452.1.S1_at	P0042A10.6_[Oryza_sativa_(japonica_cultivar-group)]	Signal_Transduction
	GmaAffx.73452.2.S1_at	Photomorphogenesis_repressor_protein-like_[Arabidopsis_thaliana_(Mouse-ear_cress)]	Signal_Transduction
	GmaAffx.74298.1.S1_at	NA	Signal_Transduction
	GmaAffx.75245.1.S1_at	Protein_phosphatase-like_[Arabidopsis_thaliana_(Mouse-ear_cress)]	Signal_Transduction
	GmaAffx.76819.1.S1_at	Arabidopsis_thaliana_genomic_DNA,_chromosome_5,_P1_clone:MJP23_[Arabidopsis_thaliana_(Mouse-ear_cress)]	Signal_Transduction
	GmaAffx.77343.1.S1_at	Calcineurin_B-like_protein_10_[Arabidopsis_thaliana_(Mouse-ear_cress)]	Signal_Transduction
	GmaAffx.77343.2.S1_s_at	Calcineurin_B-like_protein_10_[Arabidopsis_thaliana_(Mouse-ear_cress)]	Signal_Transduction
	GmaAffx.90647.1.S1_s_at	Phosphatidylinositol_3-and_4-kinase,_catalytic_[Medicago_truncatula_(Barrel_medic)]	Signal_Transduction
	Gma.11107.1.A1_at	Zinc_finger,_Dof-type_[Medicago_truncatula_(Barrel_medic)]	Transcription
	Gma.12360.1.S1_at	NA	Transcription
	Gma.12983.1.A1_at	MYB_transcription_factor_MYB118_[Glycine_max_(Soybean)]	Transcription
	Gma.13228.1.S1_at	Hypothetical_protein_[Medicago_truncatula_(Barrel_medic)]	Transcription
	Gma.13269.2.A1_at	Zinc_finger,_Dof-type_[Medicago_truncatula_(Barrel_medic)]	Transcription
	Gma.13503.1.S1_at	Sig1_protein_[Sinapis_alba_(White_mustard)_(Brassica_hirta)]	Transcription
	Gma.15829.4.S1_s_at	Zinc_finger_CCCH_domain-containing_protein_ZFN-like_[Pisum_sativum_(Garden_pea)]	Transcription
	Gma.16611.1.S1_at	Dehydration_responsive_element-binding_protein_3_[Glycine_max__(Soybean)]	Transcription
	Gma.1760.1.A1_at	NA	Transcription
	Gma.17680.1.S1_at	HDZip_I_protein_[Glycine_max_(Soybean)]	Transcription
	Gma.17986.1.S1_at	NA	Transcription
	Gma.17986.2.A1_at	NA	Transcription
	Gma.1866.1.S1_at	NA	Transcription
	Gma.1960.1.S1_at	NA	Transcription
	Gma.2010.1.S1_a_at	Zinc_finger,_B-box;_CCT_[Medicago_truncatula_(Barrel_medic)]	Transcription
	Gma.2506.1.S1_at	Salt-tolerance_protein_[Glycine_max_(Soybean)]	Transcription
	Gma.2934.1.S1_a_at	DNA-binding_protein-like-Arabidopsis_thaliana-related_[Medicago__truncatula_(Barrel_medic)]	Transcription
	Gma.3165.1.S1_at	HDZip_I_protein_[Glycine_max_(Soybean)]	Transcription
	Gma.3546.2.S1_at	Hypothetical_protein_OJ1439_F07.29_[Oryza_sativa_(japonica__cultivar-group)]	Transcription
	Gma.403.1.A1_at	Putative_HAP3-like_transcriptional-activator_[Oryza_sativa_(japonica_cultivar-group)]	Transcription
	Gma.4322.1.S1_at	Zinc_finger,_CCCH-type_[Medicago_truncatula_(Barrel_medic)]	Transcription
	Gma.4394.1.S1_a_at	HDZip_I_protein_[Glycine_max_(Soybean)]	Transcription
	Gma.4730.1.S1_at	Helix-loop-helix_DNA-binding_[Medicago_truncatula_(Barrel_medic)]	Transcription
	Gma.6110.1.S1_at	BZip_transcription_factor_[Psophocarpus_tetragonolobus_(Goa_bean)__(Asparagus_bean)]	Transcription
	Gma.7387.1.A1_a_at	Response_regulator_receiver;_CCT_[Medicago_truncatula_(Barrel_medic)]	Transcription
	Gma.7387.1.A1_at	Response_regulator_receiver;_CCT_[Medicago_truncatula_(Barrel_medic)]	Transcription
	Gma.7387.2.S1_at	NA	Transcription
	Gma.7454.1.S1_a_at	IAA16_protein_[Gossypium_hirsutum_(Upland_cotton)]	Transcription
	Gma.7484.1.S1_a_at	Salt-tolerance_protein_[Glycine_max_(Soybean)]	Transcription
	Gma.7484.1.S1_at	Salt-tolerance_protein_[Glycine_max_(Soybean)]	Transcription
	Gma.7484.2.S1_at	Salt-tolerance_protein_[Glycine_max_(Soybean)]	Transcription
	GmaAffx.15613.1.S1_at	Hypothetical_protein_T23K23.24_[Arabidopsis_thaliana_(Mouse-ear_cress)]	Transcription
	GmaAffx.18093.1.S1_at	Sigma-like_factor_precursor_[Arabidopsis_thaliana_(Mouse-ear_cress)]	Transcription
	GmaAffx.20956.1.S1_at	MYB_transcription_factor_MYB118_[Glycine_max_(Soybean)]	Transcription
	GmaAffx.57894.1.S1_at	NA	Transcription
	GmaAffx.63814.1.S1_at	AOBP_[Cucurbita_maxima_(Pumpkin)_(Winter_squash)]	Transcription
	GmaAffx.64873.1.S1_at	Cys2-His2_zinc_finger_protein_[Glycine_max_(Soybean)]	Transcription
	GmaAffx.73383.1.A1_at	NA	Transcription
	GmaAffx.81045.1.S1_at	Putative_heme_activated_protein_[Oryza_sativa_(japonica_cultivar-group)]	Transcription
	GmaAffx.82209.1.S1_at	Arabidopsis_thaliana_genomic_DNA,_chromosome_5,_BAC_clone:F24B18_[Arabidopsis_thaliana_(Mouse-ear_cress)]	Transcription
	GmaAffx.89077.1.A1_s_at	CCAAT-box_binding_factor_HAP5_homolog_[Daucus_carota_(Carrot)]	Transcription
	GmaAffx.89624.1.A1_s_at	BZIP_transcription_factor_6_[Phaseolus_vulgaris_(Kidney_bean)_(French__bean)]	Transcription
	GmaAffx.91312.1.S1_s_at	HDZip_I_protein_[Glycine_max_(Soybean)]	Transcription
	Gma.11167.1.S1_at	Putative_ABC_transporter_[Oryza_sativa_(japonica_cultivar-group)]	Transporter
	Gma.11167.3.S1_at	ABC_transporter-like_[Arabidopsis_thaliana_(Mouse-ear_cress)]	Transporter
	Gma.13178.1.S1_at	TrkA-N_[Medicago_truncatula_(Barrel_medic)]	Transporter
	Gma.14471.2.S1_at	Putative_aquaporin_[Phaseolus_vulgaris_(Kidney_bean)_(French_bean)]	Transporter
	Gma.14471.4.S1_a_at	Putative_aquaporin_[Phaseolus_vulgaris_(Kidney_bean)_(French_bean)]	Transporter
	Gma.15039.1.S1_at	Hypothetical_protein_F14G24.14_[Arabidopsis_thaliana_(Mouse-ear_cress)]	Transporter
	Gma.16474.1.S1_at	ABC_transporter,_ATP-binding_protein-like_[Arabidopsis_thaliana_(Mouse-ear_cress)]	Transporter
	Gma.16474.2.S1_at	ABC_transporter,_ATP-binding_protein-like_[Arabidopsis_thaliana_(Mouse-ear_cress)]	Transporter
	Gma.16893.2.A1_at	ABC1_family_protein-like_[Oryza_sativa_(japonica_cultivar-group)]	Transporter
	Gma.2495.1.S1_at	Pip1_protein_[Glycine_max_(Soybean)]	Transporter
	Gma.4578.1.S1_s_at	Plasma_membrane_H+-ATPase_[Sesbania_rostrata]	Transporter
	Gma.5793.7.S1_at	Aquaporin_protein_PIP1;1_[Medicago_truncatula_(Barrel_medic)]	Transporter
	Gma.5793.7.S1_x_at	Aquaporin_protein_PIP1;1_[Medicago_truncatula_(Barrel_medic)]	Transporter
	Gma.6288.1.S1_at	Plasma_membrane_intrinsic_protein_1;3_[Phaseolus_vulgaris_(Kidney_bean)_(French_bean)]	Transporter
	Gma.8160.1.S1_s_at	NA	Transporter
	Gma.9728.1.S1_at	NA	Transporter
	GmaAffx.28163.2.S1_at	Putative_mitochondrial_carrier_protein_[Oryza_sativa_(japonica_cultivar-group)]	Transporter
	GmaAffx.56826.1.A1_at	NA	Transporter
	GmaAffx.6029.1.S1_at	At1g54350_[Arabidopsis_thaliana_(Mouse-ear_cress)]	Transporter
	GmaAffx.81873.1.S1_at	TGF-beta_receptor,_type_I/II_extracellular_region_[Medicago_truncatula_(Barrel_medic)]	Transporter
	GmaAffx.88239.1.S1_at	T15B16.14_protein_[Arabidopsis_thaliana_(Mouse-ear_cress)]	Transporter
	GmaAffx.92105.1.S1_s_at	Nodulin-26_[Glycine_max_(Soybean)]	Transporter
	Gma.10419.2.S1_at	Hypothetical_protein_[Medicago_truncatula_(Barrel_medic)]	Unclassified
	Gma.10423.1.S1_at	Hypothetical_protein_[Medicago_truncatula_(Barrel_medic)]	Unclassified
	Gma.10940.1.S1_at	F12A21.16_[Arabidopsis_thaliana_(Mouse-ear_cress)]	Unclassified
	Gma.110.1.S1_at	NA	Unclassified
	Gma.11718.1.A1_at	Hypothetical_protein_[Medicago_truncatula_(Barrel_medic)]	Unclassified
	Gma.1174.1.S1_at	Hypothetical_protein_OSJNBb0036F07.14_[Oryza_sativa_(japonica_cultivar-group)]	Unclassified
	Gma.1361.1.S1_at	Hypothetical_protein_OJ1714_H10.110_[Oryza_sativa_(japonica_cultivar-group)]	Unclassified
	Gma.16004.1.S1_at	Hypothetical_protein_[Medicago_truncatula_(Barrel_medic)]	Unclassified
	Gma.16607.1.S1_at	Arabidopsis_thaliana_genomic_DNA,_chromosome_5,_P1_clone:MWD22_[Arabidopsis_thaliana_(Mouse-ear_cress)]	Unclassified
	Gma.17273.1.A1_at	NA	Unclassified
	Gma.1800.1.S1_s_at	NA	Unclassified
	Gma.2858.1.S1_at	Hypothetical_protein_[Medicago_truncatula_(Barrel_medic)]	Unclassified
	Gma.3420.1.S1_at	Hypothetical_protein_[Arabidopsis_thaliana_(Mouse-ear_cress)]	Unclassified
	Gma.3446.1.S1_at	Dbj|BAA18864.1_[Arabidopsis_thaliana_(Mouse-ear_cress)]	Unclassified
	Gma.4318.1.S1_at	NA	Unclassified
	Gma.7800.1.A1_at	NA	Unclassified
	Gma.7800.1.A1_s_at	NA	Unclassified
	Gma.7939.1.S1_at	Emb|CAB77570.1_[Arabidopsis_thaliana_(Mouse-ear_cress)]	Unclassified
	Gma.8021.1.A1_at	NA	Unclassified
	Gma.8146.1.S1_at	Tetratricopeptide-like_helical_[Medicago_truncatula_(Barrel_medic)]	Unclassified
	Gma.9264.1.S1_at	T1B9.26_protein_[Arabidopsis_thaliana_(Mouse-ear_cress)]	Unclassified
	Gma.9692.1.A1_at	Putative_Glycine-rich_protein_2_[Oryza_sativa_(japonica_cultivar-group)]	Unclassified
	GmaAffx.26524.1.S1_at	Hypothetical_protein_F4F15.210_[Arabidopsis_thaliana_(Mouse-ear_cress)]	Unclassified
	GmaAffx.27331.1.S1_at	NA	Unclassified
	GmaAffx.32901.1.A1_at	PBng143_[Vigna_radiata]	Unclassified
	GmaAffx.33259.1.S1_at	Gb|AAF02862.1_[Arabidopsis_thaliana_(Mouse-ear_cress)]	Unclassified
	GmaAffx.33415.1.A1_at	Genomic_DNA,_chromosome_5,_P1_clone:MUB3_[Arabidopsis_thaliana_(Mouse-ear_cress)]	Unclassified
	GmaAffx.33869.1.S1_at	NA	Unclassified
	GmaAffx.36826.1.A1_at	NA	Unclassified
	GmaAffx.4904.1.S1_at	Expressed_protein_[Oryza_sativa_(japonica_cultivar-group)]	Unclassified
	GmaAffx.67319.1.S1_at	Hypothetical_protein_[Arabidopsis_thaliana_(Mouse-ear_cress)]	Unclassified
	GmaAffx.73943.1.S1_at	F10K1.30_protein_[Arabidopsis_thaliana_(Mouse-ear_cress)]	Unclassified
	GmaAffx.84144.1.A1_s_at	NA	Unclassified
	GmaAffx.84823.1.S1_at	Hypothetical_protein_[Medicago_truncatula_(Barrel_medic)]	Unclassified
	GmaAffx.91254.1.S1_x_at	At5g35732_[Arabidopsis_thaliana_(Mouse-ear_cress)]	Unclassified
	GmaAffx.93002.1.S1_at	NA	Unclassified
	GmaAffx.93592.1.S1_s_at	Hypothetical_protein_[Arabidopsis_thaliana_(Mouse-ear_cress)]	Unclassified
III	Gma.2801.1.S1_at	Beta-glucosidase_[Arabidopsis_thaliana_(Mouse-ear_cress)]	Cell_Structure
	Gma.361.1.S1_at	Xyloglucan_endo-transglycosylase_[Carica_papaya_(Papaya)]	Cell_Structure
	Gma.7364.1.S1_at	Putative_RING_zinc_finger_ankyrin_protein_[Arabidopsis_thaliana__(Mouse-ear_cress)]	Cell_Structure
	Gma.8747.2.S1_at	Hypothetical_protein_At2g26770_[Arabidopsis_thaliana_(Mouse-ear_cress)]	Cell_Structure
	GmaAffx.34532.1.S1_at	Glycoside_hydrolase,_family_1_[Medicago_truncatula_(Barrel_medic)]	Cell_Structure
	GmaAffx.48245.1.S1_at	Similarity_to_kinesin_light_chain_[Arabidopsis_thaliana_(Mouse-ear_cress)]	Cell_Structure
	GmaAffx.65667.1.S1_at	NA	Cell_Structure
	GmaAffx.83828.1.S1_at	Adenylyl_cyclase_associated_protein_[Gossypium_hirsutum_(Upland_cotton)]	Cell_Structure
	GmaAffx.84414.1.S1_at	Hypothetical_protein_At2g01910_[Arabidopsis_thaliana_(Mouse-ear__cress)]	Cell_Structure
	GmaAffx.88221.1.S1_s_at	Gb|AAF40458.1_[Arabidopsis_thaliana_(Mouse-ear_cress)]	Cell_Structure
	Gma.10757.2.S1_s_at	NA	Disease_&_Defense
	Gma.14319.2.S1_at	Gamma-glutamyl_transferase_[Raphanus_sativus_(Radish)]	Disease_&_Defense
	Gma.2220.1.S1_s_at	Trypsin_inhibitor_[Glycine_max_(Soybean)]	Disease_&_Defense
	Gma.4886.1.A1_at	Haem_peroxidase,_plant/fungal/bacterial_[Medicago_truncatula_(Barrel_medic)]	Disease_&_Defense
	Gma.5971.1.S1_at	NA	Disease_&_Defense
	Gma.6231.1.S1_at	Trypsin_protein_inhibitor_3_[Cicer_arietinum_(Chickpea)_(Garbanzo)]	Disease_&_Defense
	Gma.6477.1.S1_at	Peroxidase_[Glycine_max_(Soybean)]	Disease_&_Defense
	Gma.873.1.A1_at	Haem_peroxidase,_plant/fungal/bacterial_[Medicago_truncatula_(Barrel_medic)]	Disease_&_Defense
	GmaAffx.17436.1.S1_at	Hypothetical_protein_At4g15430_[Arabidopsis_thaliana_(Mouse-ear_cress)]	Disease_&_Defense
	GmaAffx.56475.1.S1_at	Esterase/lipase/thioesterase_[Medicago_truncatula_(Barrel_medic)]	Disease_&_Defense
	GmaAffx.68329.1.S1_at	Haem_peroxidase,_plant/fungal/bacterial_[Medicago_truncatula_(Barrel_medic)]	Disease_&_Defense
	GmaAffx.83232.1.S1_at	Mlo-related_protein_[Medicago_truncatula_(Barrel_medic)]	Disease_&_Defense
	GmaAffx.88984.1.A1_s_at	Trypsin_protein_inhibitor_3_[Cicer_arietinum_(Chickpea)_(Garbanzo)]	Disease_&_Defense
	GmaAffx.92917.1.S1_s_at	Peroxidase_precursor_[Glycine_max_(Soybean)]	Disease_&_Defense
	Gma.12311.1.S1_at	NAD-dependent_malic_enzyme_[Cicer_arietinum_(Chickpea)_(Garbanzo)]	Energy
	Gma.5018.1.S1_at	ATP_citrate_lyase_b-subunit_[Lupinus_albus_(White_lupin)]	Energy
	Gma.5649.3.S1_a_at	Thioredoxin_domain_2_[Medicago_truncatula_(Barrel_medic)]	Energy
	Gma.8735.1.S1_at	Spermine_oxidase_[Xenopus_tropicalis_(Western_clawed_frog)_(Silurana_tropicalis)]	Energy
	GmaAffx.1943.1.S1_at	AX110P_[Daucus_carota_(Carrot)]	Energy
	GmaAffx.56981.1.S1_at	Putative_amine_oxidase_1_[Arabidopsis_thaliana_(Mouse-ear_cress)]	Energy
	GmaAffx.75519.1.S1_at	Thioredoxin,_putative_[Medicago_truncatula_(Barrel_medic)]	Energy
	Gma.10709.1.S1_at	Peroxisomal_membrane_protein_PMP22_[Arabidopsis_thaliana_(Mouse-ear_cress)]	Intracellular_Traffic
	Gma.3440.2.S1_a_at	Annexin,_putative_[Medicago_truncatula_(Barrel_medic)]	Intracellular_Traffic
	Gma.4825.1.A1_at	H0723C07.10_protein_[Oryza_sativa_(Rice)]	Intracellular_Traffic
	Gma.6811.2.S1_x_at	NA	Intracellular_Traffic
	Gma.7062.1.S1_at	Adaptin_N_terminal_region,_putative_[Medicago_truncatula_(Barrel__medic)]	Intracellular_Traffic
	GmaAffx.77414.1.S1_at	Hypothetical_protein_AT4g27580_[Arabidopsis_thaliana_(Mouse-ear_cress)]	Intracellular_Traffic
	Gma.1.1.S1_at	Lipoxygenase_[Glycine_max_(Soybean)]	Metabolism
	Gma.10969.1.S1_a_at	Lipoxygenase_[Glycine_max_(Soybean)]	Metabolism
	Gma.13056.1.S1_at	Anthranilate_synthase_alpha_subunit_[Catharanthus_roseus_(Rosy_periwinkle)_(Madagascar_periwinkle)]	Metabolism
	Gma.16843.1.S1_at	Putative_3'(2'),5'-bisphosphate_nucleotidase_[Oryza_sativa_(japonica_cultivar-group)]	Metabolism
	Gma.17250.1.A1_at	UDP-glucuronosyl/UDP-glucosyltransferase_[Medicago_truncatula_(Barrel__medic)]	Metabolism
	Gma.18068.1.S1_at	Hexokinase_[Citrus_sinensis_(Sweet_orange)]	Metabolism
	Gma.1988.1.S1_at	Probable_3-beta-hydroxysteroid-delta(8),delta(7)-isomerase_[Arabidopsis_thaliana_(Mouse-ear_cress)]	Metabolism
	Gma.2019.1.S1_at	Lipoxygenase_[Glycine_max_(Soybean)]	Metabolism
	Gma.2994.1.S1_at	F16P17.17_protein_[Arabidopsis_thaliana_(Mouse-ear_cress)]	Metabolism
	Gma.3557.2.S1_s_at	NAD(P)H-dependent_6'-deoxychalcone_synthase_[Glycine_max_(Soybean)]	Metabolism
	Gma.4206.1.S1_s_at	Isoflavone_synthase_1_[Lens_culinaris_(Lentil)]	Metabolism
	Gma.4374.1.S1_s_at	Cytochrome_P450_monooxygenase_CYP75C1_[Medicago_truncatula_(Barrel_medic)]	Metabolism
	Gma.4374.2.S1_x_at	NA	Metabolism
	Gma.4468.1.S1_at	Acetyl_Co-A_acetyltransferase_[Hevea_brasiliensis_(Para_rubber_tree)]	Metabolism
	Gma.5157.1.S1_s_at	NA	Metabolism
	Gma.5157.2.A1_s_at	NA	Metabolism
	Gma.5198.1.A1_at	AT3g15350/K7L4_15_[Arabidopsis_thaliana_(Mouse-ear_cress)]	Metabolism
	Gma.5327.1.A1_at	3-ketoacyl-CoA_synthase_11_[Arabidopsis_thaliana_(Mouse-ear_cress)]	Metabolism
	Gma.5510.1.S1_at	Beta-amyrin_and_sophoradiol_24-hydroxylase_[Glycine_max_(Soybean)]	Metabolism
	Gma.5510.1.S1_s_at	Beta-amyrin_and_sophoradiol_24-hydroxylase_[Glycine_max_(Soybean)]	Metabolism
	Gma.6281.1.S1_at	DnaK_protein,_putative_[Oryza_sativa_(japonica_cultivar-group)]	Metabolism
	Gma.6312.1.S1_s_at	Putative_alcohol_acyl-transferases_[Cucumis_melo_(Muskmelon)]	Metabolism
	Gma.6602.1.S1_at	NA	Metabolism
	Gma.8119.3.S1_at	Beta_galactosidase_[Phaseolus_aureus_(Mung_bean)_(Vigna_radiata)]	Metabolism
	Gma.8458.1.S1_at	Lipoxygenase_[Cicer_arietinum_(Chickpea)_(Garbanzo)]	Metabolism
	Gma.9128.1.A1_at	Alpha-D-xylosidase_precursor_[Tropaeolum_majus_(Common_nasturtium)]	Metabolism
	Gma.9622.1.S1_at	O-methyltransferase,_family_2_[Medicago_truncatula_(Barrel_medic)]	Metabolism
	GmaAffx.14113.1.A1_at	NA	Metabolism
	GmaAffx.27818.1.A1_at	Gb|AAC64874.1_[Arabidopsis_thaliana_(Mouse-ear_cress)]	Metabolism
	GmaAffx.27818.2.S1_at	Gb|AAC64874.1_[Arabidopsis_thaliana_(Mouse-ear_cress)]	Metabolism
	GmaAffx.38907.1.S1_at	Lipase,_class_3_[Medicago_truncatula_(Barrel_medic)]	Metabolism
	GmaAffx.42255.1.S1_s_at	Fumarylacetoacetase_[Medicago_truncatula_(Barrel_medic)]	Metabolism
	GmaAffx.45647.1.A1_at	At1g74680/F1M20_36_[Arabidopsis_thaliana_(Mouse-ear_cress)]	Metabolism
	GmaAffx.45805.2.S1_at	O-methyltransferase,_family_2_[Medicago_truncatula_(Barrel_medic)]	Metabolism
	GmaAffx.45841.1.S1_at	Isoflavone_reductase_homolog_[Lupinus_albus_(White_lupin)]	Metabolism
	GmaAffx.53036.1.S1_at	Protein_At1g74910_[Arabidopsis_thaliana_(Mouse-ear_cress)]	Metabolism
	GmaAffx.57952.1.S1_at	Aldehyde_oxidase_4_[Arabidopsis_thaliana_(Mouse-ear_cress)]	Metabolism
	GmaAffx.64454.1.S1_at	L-galactose_dehydrogenase_[Spinacia_oleracea_(Spinach)]	Metabolism
	GmaAffx.64999.1.S1_at	Nodulin-like_protein_[Arabidopsis_thaliana_(Mouse-ear_cress)]	Metabolism
	GmaAffx.66139.1.S1_at	Putative_choline_kinase_[Arabidopsis_thaliana_(Mouse-ear_cress)]	Metabolism
	GmaAffx.71023.1.S1_at	At3g57630_[Arabidopsis_thaliana_(Mouse-ear_cress)]	Metabolism
	GmaAffx.71174.1.S1_at	Probable_adenylate_kinase_2,_chloroplast_precursor_[Arabidopsis__thaliana_(Mouse-ear_cress)]	Metabolism
	GmaAffx.73241.1.S1_at	Similarity_to_endo-beta-N-acetylglucosaminidase_[Arabidopsis_thaliana_(Mouse-ear_cress)]	Metabolism
	GmaAffx.74731.1.S1_at	Alcohol_dehydrogenase_superfamily,_zinc-containing_[Medicago_truncatula_(Barrel_medic)]	Metabolism
	GmaAffx.74811.1.S1_at	GTP_cyclohydrolase_I_[Lycopersicon_esculentum_(Tomato)]	Metabolism
	GmaAffx.80610.1.S1_at	Pyruvate_dehydrogenase_E1_alpha_subunit_[Arabidopsis_thaliana_(Mouse-ear_cress)]	Metabolism
	GmaAffx.81325.1.S1_at	Cytochrome_P450_monooxygenase_CYP75C1_[Medicago_truncatula_(Barrel_medic)]	Metabolism
	GmaAffx.82484.1.S1_at	At1g66480_[Medicago_truncatula_(Barrel_medic)]	Metabolism
	GmaAffx.82998.1.S1_at	3-hydroxyisobutyryl-coenzyme_A_hydrolase_[Arabidopsis_thaliana_(Mouse-ear_cress)]	Metabolism
	GmaAffx.88955.1.A1_at	NA	Metabolism
	GmaAffx.90444.1.S1_s_at	NADPH-dependent_FMN_reductase_[Medicago_truncatula_(Barrel_medic)]	Metabolism
	GmaAffx.90562.1.S1_s_at	Glycosyl_transferase,_family_2_[Medicago_truncatula_(Barrel_medic)]	Metabolism
	GmaAffx.90762.1.S1_x_at	Nodulin-like_protein_[Pisum_sativum_(Garden_pea)]	Metabolism
	GmaAffx.91313.1.S1_s_at	9/13_hydroperoxide_lyase_[Medicago_truncatula_(Barrel_medic)]	Metabolism
	GmaAffx.92851.1.S1_s_at	NAD(P)H-dependent_6'-deoxychalcone_synthase_[Glycine_max_(Soybean)]	Metabolism
	GmaAffx.93026.1.S1_at	NA	Metabolism
	GmaAffx.93453.1.S1_s_at	Benzoyl_coenzyme_A:_benzyl_alcohol_benzoyl_transferase_[Petunia__hybrida_(Petunia)]	Metabolism
	Gma.13739.1.A1_at	NA	No_Homology_to_Known_Proteins
	GmaAffx.31311.1.S1_at	NA	No_Homology_to_Known_Proteins
	GmaAffx.74819.1.S1_at	NA	No_Homology_to_Known_Proteins
	GmaAffx.30043.1.S1_at	OsGRP1_[Oryza_sativa_(Rice)]	Post-Transcription
	GmaAffx.72700.1.S1_at	Hypothetical_protein_[Arabidopsis_thaliana_(Mouse-ear_cress)]	Post-Transcription
	Gma.2669.1.S1_at	Peptidase_S10,_serine_carboxypeptidase_[Medicago_truncatula_(Barrel__medic)]	Protein_Destination_&_Storage
	Gma.5109.1.A1_at	Hypothetical_protein_OJ1047_C01.5_[Oryza_sativa_(japonica_cultivar-group)]	Protein_Destination_&_Storage
	Gma.5207.1.A1_at	Hypothetical_protein_At5g63200_[Arabidopsis_thaliana_(Mouse-ear_cress)]	Protein_Destination_&_Storage
	Gma.6391.1.S1_at	Protease-associated_PA;_Proteinase_inhibitor_I9,_subtilisin_propeptide_[Medicago_truncatula_(Barrel_medic)]	Protein_Destination_&_Storage
	Gma.7438.1.S1_at	Cyclin-like_F-box;_Galactose_oxidase,_central_[Medicago_truncatula_(Barrel_medic)]	Protein_Destination_&_Storage
	Gma.9140.2.S1_at	26S_proteasome_AAA-ATPase_subunit_RPT4a_[Arabidopsis_thaliana_(Mouse-ear_cress)]	Protein_Destination_&_Storage
	GmaAffx.63834.2.S1_at	Serine_carboxypeptidase_[Prunus_mume_(Japanese_flowering_apricot)]	Protein_Destination_&_Storage
	GmaAffx.849.1.S1_at	Protease-associated_PA;_Proteinase_inhibitor_I9,_subtilisin_propeptide_[Medicago_truncatula_(Barrel_medic)]	Protein_Destination_&_Storage
	GmaAffx.87706.1.S1_at	AT4g33090/F4I10_20_[Arabidopsis_thaliana_(Mouse-ear_cress)]	Protein_Destination_&_Storage
	GmaAffx.92196.1.S1_s_at	Peptidyl-prolyl_cis-trans_isomerase_CYP20-2,_chloroplast_precursor_[Arabidopsis_thaliana_(Mouse-ear_cress)]	Protein_Destination_&_Storage
	Gma.16735.2.S1_at	Isoflavone_reductase_homolog_1_[Glycine_max_(Soybean)]	Secondary_Metabolism
	Gma.16877.1.S1_at	YUP8H12R.44_protein_[Arabidopsis_thaliana_(Mouse-ear_cress)]	Secondary_Metabolism
	Gma.1950.1.S1_at	Isoflavone_reductase_homolog_2_[Glycine_max_(Soybean)]	Secondary_Metabolism
	Gma.6643.2.S1_at	Sulfotransferase_domain_[Medicago_truncatula_(Barrel_medic)]	Secondary_Metabolism
	GmaAffx.90806.1.S1_at	Isoflavone_reductase_homolog_1_[Glycine_max_(Soybean)]	Secondary_Metabolism
	GmaAffx.90806.1.S1_s_at	Isoflavone_reductase_homolog_1_[Glycine_max_(Soybean)]	Secondary_Metabolism
	GmaAffx.93511.1.S1_s_at	Isoflavone_reductase_homolog_2_[Glycine_max_(Soybean)]	Secondary_Metabolism
	GmaAffx.30248.1.S1_at	T14N5.13_protein_[Arabidopsis_thaliana_(Mouse-ear_cress)]	Signal_Transduction
	GmaAffx.36650.1.S1_at	AMP-dependent_synthetase_and_ligase_[Medicago_truncatula_(Barrel_medic)]	Signal_Transduction
	GmaAffx.46969.1.S1_at	Abscisic_acid-activated_protein_kinase_[Vicia_faba_(Broad_bean)]	Signal_Transduction
	GmaAffx.50414.1.S1_at	Protein_kinase-like_protein_[Arabidopsis_thaliana_(Mouse-ear_cress)]	Signal_Transduction
	GmaAffx.76324.1.S1_at	NA	Signal_Transduction
	GmaAffx.84862.1.S1_at	Leucine-rich_repeat_disease_resistance_protein-like_[Arabidopsis_thaliana_(Mouse-ear_cress)]	Signal_Transduction
	GmaAffx.90343.1.S1_at	Gibberellin_regulated_protein_[Medicago_truncatula_(Barrel_medic)]	Signal_Transduction
	GmaAffx.90343.1.S1_s_at	Gibberellin_regulated_protein_[Medicago_truncatula_(Barrel_medic)]	Signal_Transduction
	Gma.11947.1.S1_at	Hypothetical_protein_[Solanum_bulbocastanum_(Wild_potato)]	Transcription
	Gma.17365.1.S1_at	Hypothetical_protein_[Arabidopsis_thaliana_(Mouse-ear_cress)]	Transcription
	Gma.2176.1.S1_at	Ethylene-responsive_transcription_factor_12_[Arabidopsis_thaliana_(Mouse-ear_cress)]	Transcription
	Gma.2796.1.S1_at	Tubby_protein_[Platanus_acerifolia_(London_plane_tree)]	Transcription
	Gma.4923.1.S1_at	Putative_DNA-binding_protein;_54988-54618_[Arabidopsis_thaliana_(Mouse-ear_cress)]	Transcription
	Gma.6670.2.S1_at	Response_regulator_receiver;_CCT_[Medicago_truncatula_(Barrel_medic)]	Transcription
	GmaAffx.52752.1.S1_at	MYB_transcription_factor_MYB54_[Glycine_max_(Soybean)]	Transcription
	GmaAffx.85887.1.S1_at	Zinc_finger_protein_CONSTANS-LIKE_10_[Arabidopsis_thaliana_(Mouse-ear_cress)]	Transcription
	GmaAffx.9286.1.S1_s_at	NA	Transcription
	Gma.1202.1.S1_at	Monosaccharide_transporter_[Glycine_max_(Soybean)]	Transporter
	Gma.1278.2.S1_s_at	C.arietinum_open_reading_frame_[Cicer_arietinum_(Chickpea)_(Garbanzo)]	Transporter
	Gma.16493.1.S1_at	Protein_At3g01930_[Arabidopsis_thaliana_(Mouse-ear_cress)]	Transporter
	Gma.2300.2.S1_at	Vacuolar_sorting_receptor_[Vigna_mungo_(Rice_bean)_(Black_gram)]	Transporter
	GmaAffx.2704.1.S1_at	ABC_transporter-like_protein_[Brassica_campestris_(Field_mustard)]	Transporter
	GmaAffx.35303.1.S1_at	Hypothetical_protein_AT4g05130_[Arabidopsis_thaliana_(Mouse-ear_cress)]	Transporter
	Gma.14850.1.S1_at	Embryo-specific_3_[Medicago_truncatula_(Barrel_medic)]	Unclassified
	Gma.16912.1.S1_at	T14P8.17_[Arabidopsis_thaliana_(Mouse-ear_cress)]	Unclassified
	Gma.17257.1.A1_at	Hypothetical_protein_[Medicago_truncatula_(Barrel_medic)]	Unclassified
	Gma.17257.2.S1_at	Hypothetical_protein_[Medicago_truncatula_(Barrel_medic)]	Unclassified
	Gma.17857.1.S1_at	Hypothetical_protein_7E10_[Cucumis_melo_(Muskmelon)]	Unclassified
	Gma.5041.2.S1_at	Hypothetical_protein_G9-6_[Musa_acuminata_(Banana)]	Unclassified
	Gma.5416.1.S1_at	Protein_kinase-like_protein_[Arabidopsis_thaliana_(Mouse-ear_cress)]	Unclassified
	Gma.63.1.S1_at	Hypothetical_protein_[Glycine_max_(Soybean)]	Unclassified
	Gma.6607.1.S1_at	NA	Unclassified
	Gma.8165.1.S1_at	Hypothetical_protein_[Medicago_truncatula_(Barrel_medic)]	Unclassified
	GmaAffx.12054.2.A1_at	Hypothetical_protein_[Ricinus_communis_(Castor_bean)]	Unclassified
	GmaAffx.23350.1.S1_at	Tetratricopeptide-like_helical_[Medicago_truncatula_(Barrel_medic)]	Unclassified
	GmaAffx.37013.1.S1_at	NA	Unclassified
	GmaAffx.41899.1.S1_at	NA	Unclassified
	GmaAffx.42607.1.A1_at	NA	Unclassified
	GmaAffx.61313.1.S1_at	Arabidopsis_thaliana_genomic_DNA,_chromosome_3,_BAC_clone:F5N5_[Arabidopsis_thaliana_(Mouse-ear_cress)]	Unclassified
	GmaAffx.84795.1.S1_at	Hypothetical_protein_[Medicago_truncatula_(Barrel_medic)]	Unclassified
	GmaAffx.85739.1.S1_at	Hypothetical_protein_T9L3_90_[Arabidopsis_thaliana_(Mouse-ear_cress)]	Unclassified
IV	Gma.9236.1.S1_at	ACAULIS5_protein_[Malus_sylvestris]	Cell_Growth_&_Division
	GmaAffx.15397.1.S1_at	Cyclin_d2_[Glycine_max_(Soybean)]	Cell_Growth_&_Division
	Gma.10606.1.S1_at	NA	Cell_Structure
	Gma.11871.2.S1_at	NA	Cell_Structure
	Gma.7270.1.S1_a_at	NA	Cell_Structure
	GmaAffx.45263.1.S1_at	Hypothetical_protein_F24B22.30_[Arabidopsis_thaliana_(Mouse-ear_cress)]	Cell_Structure
	GmaAffx.68709.1.A1_at	Endo-1,4-beta-glucanase_precursor_[Pisum_sativum_(Garden_pea)]	Cell_Structure
	GmaAffx.74336.2.S1_at	Kinesin,_motor_region_[Medicago_truncatula_(Barrel_medic)]	Cell_Structure
	GmaAffx.85557.1.S1_at	Expansin_45,_endoglucanase-like_[Medicago_truncatula_(Barrel_medic)]	Cell_Structure
	GmaAffx.91983.1.S1_s_at	Putative_heparanase_[Hordeum_vulgare_(Barley)]	Cell_Structure
	Gma.6462.3.S1_s_at	Harpin-induced_1_[Medicago_truncatula_(Barrel_medic)]	Disease_&_Defense
	GmaAffx.10710.1.S1_s_at	Pathogenesis-related_protein_PR-1_precursor_[Medicago_truncatula_(Barrel_medic)]	Disease_&_Defense
	GmaAffx.49595.1.S1_at	Hypoxia_induced_protein_conserved_region_[Medicago_truncatula_(Barrel_medic)]	Disease_&_Defense
	GmaAffx.9161.4.A1_at	Histidinol_dehydrogenase,_chloroplast_precursor_[Arabidopsis_thaliana_(Mouse-ear_cress)]	Disease_&_Defense
	Gma.10227.1.A1_at	Dimethylaniline_monooxygenase-like_protein_[Arabidopsis_thaliana_(Mouse-ear_cress)]	Energy
	Gma.1674.1.S1_a_at	Ferredoxin_[Impatiens_balsamina_(Balsam)]	Energy
	Gma.9091.1.S1_at	Pyridine_nucleotide-disulphide_oxidoreductase,_class_I_[Medicago__truncatula_(Barrel_medic)]	Energy
	GmaAffx.65512.1.S1_at	Putative_nucleotide-binding_protein_[Oryza_sativa_(Rice)]	Energy
	GmaAffx.92910.1.S1_s_at	Putative_mitochondrial_ATP_synthase_[Solanum_demissum_(Wild_potato)]	Energy
	Gma.2972.1.S1_at	Hypothetical_protein_[Cicer_arietinum_(Chickpea)_(Garbanzo)]	Intracellular_Traffic
	Gma.4479.1.S1_at	MtN5_protein_precursor_[Medicago_truncatula_(Barrel_medic)]	Intracellular_Traffic
	Gma.12088.1.S1_s_at	Oxidoreductase,_2OG-Fe(II)_oxygenase-like_protein_[Oryza_sativa_(japonica_cultivar-group)]	Metabolism
	Gma.13062.1.S1_at	(1-4)-beta-mannan_endohydrolase_[Eucalyptus_globulus_subsp._globulus_(Tasmanian_blue_gum)]	Metabolism
	Gma.15323.1.S1_at	2-oxo_acid_dehydrogenase,_lipoyl-binding_site_[Medicago_truncatula_(Barrel_medic)]	Metabolism
	Gma.16411.2.S1_at	68_kDa_protein_[Cicer_arietinum_(Chickpea)_(Garbanzo)]	Metabolism
	Gma.17702.2.S1_a_at	Cytochrome_P450_monooxygenase_CYP72A67_[Glycine_max_(Soybean)]	Metabolism
	Gma.17702.2.S1_x_at	Cytochrome_P450_monooxygenase_CYP72A67_[Glycine_max_(Soybean)]	Metabolism
	Gma.2681.1.S1_s_at	NA	Metabolism
	Gma.3161.1.S1_at	Glutamine_synthetase_[Glycine_max_(Soybean)]	Metabolism
	Gma.5468.2.S1_a_at	Beta-D-galactosidase_[Pyrus_pyrifolia_(Japanese_pear)_(Pyrus__serotina)]	Metabolism
	Gma.5899.1.A1_at	Peptidase_S1_and_S6,_chymotrypsin/Hap;_Aminotransferase_class-_III_[Medicago_truncatula_(Barrel_medic)]	Metabolism
	Gma.6037.1.S1_at	NA	Metabolism
	Gma.6637.1.S1_at	Cytosolic_aldehyde_dehydrogenase_RF2C_[Zea_mays_(Maize)]	Metabolism
	Gma.7613.2.S1_at	NA	Metabolism
	Gma.920.1.A1_s_at	Aminoimidazolecarboximide_ribonucleotide_transformylase/inosine__monophosphate_cyclohydrolase_[Vigna_unguiculata_(Cowpea)]	Metabolism
	Gma.9832.1.S1_at	Probable_carbohydrate_esterase_At4g34215_[Arabidopsis_thaliana_(Mouse-ear_cress)]	Metabolism
	Gma.9978.2.S1_at	Fatty_acid_hydroxylase,_putative_[Medicago_truncatula_(Barrel_medic)]	Metabolism
	GmaAffx.17355.1.S1_at	Aminoimidazolecarboximide_ribonucleotide_transformylase/inosine_monophosphate_cyclohydrolase_[Vigna_unguiculata_(Cowpea)]	Metabolism
	GmaAffx.24227.1.S1_at	E-class_P450,_group_I_[Medicago_truncatula_(Barrel_medic)]	Metabolism
	GmaAffx.35308.1.A1_at	Ribose-phosphate_pyrophosphokinase_3_[Arabidopsis_thaliana_(Mouse-ear_cress)]	Metabolism
	GmaAffx.4650.1.S1_s_at	F12F1.20_protein_[Arabidopsis_thaliana_(Mouse-ear_cress)]	Metabolism
	GmaAffx.62710.1.S1_at	Hypothetical_38.1_kDa_protein_[Corydalis_sempervirens_(Pink_corydalis)_(Rock-harlequin)]	Metabolism
	GmaAffx.77177.1.S1_at	Cytochrome_P450_monooxygenase_CYP72A67_[Glycine_max_(Soybean)]	Metabolism
	GmaAffx.81724.1.S1_at	Purple_acid_phosphatase-like_protein_[Arabidopsis_thaliana_(Mouse-ear_cress)]	Metabolism
	GmaAffx.92863.1.S1_at	Acyl-CoA-binding_protein_[Gossypium_hirsutum_(Upland_cotton)]	Metabolism
	Gma.10234.1.S1_at	NA	No_Homology_to_Known_Proteins
	Gma.13436.1.A1_at	NA	No_Homology_to_Known_Proteins
	Gma.7502.1.A1_at	NA	No_Homology_to_Known_Proteins
	Gma.7815.1.A1_s_at	NA	No_Homology_to_Known_Proteins
	Gma.9036.1.S1_at	NA	No_Homology_to_Known_Proteins
	GmaAffx.21483.1.S1_at	NA	No_Homology_to_Known_Proteins
	GmaAffx.24308.1.S1_at	NA	No_Homology_to_Known_Proteins
	GmaAffx.66132.1.S1_at	NA	No_Homology_to_Known_Proteins
	GmaAffx.71674.1.S1_at	NA	No_Homology_to_Known_Proteins
	Gma.15462.1.S1_a_at	RNA-binding_region_RNP-1_[Medicago_truncatula_(Barrel_medic)]	Post-Transcription
	Gma.17665.2.S1_at	Predicted_protein_[Populus_alba_x_Populus_tremula]	Post-Transcription
	Gma.5765.1.S1_at	NA	Post-Transcription
	Gma.5765.2.S1_at	NA	Post-Transcription
	Gma.8291.1.S1_at	Hypothetical_protein_At3g13700/MMM17_13_[Arabidopsis_thaliana_(Mouse-ear_cress)]	Post-Transcription
	Gma.1951.2.S1_a_at	Putative_serine_carboxipeptidase_[Ipomoea_trifida_(Morning_glory)]	Protein_Destination_&_Storage
	Gma.4253.1.S1_at	Nucleoid_chloroplast_DNA-binding_protein-like_[Arabidopsis_thaliana_(Mouse-ear_cress)]	Protein_Destination_&_Storage
	Gma.6937.1.S1_at	Peptidyl-prolyl_cis-trans_isomerase_CYP19-4_precursor_[Arabidopsis_thaliana_(Mouse-ear_cress)]	Protein_Destination_&_Storage
	GmaAffx.11242.1.S1_s_at	Putative_serine_carboxipeptidase_[Ipomoea_trifida_(Morning_glory)]	Protein_Destination_&_Storage
	GmaAffx.60588.1.S1_at	At4g34360_[Arabidopsis_thaliana_(Mouse-ear_cress)]	Protein_Destination_&_Storage
	GmaAffx.88997.1.S1_s_at	Probable_glutathione_S-transferase_[Glycine_max_(Soybean)]	Protein_Destination_&_Storage
	Gma.11190.1.S1_a_at	Ribosomal_protein_S3_[Medicago_truncatula_(Barrel_medic)]	Protein_Synthesis
	Gma.17823.1.S1_s_at	Ribosomal_L29e_protein_[Medicago_truncatula_(Barrel_medic)]	Protein_Synthesis
	Gma.3841.1.S1_at	Perchloric_acid_soluble_translation_inhibitor_protein_homolog_[Gentiana_triflora_(Clustered_gentian)]	Protein_Synthesis
	Gma.1326.1.S1_at	Pectate_lyase_[Gossypium_hirsutum_(Upland_cotton)]	Secondary_Metabolism
	Gma.5113.1.S1_s_at	Putative_tropinone_reductase_[Arabidopsis_thaliana_(Mouse-ear_cress)]	Secondary_Metabolism
	GmaAffx.5705.1.S1_at	O-methyltransferase,_family_2_[Medicago_truncatula_(Barrel_medic)]	Secondary_Metabolism
	Gma.10361.1.S1_at	NA	Signal_Transduction
	Gma.1144.1.S1_a_at	Putative_steroid-binding_protein_2_[Arabidopsis_thaliana_(Mouse-ear__cress)]	Signal_Transduction
	Gma.12438.1.S1_s_at	Gibberellin_regulated_protein_[Medicago_truncatula_(Barrel_medic)]	Signal_Transduction
	Gma.13085.1.S1_at	NA	Signal_Transduction
	Gma.13509.1.S1_at	Hypothetical_protein_P0005A05.28_[Oryza_sativa_(japonica_cultivar-group)]	Signal_Transduction
	Gma.13656.2.S1_a_at	Hypothetical_protein_P0627E10.22_[Oryza_sativa_(japonica_cultivar-group)]	Signal_Transduction
	Gma.4049.1.S1_at	WAK-like_kinase_[Lycopersicon_esculentum_(Tomato)]	Signal_Transduction
	Gma.54.1.S1_at	Protein_kinase_[Glycine_max_(Soybean)]	Signal_Transduction
	Gma.724.2.S1_at	Calmodulin-like_protein_41_[Arabidopsis_thaliana_(Mouse-ear_cress)]	Signal_Transduction
	Gma.9856.1.S1_at	WAK-like_kinase_[Lycopersicon_esculentum_(Tomato)]	Signal_Transduction
	GmaAffx.17951.2.S1_at	Ser/Thr_protein_kinase_[Lotus_japonicus]	Signal_Transduction
	GmaAffx.21925.1.S1_at	IMP_dehydrogenase/GMP_reductase_[Medicago_truncatula_(Barrel_medic)]	Signal_Transduction
	GmaAffx.46387.1.S1_at	Hypothetical_protein_At2g42960_[Arabidopsis_thaliana_(Mouse-ear_cress)]	Signal_Transduction
	GmaAffx.84273.1.S1_at	Hypothetical_protein_[Cicer_arietinum_(Chickpea)_(Garbanzo)]	Signal_Transduction
	Gma.15681.1.S1_at	TPR_repeat_[Medicago_truncatula_(Barrel_medic)]	Transcription
	GmaAffx.2721.1.S1_s_at	NA	Transcription
	GmaAffx.70134.1.S1_at	WD_repeat_domain_protein_[Arabidopsis_thaliana_(Mouse-ear_cress)]	Transcription
	GmaAffx.86609.1.S1_at	Histone_acetyltransferase_type_B_catalytic_subunit_[Arabidopsis_thaliana_(Mouse-ear_cress)]	Transcription
	Gma.8846.1.A1_at	Hypothetical_protein_F28O16.4_[Arabidopsis_thaliana_(Mouse-ear_cress)]	Transporter
	GmaAffx.41924.1.S1_at	Low_affinity_sulfate_transporter_3_[Stylosanthes_hamata_(Caribbean_stylo)]	Transporter
	GmaAffx.45338.1.S1_at	NA	Transporter
	GmaAffx.51373.1.S1_at	Nucleoporin_[Lotus_japonicus]	Transporter
	GmaAffx.80532.1.S1_at	Transporter-related-like_[Oryza_sativa_(japonica_cultivar-group)]	Transporter
	GmaAffx.80879.1.S1_at	Putative_permease_1_[Oryza_sativa_(japonica_cultivar-group)]	Transporter
	Gma.10752.2.S1_at	Lipase/lipooxygenase,_PLAT/LH2_[Medicago_truncatula_(Barrel_medic)]	Unclassified
	Gma.14570.1.S1_at	Hypothetical_protein_[Medicago_truncatula_(Barrel_medic)]	Unclassified
	Gma.15958.1.S1_at	GASA5-like_protein_[Picea_mariana_(Black_spruce)]	Unclassified
	Gma.16871.1.S1_at	Expressed_protein_[Arabidopsis_thaliana_(Mouse-ear_cress)]	Unclassified
	Gma.17839.1.S1_at	Hypothetical_protein_OSJNBb0072E24.9_[Oryza_sativa_(Rice)]	Unclassified
	Gma.4517.1.A1_at	DHHC-type_zinc_finger_protein,_putative_[Arabidopsis_thaliana_(Mouse-ear_cress)]	Unclassified
	Gma.9841.1.S1_at	Hypothetical_protein_7E10_[Cucumis_melo_(Muskmelon)]	Unclassified
	GmaAffx.20005.1.S1_at	Zinc_finger,_RING-type;_RINGv_[Medicago_truncatula_(Barrel_medic)]	Unclassified
	GmaAffx.30805.1.S1_at	NA	Unclassified
	GmaAffx.40447.1.S1_at	Hypothetical_protein_At2g26810_[Arabidopsis_thaliana_(Mouse-ear_cress)]	Unclassified
	GmaAffx.53248.1.A1_at	Hypothetical_protein_OJ1477_F01.105_[Oryza_sativa_(japonica_cultivar-group)]	Unclassified
	GmaAffx.54082.1.S1_at	NA	Unclassified
	GmaAffx.59870.1.S1_at	NA	Unclassified
	GmaAffx.59870.2.S1_at	NA	Unclassified
	GmaAffx.5992.1.A1_at	Hypothetical_protein_F7A7_230_[Arabidopsis_thaliana_(Mouse-ear_cress)]	Unclassified
	GmaAffx.6179.1.S1_at	NA	Unclassified
	GmaAffx.66807.1.S1_at	Hypothetical_protein_[Medicago_truncatula_(Barrel_medic)]	Unclassified
	GmaAffx.66861.1.S1_at	NA	Unclassified
	GmaAffx.76951.1.S1_at	Putative_growth_regulator_protein_[Arabidopsis_thaliana_(Mouse-ear__cress)]	Unclassified
	GmaAffx.83942.1.S1_at	Lustrin_A-like_[Oryza_sativa_(japonica_cultivar-group)]	Unclassified
	GmaAffx.87199.1.S1_at	At1g45150_[Arabidopsis_thaliana_(Mouse-ear_cress)]	Unclassified
V	GmaAffx.7697.1.S1_at	NA	Cell_Growth_&_Division
	Gma.11257.1.S1_at	Putative_Glucan_1,3-beta-glucosidase_[Oryza_sativa_(japonica__cultivar-group)]	Cell_Structure
	Gma.16696.1.S1_at	Endo-alpha-1,4-glucanase_[Gossypium_hirsutum_(Upland_cotton)]	Cell_Structure
	Gma.17138.1.S1_at	F26F24.7_[Arabidopsis_thaliana_(Mouse-ear_cress)]	Cell_Structure
	Gma.3511.3.S1_a_at	Ring_zinc_finger_protein_[Artemisia_desertorum]	Cell_Structure
	Gma.3511.4.S1_s_at	Ring_zinc_finger_protein_[Artemisia_desertorum]	Cell_Structure
	Gma.3604.4.S1_s_at	Caffeoyl-CoA_O-methyltransferase_2_[Eucalyptus_globulus_(Blue_gum)]	Cell_Structure
	Gma.7890.1.A1_at	Hypothetical_protein_At4g02330_[Arabidopsis_thaliana_(Mouse-ear_cress)]	Cell_Structure
	GmaAffx.19970.1.S1_at	Beta-D-glucosidase_precursor_[Tropaeolum_majus_(Common_nasturtium)]	Cell_Structure
	GmaAffx.29626.1.S1_at	Putative_Glucan_1,3-beta-glucosidase_[Oryza_sativa_(japonica__cultivar-group)]	Cell_Structure
	GmaAffx.29692.2.S1_at	Chitinase_[Arachis_hypogaea_(Peanut)]	Cell_Structure
	GmaAffx.58144.1.S1_at	NA	Cell_Structure
	GmaAffx.69410.1.S1_at	Probable_caffeoyl-CoA_O-methyltransferase_At4g26220_[Arabidopsis_thaliana_(Mouse-ear_cress)]	Cell_Structure
	GmaAffx.74979.1.S1_at	Extensin_protein-like_[Arabidopsis_thaliana_(Mouse-ear_cress)]	Cell_Structure
	GmaAffx.86808.1.S1_at	Papillar_cell-specific_pectin_methylesterase-like_protein_[Brassica_napus_(Rape)]	Cell_Structure
	GmaAffx.87214.1.S1_at	Hypothetical_protein_T4K22.7_[Arabidopsis_thaliana_(Mouse-ear_cress)]	Cell_Structure
	GmaAffx.90162.1.S1_at	Putative_RING_zinc_finger_ankyrin_protein_[Arabidopsis_thaliana_(Mouse-ear_cress)]	Cell_Structure
	GmaAffx.91563.1.S1_at	Putative_cellulose_synthase_catalytic_subunit_[Arabidopsis_thaliana_(Mouse-ear_cress)]	Cell_Structure
	GmaAffx.92098.1.S1_at	Putative_Glucan_1,3-beta-glucosidase_[Oryza_sativa_(japonica__cultivar-group)]	Cell_Structure
	Gma.18084.1.S1_at	Calcium-binding_EF-hand;_Ferric_reductase-like_transmembrane_component_[Medicago_truncatula_(Barrel_medic)]	Disease_&_Defense
	Gma.2346.1.S1_at	PR10-1_protein_[Medicago_truncatula_(Barrel_medic)]	Disease_&_Defense
	Gma.4434.1.S1_at	Dicyanin_[Lycopersicon_esculentum_(Tomato)]	Disease_&_Defense
	Gma.4639.2.S1_at	NA	Disease_&_Defense
	Gma.5725.1.S1_at	Peroxidase_1_[Phaseolus_vulgaris_(Kidney_bean)_(French_bean)]	Disease_&_Defense
	Gma.5950.1.S1_s_at	Dirigent_protein,_putative_[Arabidopsis_thaliana_(Mouse-ear_cress)]	Disease_&_Defense
	Gma.6640.1.S1_at	Haem_peroxidase,_plant/fungal/bacterial_[Medicago_truncatula_(Barrel_medic)]	Disease_&_Defense
	Gma.7301.1.S1_at	Gamma-glutamyl_transferase_[Raphanus_sativus_(Radish)]	Disease_&_Defense
	Gma.7924.1.S1_a_at	Membrane_attack_complex_component/perforin/complement_C9_[Medicago_truncatula_(Barrel_medic)]	Disease_&_Defense
	Gma.7924.3.S1_a_at	Membrane_attack_complex_component/perforin/complement_C9_[Medicago_truncatula_(Barrel_medic)]	Disease_&_Defense
	Gma.8071.1.S1_at	NA	Disease_&_Defense
	Gma.8449.1.S1_at	4-coumarate:CoA_ligase_isoenzyme_3_[Glycine_max_(Soybean)]	Disease_&_Defense
	GmaAffx.31985.1.S1_at	Glycoside_hydrolase,_family_19;_Chitin-binding,_type_1_[Medicago_truncatula_(Barrel_medic)]	Disease_&_Defense
	GmaAffx.33694.1.S1_at	Beta-glucan_binding_protein_[Phaseolus_vulgaris_(Kidney_bean)_(French_bean)]	Disease_&_Defense
	GmaAffx.36514.1.S1_at	Cationic_peroxidase_1_precursor_[Arachis_hypogaea_(Peanut)]	Disease_&_Defense
	GmaAffx.41380.1.S1_at	AAA_ATPase_[Medicago_truncatula_(Barrel_medic)]	Disease_&_Defense
	GmaAffx.50446.1.S1_at	Cationic_peroxidase_1_precursor_[Arachis_hypogaea_(Peanut)]	Disease_&_Defense
	GmaAffx.50446.2.S1_at	Peroxidase_precursor_[Picea_abies_(Norway_spruce)_(Picea_excelsa)]	Disease_&_Defense
	GmaAffx.64761.1.S1_at	Mlo-related_protein_[Medicago_truncatula_(Barrel_medic)]	Disease_&_Defense
	GmaAffx.67470.1.S1_at	Epoxide_hydrolase-like_protein_[Arabidopsis_thaliana_(Mouse-ear_cress)]	Disease_&_Defense
	GmaAffx.67470.3.S1_at	Epoxide_hydrolase-like_protein_[Arabidopsis_thaliana_(Mouse-ear_cress)]	Disease_&_Defense
	GmaAffx.71361.1.S1_at	Calcium-binding_EF-hand;_Ferric_reductase-like_transmembrane_component_[Medicago_truncatula_(Barrel_medic)]	Disease_&_Defense
	GmaAffx.86650.1.S1_at	Glycoside_hydrolase,_family_19;_Chitin-binding,_type_1_[Medicago_truncatula_(Barrel_medic)]	Disease_&_Defense
	GmaAffx.89772.4.S1_at	G.max_mRNA_from_stress-induced_gene_[Glycine_max_(Soybean)]	Disease_&_Defense
	GmaAffx.89795.1.S1_s_at	Pollen_allergen,_Betv1_[Betula_verrucosa_(White_birch)_(Betula_pendula)]	Disease_&_Defense
	GmaAffx.90443.1.S1_s_at	Class_III_peroxidase_[Gossypium_hirsutum_(Upland_cotton)]	Disease_&_Defense
	GmaAffx.91156.1.S1_at	Hypothetical_protein_[Arabidopsis_thaliana_(Mouse-ear_cress)]	Disease_&_Defense
	GmaAffx.91156.1.S1_x_at	Hypothetical_protein_[Arabidopsis_thaliana_(Mouse-ear_cress)]	Disease_&_Defense
	GmaAffx.91232.1.S1_at	MLO-like_protein_2_[Arabidopsis_thaliana_(Mouse-ear_cress)]	Disease_&_Defense
	GmaAffx.91568.1.S1_s_at	NA	Disease_&_Defense
	GmaAffx.92082.1.A1_s_at	Kunitz_inhibitor_ST1-like_[Medicago_truncatula_(Barrel_medic)]	Disease_&_Defense
	GmaAffx.93314.1.S1_s_at	NA	Disease_&_Defense
	GmaAffx.93558.1.S1_s_at	Hypothetical_protein_T10K17.300_[Arabidopsis_thaliana_(Mouse-ear_cress)]	Disease_&_Defense
	Gma.2707.1.S1_at	Dicyanin_[Lycopersicon_esculentum_(Tomato)]	Energy
	Gma.4470.1.S1_s_at	NtEIG-E80_protein_[Nicotiana_tabacum_(Common_tobacco)]	Energy
	Gma.5430.1.S1_at	Thioredoxin-like_protein;_56513-57227_[Arabidopsis_thaliana_(Mouse-ear_cress)]	Energy
	GmaAffx.92077.1.S1_s_at	Extradiol_ring-cleavage_dioxygenase,_class_III_enzyme,_subunit_B_[Medicago_truncatula_(Barrel_medic)]	Energy
	GmaAffx.93250.1.S1_at	ATP_citrate_lyase_a-subunit_[Lupinus_albus_(White_lupin)]	Energy
	GmaAffx.93250.1.S1_s_at	ATP_citrate_lyase_a-subunit_[Lupinus_albus_(White_lupin)]	Energy
	GmaAffx.93534.1.S1_s_at	NtEIG-E80_protein_[Nicotiana_tabacum_(Common_tobacco)]	Energy
	Gma.1654.1.S1_s_at	Coatomer_protein_complex,_beta_prime;_beta'-COP_protein_[Arabidopsis__thaliana_(Mouse-ear_cress)]	Intracellular_Traffic
	Gma.1895.1.A1_at	At1g75760_[Arabidopsis_thaliana_(Mouse-ear_cress)]	Intracellular_Traffic
	Gma.5.1.S1_at	Polyphosphoinositide_binding_protein_Ssh1p_[Glycine_max_(Soybean)]	Intracellular_Traffic
	Gma.6719.3.S1_s_at	NA	Intracellular_Traffic
	Gma.6719.4.S1_at	F23N19.16_[Medicago_truncatula_(Barrel_medic)]	Intracellular_Traffic
	GmaAffx.92422.1.S1_s_at	Putative_integral_membrane_protein_[Phaseolus_vulgaris_(Kidney_bean)_(French_bean)]	Intracellular_Traffic
	GmaAffx.93292.1.S1_at	Dynamin-related_protein_1E_[Arabidopsis_thaliana_(Mouse-ear_cress)]	Intracellular_Traffic
	GmaAffx.93612.1.S1_s_at	Putative_integral_membrane_protein_[Phaseolus_vulgaris_(Kidney_bean)__(French_bean)]	Intracellular_Traffic
	Gma.10650.1.S1_at	Hydroquinone_glucosyltransferase_[Rauvolfia_serpentina_(Serpentwood)__(Devilpepper)]	Metabolism
	Gma.11238.1.S1_at	GcpE_[Lycopersicon_esculentum_(Tomato)]	Metabolism
	Gma.1269.1.S1_at	Putative_cinnamyl_alcohol_dehydrogenase_[Malus_domestica_(Apple)__(Malus_sylvestris)]	Metabolism
	Gma.13342.1.A1_at	Isoflavone_reductase_homolog_[Lupinus_albus_(White_lupin)]	Metabolism
	Gma.13925.1.A1_at	Galactose_mutarotase-like_[Medicago_truncatula_(Barrel_medic)]	Metabolism
	Gma.152.1.S1_at	Cytochrome_P450_93A3_[Glycine_max_(Soybean)]	Metabolism
	Gma.16552.1.A1_s_at	Omega-3_fatty_acid_desaturase,_chloroplast_precursor_[Glycine_max_(Soybean)]	Metabolism
	Gma.169.1.S1_x_at	Acidic_chitinase_[Glycine_max_(Soybean)]	Metabolism
	Gma.17915.1.S1_at	Prephenate_dehydratase_[Ipomoea_trifida_(Morning_glory)]	Metabolism
	Gma.17926.1.S1_a_at	NAD-binding_site;_Nucleotide_sugar_epimerase_[Medicago_truncatula__(Barrel_medic)]	Metabolism
	Gma.2319.1.S1_at	Chalcone_and_stilbene_synthases,_N-terminal_[Medicago_truncatula_(Barrel_medic)]	Metabolism
	Gma.2319.2.S1_at	Probable_3-ketoacyl-CoA_synthase_4_[Arabidopsis_thaliana_(Mouse-ear__cress)]	Metabolism
	Gma.2616.1.S1_at	Acyl-coenzyme_A_oxidase_3,_peroxisomal_precursor_[Arabidopsis__thaliana_(Mouse-ear_cress)]	Metabolism
	Gma.358.1.S1_at	2-Hydroxyisoflavanone_dehydratase_[Glycyrrhiza_echinata_(Licorice)]	Metabolism
	Gma.4269.3.S1_a_at	Adenine_phosphoribosyltransferase-like_[Solanum_tuberosum_(Potato)]	Metabolism
	Gma.4549.1.S1_s_at	MIR_[Medicago_truncatula_(Barrel_medic)]	Metabolism
	Gma.4958.1.A1_at	F12P19.5_protein_[Arabidopsis_thaliana_(Mouse-ear_cress)]	Metabolism
	Gma.5165.1.S1_at	Phenazine_biosynthesis_PhzC/PhzF_protein_[Medicago_truncatula_(Barrel_medic)]	Metabolism
	Gma.5529.1.S1_at	NAD(P)H-dependent_6'-deoxychalcone_synthase_[Glycine_max_(Soybean)]	Metabolism
	Gma.5618.1.S1_at	Aconitate_hydratase,_cytoplasmic_[Cucurbita_maxima_(Pumpkin)_(Winter__squash)]	Metabolism
	Gma.5867.1.A1_s_at	salicylic_acid-binding_protein_2_[Nicotiana_tabacum]	Metabolism
	Gma.5869.1.S1_at	Putative_neutral/alkaline_invertase_[Lotus_japonicus]	Metabolism
	Gma.6558.1.S1_s_at	Acetyl_CoA_carboxylase_[Glycine_max_(Soybean)]	Metabolism
	Gma.6602.1.S1_x_at	NA	Metabolism
	Gma.6602.2.S1_s_at	Isopentenyl_pyrophosphate_isomerase_[Pueraria_lobata_(Kudzu_vine)]	Metabolism
	Gma.6602.3.A1_s_at	Isopentenyl_pyrophosphate_isomerase_[Pueraria_lobata_(Kudzu_vine)]	Metabolism
	Gma.7631.1.A1_at	NADP-dependent_malic_enzyme_[Phaseolus_vulgaris_(Kidney_bean)_(French__bean)]	Metabolism
	Gma.7652.1.S1_s_at	Hexokinase_[Citrus_sinensis_(Sweet_orange)]	Metabolism
	Gma.8731.1.S1_at	Hypothetical_protein_F14P22.80_[Arabidopsis_thaliana_(Mouse-ear__cress)]	Metabolism
	Gma.8731.2.S1_at	Hypothetical_protein_F14P22.80_[Arabidopsis_thaliana_(Mouse-ear__cress)]	Metabolism
	GmaAffx.18616.1.S1_at	Isoflavone_reductase_homolog_[Lupinus_albus_(White_lupin)]	Metabolism
	GmaAffx.19349.1.A1_at	IMP_dehydrogenase/GMP_reductase_[Medicago_truncatula_(Barrel_medic)]	Metabolism
	GmaAffx.23195.1.S1_at	Putative_hydroxymethyltransferase;_49598-47322_[Arabidopsis_thaliana_(Mouse-ear_cress)]	Metabolism
	GmaAffx.23670.1.S1_at	oxidoreductase/_zinc_ion_binding_[Arabidopsis_thaliana]	Metabolism
	GmaAffx.26500.1.S1_at	Protein_At3g45090_[Arabidopsis_thaliana_(Mouse-ear_cress)]	Metabolism
	GmaAffx.2743.1.S1_at	NA	Metabolism
	GmaAffx.29079.1.S1_at	Aldehyde_dehydrogenase,_putative_[Arabidopsis_thaliana_(Mouse-ear_cress)]	Metabolism
	GmaAffx.3282.1.S1_at	E-class_P450,_group_I_[Medicago_truncatula_(Barrel_medic)]	Metabolism
	GmaAffx.36707.1.S1_at	NADP-dependent_malic_enzyme_[Phaseolus_vulgaris_(Kidney_bean)_(French_bean)]	Metabolism
	GmaAffx.37997.1.S1_at	Glycosylation_enzyme-like_protein_[Arabidopsis_thaliana_(Mouse-ear_cress)]	Metabolism
	GmaAffx.39667.1.S1_at	NA	Metabolism
	GmaAffx.43257.1.S1_at	Lipoxygenase_[Sesbania_rostrata]	Metabolism
	GmaAffx.43343.3.S1_s_at	2-hydroxyisoflavanone_dehydratase_[Glycine_max_(Soybean)]	Metabolism
	GmaAffx.45543.1.S1_at	Putative_glycogenin_1_[Oryza_sativa_(japonica_cultivar-group)]	Metabolism
	GmaAffx.46170.1.S1_at	F1L3.11_[Arabidopsis_thaliana_(Mouse-ear_cress)]	Metabolism
	GmaAffx.47262.1.S1_at	Esterase/lipase/thioesterase_[Medicago_truncatula_(Barrel_medic)]	Metabolism
	GmaAffx.47272.1.S1_at	Putative_3'(2'),5'-bisphosphate_nucleotidase_[Oryza_sativa_(japonica_cultivar-group)]	Metabolism
	GmaAffx.59500.1.S1_at	Isoflavonoid_glucosyltransferase_[Glycyrrhiza_echinata_(Licorice)]	Metabolism
	GmaAffx.6434.1.S1_at	Cytochrome_P450_71D8_[Glycine_max_(Soybean)]	Metabolism
	GmaAffx.68456.1.S1_at	Cytochrome_P450_[Cicer_arietinum_(Chickpea)_(Garbanzo)]	Metabolism
	GmaAffx.68456.2.S1_s_at	Cytochrome_P450_[Cicer_arietinum_(Chickpea)_(Garbanzo)]	Metabolism
	GmaAffx.69219.1.S1_at	Glucosyltransferase-10_[Phaseolus_angularis_(Adzuki_bean)_(Vigna_angularis)]	Metabolism
	GmaAffx.69313.1.S1_at	Omega-3_fatty_acid_desaturase,_chloroplast_precursor_[Glycine_max_(Soybean)]	Metabolism
	GmaAffx.74033.1.S1_s_at	Malate_dehydrogenase_[Vitis_vinifera_(Grape)]	Metabolism
	GmaAffx.75533.1.S1_at	Neutral/alkaline_invertase_[Manihot_esculenta_(Cassava)_(Manioc)]	Metabolism
	GmaAffx.79040.1.S1_at	1-deoxy-D-xylulose_5-phosphate_reductoisomerase_[Rauvolfia_verticillata]	Metabolism
	GmaAffx.80964.1.S1_at	IMP_dehydrogenase/GMP_reductase_[Medicago_truncatula_(Barrel_medic)]	Metabolism
	GmaAffx.81385.1.S1_s_at	Cytochrome_P450_[Pyrus_communis_(Pear)]	Metabolism
	GmaAffx.83060.1.S1_at	AT3g06200/F28L1_14_[Arabidopsis_thaliana_(Mouse-ear_cress)]	Metabolism
	GmaAffx.83158.1.S1_at	Cyclin-like_F-box;_Galactose-binding_like_[Medicago_truncatula_(Barrel_medic)]	Metabolism
	GmaAffx.83786.1.S1_at	Guanylate_kinase_family_protein,_expressed_[Oryza_sativa_(japonica_cultivar-group)]	Metabolism
	GmaAffx.83852.1.S1_at	Zinc_finger,_RING-type_[Medicago_truncatula_(Barrel_medic)]	Metabolism
	GmaAffx.86740.1.S1_at	Hypothetical_protein_At2g37940_[Arabidopsis_thaliana_(Mouse-ear_cress)]	Metabolism
	GmaAffx.87031.1.S1_at	L-ascorbate_oxidase_precursor_[Medicago_truncatula_(Barrel_medic)]	Metabolism
	GmaAffx.87055.1.S1_at	T24P13.20_[Arabidopsis_thaliana_(Mouse-ear_cress)]	Metabolism
	GmaAffx.87207.1.S1_at	EDS1-like_protein_[Nicotiana_benthamiana]	Metabolism
	GmaAffx.89060.1.S1_at	Cytochrome_P450_93A1_[Glycine_max_(Soybean)]	Metabolism
	GmaAffx.8973.2.S1_at	Hypothetical_protein_F14P22.80_[Arabidopsis_thaliana_(Mouse-ear__cress)]	Metabolism
	GmaAffx.90356.1.S1_s_at	Isoflavone_reductase_homolog_[Lupinus_albus_(White_lupin)]	Metabolism
	GmaAffx.90369.1.S1_at	2-hydroxyphytanoyl-CoA_lyase-like_protein_[Arabidopsis_thaliana__(Mouse-ear_cress)]	Metabolism
	GmaAffx.90369.1.S1_s_at	2-hydroxyphytanoyl-CoA_lyase-like_protein_[Arabidopsis_thaliana__(Mouse-ear_cress)]	Metabolism
	GmaAffx.9045.1.S1_at	Serine_acetyltransferase_1_[Nicotiana_tabacum_(Common_tobacco)]	Metabolism
	GmaAffx.9045.2.S1_at	Mitochondrial_serine_acetyltransferase_[Thlaspi_goesingense_(Tiny__wild_mustard)]	Metabolism
	GmaAffx.90870.1.S1_s_at	IMP_dehydrogenase/GMP_reductase_[Medicago_truncatula_(Barrel_medic)]	Metabolism
	GmaAffx.90945.1.S1_at	Cytochrome_P450_monooxygenase_CYP81E11_[Glycine_max_(Soybean)]	Metabolism
	GmaAffx.91033.1.A1_s_at	Cytochrome_P450_71D8_[Glycine_max_(Soybean)]	Metabolism
	GmaAffx.91033.1.S1_at	Cytochrome_P450_71D8_[Glycine_max_(Soybean)]	Metabolism
	GmaAffx.91504.1.A1_s_at	Dimerisation_domain,_putative_[Medicago_truncatula_(Barrel_medic)]	Metabolism
	GmaAffx.92143.1.S1_s_at	Hypothetical_protein_At5g22140/T6G21_250_[Arabidopsis_thaliana_(Mouse-ear_cress)]	Metabolism
	GmaAffx.92410.1.S1_s_at	Putative_cinnamyl_alcohol_dehydrogenase_[Malus_domestica_(Apple)_(Malus_sylvestris)]	Metabolism
	GmaAffx.92463.1.S1_at	NADP-dependent_malic_enzyme_[Phaseolus_vulgaris_(Kidney_bean)_(French__bean)]	Metabolism
	GmaAffx.92649.1.S1_at	salicylic_acid-binding_protein_2_[Nicotiana_tabacum]	Metabolism
	GmaAffx.92715.1.S1_s_at	Probable_hydroquinone_glucosyltransferase_[Arabidopsis_thaliana_(Mouse-ear_cress)]	Metabolism
	GmaAffx.92823.1.S1_s_at	Putative_neutral/alkaline_invertase_[Lotus_japonicus]	Metabolism
	GmaAffx.93006.1.S1_s_at	Hydroquinone_glucosyltransferase_[Rauvolfia_serpentina_(Serpentwood)_(Devilpepper)]	Metabolism
	GmaAffx.93013.1.S1_s_at	4-diphosphocytidyl-2-C-methyl-D-erythritol_kinase,_chloroplast_precursor_(EC_2.7.1.148)_(CMK)_(4-(cytidine-5'-diphospho)-2-C-methyl-_D-erythritol_kinase)_[Mentha_piperita_(Peppermint)]	Metabolism
	GmaAffx.93074.1.S1_at	6-phosphogluconate_dehydrogenase_[Glycine_max_(Soybean)]	Metabolism
	GmaAffx.93451.1.S1_s_at	Aconitate_hydratase,_cytoplasmic_[Cucurbita_maxima_(Pumpkin)_(Winter_squash)]	Metabolism
	Gma.12873.1.S1_at	NA	No_Homology_to_Known_Proteins
	Gma.13453.1.A1_at	NA	No_Homology_to_Known_Proteins
	Gma.14183.1.A1_at	NA	No_Homology_to_Known_Proteins
	Gma.17030.1.S1_at	NA	No_Homology_to_Known_Proteins
	Gma.3326.1.S1_at	NA	No_Homology_to_Known_Proteins
	Gma.3965.1.S1_at	NA	No_Homology_to_Known_Proteins
	Gma.6719.2.S1_at	NA	No_Homology_to_Known_Proteins
	Gma.728.1.A1_at	NA	No_Homology_to_Known_Proteins
	GmaAffx.10717.1.S1_at	NA	No_Homology_to_Known_Proteins
	GmaAffx.20724.1.S1_at	NA	No_Homology_to_Known_Proteins
	GmaAffx.29026.1.A1_at	NA	No_Homology_to_Known_Proteins
	GmaAffx.38440.1.S1_at	NA	No_Homology_to_Known_Proteins
	GmaAffx.39943.1.S1_s_at	NA	No_Homology_to_Known_Proteins
	GmaAffx.4296.1.S1_at	NA	No_Homology_to_Known_Proteins
	GmaAffx.49751.1.S1_at	NA	No_Homology_to_Known_Proteins
	GmaAffx.55244.1.A1_at	NA	No_Homology_to_Known_Proteins
	GmaAffx.58529.1.A1_at	NA	No_Homology_to_Known_Proteins
	GmaAffx.64305.1.S1_s_at	NA	No_Homology_to_Known_Proteins
	GmaAffx.70823.2.S1_at	NA	No_Homology_to_Known_Proteins
	GmaAffx.78636.1.S1_at	NA	No_Homology_to_Known_Proteins
	GmaAffx.87310.1.S1_at	NA	No_Homology_to_Known_Proteins
	GmaAffx.90521.1.S1_at	NA	No_Homology_to_Known_Proteins
	GmaAffx.91479.1.S1_s_at	NA	No_Homology_to_Known_Proteins
	GmaAffx.93153.1.S1_s_at	NA	No_Homology_to_Known_Proteins
	GmaAffx.82552.2.S1_at	AAA_ATPase;_DEAD/DEAH_box_helicase,_N-terminal_[Medicago_truncatula_(Barrel_medic)]	Post-Transcription
	Gma.13350.1.S1_s_at	Heat_shock_protein_70_[Cucumis_sativus_(Cucumber)]	Protein_Destination_&_Storage
	Gma.13442.1.A1_at	NA	Protein_Destination_&_Storage
	Gma.1502.1.S1_at	Glutathione_S-transferase_GST_14_[Glycine_max_(Soybean)]	Protein_Destination_&_Storage
	Gma.1502.2.S1_a_at	Glutathione_S-transferase_GST_14_[Glycine_max_(Soybean)]	Protein_Destination_&_Storage
	Gma.16720.1.S1_at	Glutathione_S-transferase_GST_13_[Glycine_max_(Soybean)]	Protein_Destination_&_Storage
	Gma.2433.1.S1_at	NA	Protein_Destination_&_Storage
	Gma.2593.1.S1_s_at	Glutathione_S-transferase_GST_15_[Glycine_max_(Soybean)]	Protein_Destination_&_Storage
	Gma.4600.1.S1_at	Zinc_finger,_RING-type;_Zinc_finger,_CHY-type;_RINGv_[Medicago_truncatula_(Barrel_medic)]	Protein_Destination_&_Storage
	Gma.7961.1.S1_at	NA	Protein_Destination_&_Storage
	Gma.9013.1.S1_at	Glutathione_S-transferase_GST_13_[Glycine_max_(Soybean)]	Protein_Destination_&_Storage
	Gma.9013.1.S1_x_at	Glutathione_S-transferase_GST_13_[Glycine_max_(Soybean)]	Protein_Destination_&_Storage
	GmaAffx.14953.1.S1_at	Putative_RING-H2_finger_protein_ATL1H_precursor_[Arabidopsis_thaliana_(Mouse-ear_cress)]	Protein_Destination_&_Storage
	GmaAffx.21553.1.S1_at	H+-transporting_two-sector_ATPase,_delta_(OSCP)_subunit;_Peptidase,_metallopeptidases_[Medicago_truncatula_(Barrel_medic)]	Protein_Destination_&_Storage
	GmaAffx.30620.1.S1_at	Protease-like_protein_[Arabidopsis_thaliana_(Mouse-ear_cress)]	Protein_Destination_&_Storage
	GmaAffx.36859.1.A1_at	Protease-like_protein_[Arabidopsis_thaliana_(Mouse-ear_cress)]	Protein_Destination_&_Storage
	GmaAffx.48188.1.S1_at	Hypothetical_protein_T4C9.210_[Arabidopsis_thaliana_(Mouse-ear_cress)]	Protein_Destination_&_Storage
	GmaAffx.54144.1.S1_at	Leucine_Rich_Repeat,_putative_[Medicago_truncatula_(Barrel_medic)]	Protein_Destination_&_Storage
	GmaAffx.5537.1.S1_at	H+-transporting_two-sector_ATPase,_delta_(OSCP)_subunit;_Peptidase,_metallopeptidases_[Medicago_truncatula_(Barrel_medic)]	Protein_Destination_&_Storage
	GmaAffx.59252.1.S1_at	Zinc_finger,_RING-type;_RINGv_[Medicago_truncatula_(Barrel_medic)]	Protein_Destination_&_Storage
	GmaAffx.61950.1.S1_at	Serine_carboxypeptidase_II_[Platanus_acerifolia_(London_plane_tree)]	Protein_Destination_&_Storage
	GmaAffx.71580.1.S1_at	Putative_ubiquitin-conjugating_enzyme_[Arabidopsis_thaliana_(Mouse-ear_cress)]	Protein_Destination_&_Storage
	GmaAffx.85399.1.S1_at	Putative_HSP_protein_[Arabidopsis_thaliana_(Mouse-ear_cress)]	Protein_Destination_&_Storage
	GmaAffx.88762.1.S1_at	Probable_glutathione_S-transferase_[Glycine_max_(Soybean)]	Protein_Destination_&_Storage
	GmaAffx.88762.1.S1_x_at	Probable_glutathione_S-transferase_[Glycine_max_(Soybean)]	Protein_Destination_&_Storage
	GmaAffx.93186.1.S1_s_at	Glutathione_S-transferase_GST_14_[Glycine_max_(Soybean)]	Protein_Destination_&_Storage
	GmaAffx.93426.1.S1_at	NA	Protein_Destination_&_Storage
	Gma.17616.1.S1_at	T6D22.2_[Arabidopsis_thaliana_(Mouse-ear_cress)]	Protein_Synthesis
	GmaAffx.92783.1.S1_s_at	T6D22.2_[Arabidopsis_thaliana_(Mouse-ear_cress)]	Protein_Synthesis
	Gma.13895.1.A1_at	2OG-Fe(II)_oxygenase_[Medicago_truncatula_(Barrel_medic)]	Secondary_Metabolism
	Gma.15167.1.S1_at	2OG-Fe(II)_oxygenase_[Medicago_truncatula_(Barrel_medic)]	Secondary_Metabolism
	Gma.1824.1.S1_at	NA	Secondary_Metabolism
	Gma.3260.1.S1_at	S-adenosyl-L-methionine:_daidzein_7-0-methyltransferase_[Glycyrrhiza__echinata_(Licorice)]	Secondary_Metabolism
	Gma.4360.1.S1_s_at	Hypothetical_protein_PsOPR3_[Pisum_sativum_(Garden_pea)]	Secondary_Metabolism
	Gma.5091.1.S1_at	Putative_copper_ion-binding_laccase_[Pisum_sativum_(Garden_pea)]	Secondary_Metabolism
	Gma.6134.1.S1_at	T30F21.12_protein_[Arabidopsis_thaliana_(Mouse-ear_cress)]	Secondary_Metabolism
	Gma.6859.1.S1_s_at	2C-methyl-D-erythritol_2,4-cyclodiphosphate_synthase_[Stevia_rebaudiana_(Stevia)]	Secondary_Metabolism
	GmaAffx.37574.1.S1_s_at	S-adenosyl-L-methionine:_daidzein_7-0-methyltransferase_[Glycyrrhiza_echinata_(Licorice)]	Secondary_Metabolism
	GmaAffx.47138.1.A1_at	Gibberellin_2-beta-dioxygenase_[Phaseolus_coccineus_(Scarlet_runner__bean)]	Secondary_Metabolism
	GmaAffx.49621.1.S1_at	2OG-Fe(II)_oxygenase_[Medicago_truncatula_(Barrel_medic)]	Secondary_Metabolism
	GmaAffx.50901.2.S1_at	Ferrochelatase-2,_chloroplast_precursor_[Cucumis_sativus_(Cucumber)]	Secondary_Metabolism
	GmaAffx.51374.1.S1_at	Homogentisate_phytylprenyltransferase_[Medicago_sativa_(Alfalfa)]	Secondary_Metabolism
	GmaAffx.51374.2.S1_at	Homogentisate_phytylprenyltransferase_[Medicago_sativa_(Alfalfa)]	Secondary_Metabolism
	GmaAffx.67883.1.S1_at	Hypothetical_protein_PsOPR3_[Pisum_sativum_(Garden_pea)]	Secondary_Metabolism
	GmaAffx.70005.1.S1_s_at	F12K11.6_[Arabidopsis_thaliana_(Mouse-ear_cress)]	Secondary_Metabolism
	GmaAffx.70800.1.S1_at	Hypothetical_protein_[Medicago_truncatula_(Barrel_medic)]	Secondary_Metabolism
	GmaAffx.71596.1.S1_at	Putative_copper_ion-binding_laccase_[Pisum_sativum_(Garden_pea)]	Secondary_Metabolism
	GmaAffx.78365.1.S1_at	Putative_oxysterol-binding_protein_[Arabidopsis_thaliana_(Mouse-ear_cress)]	Secondary_Metabolism
	GmaAffx.80190.1.A1_at	Wax_synthase_isoform_1_[Vitis_vinifera_(Grape)]	Secondary_Metabolism
	GmaAffx.81325.2.S1_at	Cytochrome_P450_monooxygenase_CYP75C1_[Medicago_truncatula_(Barrel_medic)]	Secondary_Metabolism
	GmaAffx.83885.1.S1_at	12-oxophytodienoate_reductase_[Hevea_brasiliensis_(Para_rubber_tree)]	Secondary_Metabolism
	GmaAffx.90530.1.S1_s_at	CPRD8_protein_[Vigna_unguiculata_(Cowpea)]	Secondary_Metabolism
	GmaAffx.91114.1.S1_s_at	Auxin-responsive_GH3_product_[Glycine_max_(Soybean)]	Secondary_Metabolism
	GmaAffx.92305.1.S1_at	Putative_copper_ion-binding_laccase_[Pisum_sativum_(Garden_pea)]	Secondary_Metabolism
	GmaAffx.92305.1.S1_s_at	Putative_copper_ion-binding_laccase_[Pisum_sativum_(Garden_pea)]	Secondary_Metabolism
	GmaAffx.92491.1.S1_s_at	Chalcone_synthase_3_[Glycine_max_(Soybean)]	Secondary_Metabolism
	GmaAffx.92998.1.S1_s_at	S-adenosyl-L-methionine:_daidzein_7-0-methyltransferase_[Glycyrrhiza_echinata_(Licorice)]	Secondary_Metabolism
	GmaAffx.93301.2.S1_s_at	2'-hydroxydihydrodaidzein_reductase_[Glycine_max_(Soybean)]	Secondary_Metabolism
	Gma.10384.1.S1_at	Mitogen-activated_protein_kinase_kinase_MAPKK2_[Glycine_max__(Soybean)]	Signal_Transduction
	Gma.15545.1.A1_at	Mitogen-activated_protein_kinase_homolog_MMK2_[Medicago_sativa_(Alfalfa)]	Signal_Transduction
	Gma.16710.2.S1_a_at	Mitogen-activated_protein_kinase_kinase_MAPKK2_[Glycine_max_(Soybean)]	Signal_Transduction
	Gma.17602.1.S1_at	B0808H03.2_protein_[Oryza_sativa_(Rice)]	Signal_Transduction
	Gma.2030.1.S1_at	Polygalacturonase_inhibitor-like_protein_[Cicer_arietinum_(Chickpea)_(Garbanzo)]	Signal_Transduction
	Gma.2430.2.S1_a_at	GTP-binding_protein_[Pisum_sativum_(Garden_pea)]	Signal_Transduction
	Gma.3675.1.S1_at	Mitogen-activated_protein_kinase_homolog_MMK2_[Medicago_sativa_(Alfalfa)]	Signal_Transduction
	Gma.3777.1.S1_a_at	NA	Signal_Transduction
	Gma.3777.1.S1_x_at	NA	Signal_Transduction
	Gma.3944.1.S1_at	Protein_phosphatase_2C,_putative_[Medicago_truncatula_(Barrel_medic)]	Signal_Transduction
	Gma.40.1.S1_at	Calmodulin_[Glycine_max_(Soybean)]	Signal_Transduction
	Gma.4062.1.S1_at	Hypothetical_protein_OSJNBb0081B07.25_[Oryza_sativa_(japonica_cultivar-group)]	Signal_Transduction
	Gma.4507.2.S1_a_at	Somatic_embryogenesis_receptor-like_kinase_[Theobroma_cacao_(Cacao)_(Cocoa)]	Signal_Transduction
	Gma.4656.1.S1_at	Protein_phosphatase_2C,_putative_[Medicago_truncatula_(Barrel_medic)]	Signal_Transduction
	Gma.4784.1.A1_at	B0808H03.2_protein_[Oryza_sativa_(Rice)]	Signal_Transduction
	Gma.5627.1.S1_at	Receptor-like_protein_kinase_homolog_RK20-1_[Phaseolus_vulgaris_(Kidney_bean)_(French_bean)]	Signal_Transduction
	Gma.5630.1.S1_at	Putative_MAP_protein_kinase_[Arabidopsis_thaliana_(Mouse-ear_cress)]	Signal_Transduction
	Gma.7375.1.S1_at	G-protein_alpha_subunit,_putative,_expressed_[Oryza_sativa_(japonica_cultivar-group)]	Signal_Transduction
	Gma.7482.2.S1_at	Hypothetical_protein_At2g17220_[Arabidopsis_thaliana_(Mouse-ear__cress)]	Signal_Transduction
	Gma.7854.1.A1_at	Tyrosine_protein_kinase,_active_site_[Medicago_truncatula_(Barrel_medic)]	Signal_Transduction
	Gma.9498.1.S1_a_at	RALF_[Arabidopsis_thaliana_(Mouse-ear_cress)]	Signal_Transduction
	Gma.9498.1.S1_x_at	RALF_[Arabidopsis_thaliana_(Mouse-ear_cress)]	Signal_Transduction
	GmaAffx.11259.1.S1_at	Protein_kinase_[Medicago_truncatula_(Barrel_medic)]	Signal_Transduction
	GmaAffx.18359.1.S1_at	Hypothetical_protein_OSJNBa0006L06.16_[Oryza_sativa_(japonica_cultivar-group)]	Signal_Transduction
	GmaAffx.19821.2.S1_at	Serine/threonine_protein_kinase_[Medicago_truncatula_(Barrel_medic)]	Signal_Transduction
	GmaAffx.22343.3.S1_s_at	F20D21.14_protein_[Arabidopsis_thaliana_(Mouse-ear_cress)]	Signal_Transduction
	GmaAffx.24407.1.S1_at	Protein_kinase_[Medicago_truncatula_(Barrel_medic)]	Signal_Transduction
	GmaAffx.30010.1.S1_s_at	R_6_protein_[Glycine_max_(Soybean)]	Signal_Transduction
	GmaAffx.38045.1.S1_at	Hypothetical_protein_F22G10.28_[Arabidopsis_thaliana_(Mouse-ear_cress)]	Signal_Transduction
	GmaAffx.40458.1.A1_at	Receptor-like_protein_kinase_homolog_RK20-1_[Phaseolus_vulgaris_(Kidney_bean)_(French_bean)]	Signal_Transduction
	GmaAffx.48755.1.S1_at	Hypothetical_protein_T7H20_120_[Arabidopsis_thaliana_(Mouse-ear_cress)]	Signal_Transduction
	GmaAffx.50347.1.S1_at	Tyrosine_protein_kinase,_active_site_[Medicago_truncatula_(Barrel_medic)]	Signal_Transduction
	GmaAffx.54041.1.S1_at	TBC_domain,_putative_[Medicago_truncatula_(Barrel_medic)]	Signal_Transduction
	GmaAffx.54767.1.S1_at	NA	Signal_Transduction
	GmaAffx.5509.1.S1_at	Receptor-like_protein_kinase_homolog_RK20-1_[Phaseolus_vulgaris_(Kidney_bean)_(French_bean)]	Signal_Transduction
	GmaAffx.56433.1.S1_at	Protein_kinase_[Arabidopsis_thaliana_(Mouse-ear_cress)]	Signal_Transduction
	GmaAffx.57427.1.S1_at	Putative_pirin-like_protein_[Oryza_sativa_(japonica_cultivar-group)]	Signal_Transduction
	GmaAffx.68088.1.S1_at	Receptor-like_protein_kinase_homolog_RK20-1_[Phaseolus_vulgaris_(Kidney_bean)_(French_bean)]	Signal_Transduction
	GmaAffx.68977.1.S1_at	NA	Signal_Transduction
	GmaAffx.70679.1.S1_at	AMP-dependent_synthetase_and_ligase_[Medicago_truncatula_(Barrel_medic)]	Signal_Transduction
	GmaAffx.70927.1.S1_at	Wall-associated_kinase,_putative_[Arabidopsis_thaliana_(Mouse-ear_cress)]	Signal_Transduction
	GmaAffx.71069.1.S1_at	ATP_binding_/_protein_kinase/_protein_serine/threonine_kinase/_protein-tyrosine_kinase_[Arabidopsis_thaliana]	Signal_Transduction
	GmaAffx.74239.1.S1_at	Putative_serine/threonine_protein_kinase_[Oryza_sativa_(japonica_cultivar-group)]	Signal_Transduction
	GmaAffx.81051.2.S1_at	similar_to_protein_kinase_AtSIK_[Oryza_sativa_(japonica_cultivar-group)]	Signal_Transduction
	GmaAffx.81888.1.S1_at	Receptor-like_protein_kinase,_RLK3_precursor_[Arabidopsis_thaliana_(Mouse-ear_cress)]	Signal_Transduction
	GmaAffx.83196.1.S1_at	Hypothetical_protein_[Medicago_truncatula_(Barrel_medic)]	Signal_Transduction
	GmaAffx.86005.1.S1_at	Mitogen-activated_protein_kinase_kinase_MAPKK2_[Glycine_max__(Soybean)]	Signal_Transduction
	GmaAffx.86749.1.S1_s_at	Gigantea_protein_[Medicago_truncatula_(Barrel_medic)]	Signal_Transduction
	GmaAffx.86758.1.S1_at	Protein_At4g27100_[Arabidopsis_thaliana_(Mouse-ear_cress)]	Signal_Transduction
	GmaAffx.8810.1.S1_at	Hcr2-0B_[Lycopersicon_esculentum_(Tomato)]	Signal_Transduction
	GmaAffx.90960.1.A1_s_at	B0808H03.2_protein_[Oryza_sativa_(Rice)]	Signal_Transduction
	GmaAffx.91122.1.S1_at	Protein_kinase_[Medicago_truncatula_(Barrel_medic)]	Signal_Transduction
	GmaAffx.92557.1.S1_s_at	Protein_kinase_[Medicago_truncatula_(Barrel_medic)]	Signal_Transduction
	GmaAffx.92655.1.S1_at	B0808H03.2_protein_[Oryza_sativa_(Rice)]	Signal_Transduction
	GmaAffx.9400.1.S1_at	Protein_kinase_[Medicago_truncatula_(Barrel_medic)]	Signal_Transduction
	Gma.10818.2.S1_a_at	WRKY78_[Glycine_max_(Soybean)]	Transcription
	Gma.11035.1.S1_at	Hypothetical_protein_P0616D06.125_[Oryza_sativa_(japonica_cultivar-group)]	Transcription
	Gma.11035.1.S1_s_at	Hypothetical_protein_P0616D06.125_[Oryza_sativa_(japonica_cultivar-group)]	Transcription
	Gma.11306.1.S1_s_at	Hypothetical_protein_[Medicago_truncatula_(Barrel_medic)]	Transcription
	Gma.12112.1.S1_at	NA	Transcription
	Gma.163.1.S1_at	Homeodomain-related_[Medicago_truncatula_(Barrel_medic)]	Transcription
	Gma.163.1.S1_x_at	Homeodomain-related_[Medicago_truncatula_(Barrel_medic)]	Transcription
	Gma.17010.1.S1_at	zinc_ion_binding_[Arabidopsis_thaliana]	Transcription
	Gma.17874.1.A1_at	NA	Transcription
	Gma.2526.1.S1_at	WRKY_transcription_factor_1_[Oryza_sativa_(japonica_cultivar-group)]	Transcription
	Gma.2526.1.S1_x_at	WRKY_transcription_factor_1_[Oryza_sativa_(japonica_cultivar-group)]	Transcription
	Gma.2526.3.S1_s_at	DNA-binding_WRKY_[Medicago_truncatula_(Barrel_medic)]	Transcription
	Gma.2764.1.S1_at	MYB_transcription_factor_MYB122_[Glycine_max_(Soybean)]	Transcription
	Gma.3259.1.S1_at	NA	Transcription
	Gma.3331.1.S1_at	NA	Transcription
	Gma.4342.1.S1_at	WRKY_transcription_factor_6_[Arabidopsis_thaliana_(Mouse-ear_cress)]	Transcription
	Gma.4664.2.S1_at	GRAS_transcription_factor_[Medicago_truncatula_(Barrel_medic)]	Transcription
	GmaAffx.14300.1.S1_at	Putative_WRKY_transcription_factor_[Oryza_sativa_(japonica_cultivar-group)]	Transcription
	GmaAffx.14300.1.S1_s_at	Putative_WRKY_transcription_factor_[Oryza_sativa_(japonica_cultivar-group)]	Transcription
	GmaAffx.22297.2.S1_at	WRKY_transcription_factor_6_[Arabidopsis_thaliana_(Mouse-ear_cress)]	Transcription
	GmaAffx.2269.3.S1_at	RAV-like_DNA-binding_protein_[Glycine_max_(Soybean)]	Transcription
	GmaAffx.39668.1.S1_at	Heat_shock_transcription_factor_34_[Glycine_max_(Soybean)]	Transcription
	GmaAffx.47172.1.A1_at	NA	Transcription
	GmaAffx.50320.1.S1_at	NA	Transcription
	GmaAffx.52839.1.S1_at	NA	Transcription
	GmaAffx.57525.3.S1_at	GmMYB29B2_protein_[Glycine_max_(Soybean)]	Transcription
	GmaAffx.5978.1.S1_at	Pathogenesis-related_transcriptional_factor_and_ERF_[Medicago_truncatula_(Barrel_medic)]	Transcription
	GmaAffx.63838.1.S1_at	Myc-like_anthocyanin_regulatory_protein_[Cornus_florida_(Flowering_dogwood)]	Transcription
	GmaAffx.6438.2.S1_at	WRKY_transcription_factor_24_[Oryza_sativa_(japonica_cultivar-group)]	Transcription
	GmaAffx.65885.1.A1_s_at	OSJNBa0010H02.11_protein_[Oryza_sativa_(japonica_cultivar-group)]	Transcription
	GmaAffx.69709.1.S1_at	Probable_WRKY_transcription_factor_42_[Arabidopsis_thaliana_(Mouse-ear_cress)]	Transcription
	GmaAffx.81530.1.S1_at	Putative_LIM_domain_containing_protein_[Oryza_sativa_(japonica_cultivar-group)]	Transcription
	GmaAffx.81793.1.S1_at	F22G5.9_[Arabidopsis_thaliana_(Mouse-ear_cress)]	Transcription
	GmaAffx.83326.2.S1_at	WRKY_transcription_factor_6_[Arabidopsis_thaliana_(Mouse-ear_cress)]	Transcription
	GmaAffx.83595.1.S1_at	SBP_[Medicago_truncatula_(Barrel_medic)]	Transcription
	GmaAffx.83599.2.S1_at	INDETERMINATE-related_protein_10_[Zea_mays_(Maize)]	Transcription
	GmaAffx.87513.1.S1_at	Putative_finger_transcription_factor_[Oryza_sativa_(japonica_cultivar-group)]	Transcription
	GmaAffx.88070.1.A1_at	Homeobox-leucine_zipper_protein_HAT14_[Arabidopsis_thaliana_(Mouse-ear_cress)]	Transcription
	GmaAffx.89269.1.A1_s_at	MYB_transcription_factor_MYB92_[Glycine_max_(Soybean)]	Transcription
	GmaAffx.89311.1.S1_s_at	Ethylene-responsive_transcription_factor_5_[Nicotiana_tabacum_(Common_tobacco)]	Transcription
	GmaAffx.92842.1.S1_x_at	DNA-binding_WRKY_[Medicago_truncatula_(Barrel_medic)]	Transcription
	Gma.16830.1.S1_at	Heavy_metal_transport/detoxification_protein_[Medicago_truncatula_(Barrel_medic)]	Transporter
	Gma.17814.1.S1_at	Small_basic_intrinsic_protein_1_[Vitis_vinifera_(Grape)]	Transporter
	Gma.2358.1.S1_at	Putative_cyclic_nucleotide-binding_transporter_1_[Oryza_sativa_(japonica_cultivar-group)]	Transporter
	Gma.312.1.S1_at	Plastidic_ATP/ADP_transporter_[Citrus_hybrid_cultivar]	Transporter
	Gma.3535.1.S1_s_at	Emb|CAB62460.1_[Arabidopsis_thaliana_(Mouse-ear_cress)]	Transporter
	Gma.3535.1.S1_x_at	Emb|CAB62460.1_[Arabidopsis_thaliana_(Mouse-ear_cress)]	Transporter
	Gma.4927.1.S1_at	Pleiotropic_drug_resistance_protein_3_[Nicotiana_tabacum_(Common__tobacco)]	Transporter
	Gma.4927.2.S1_at	Pleiotropic_drug_resistance_protein_3_[Nicotiana_tabacum_(Common_tobacco)]	Transporter
	Gma.7642.1.A1_at	Ammonium_transporter_[Medicago_truncatula_(Barrel_medic)]	Transporter
	Gma.8341.1.S1_at	Putative_mitochondrial_carrier_protein_[Arabidopsis_thaliana_(Mouse-ear_cress)]	Transporter
	Gma.8745.1.S1_at	Multi_antimicrobial_extrusion_protein_MatE_[Medicago_truncatula_(Barrel_medic)]	Transporter
	Gma.9606.1.S1_at	Sucrose_transport_protein_[Vicia_faba_(Broad_bean)]	Transporter
	GmaAffx.12962.1.S1_at	Phospholipid-transporting_ATPase_1_[Arabidopsis_thaliana_(Mouse-ear_cress)]	Transporter
	GmaAffx.24540.1.S1_at	NA	Transporter
	GmaAffx.27474.1.S1_at	Multi_antimicrobial_extrusion_protein_MatE_[Medicago_truncatula_(Barrel_medic)]	Transporter
	GmaAffx.28004.1.S1_at	Nitrate_and_chloride_transporter_[Glycine_max_(Soybean)]	Transporter
	GmaAffx.34676.1.S1_at	Putative_ammonium_transporter_[Oryza_sativa_(japonica_cultivar-group)]	Transporter
	GmaAffx.37483.1.S1_at	cation_transporter/_efflux_permease_[Arabidopsis_thaliana]	Transporter
	GmaAffx.38382.1.A1_at	Nitrate_and_chloride_transporter_[Glycine_max_(Soybean)]	Transporter
	GmaAffx.42701.1.S1_at	Putative_histidine_amino_acid_transporter_[Oryza_sativa_(japonica_cultivar-group)]	Transporter
	GmaAffx.45853.1.S1_at	Biopterin_transport-related_protein_BT1_[Medicago_truncatula_(Barrel_medic)]	Transporter
	GmaAffx.47249.1.S1_at	F17O7.13_protein_[Arabidopsis_thaliana_(Mouse-ear_cress)]	Transporter
	GmaAffx.60414.1.S1_at	Monosaccharide_transporter_[Glycine_max_(Soybean)]	Transporter
	GmaAffx.60414.1.S1_x_at	Monosaccharide_transporter_[Glycine_max_(Soybean)]	Transporter
	GmaAffx.69409.2.S1_at	Amino_acid/polyamine_transporter_II_[Medicago_truncatula_(Barrel_medic)]	Transporter
	GmaAffx.70709.1.S1_s_at	Multi_antimicrobial_extrusion_protein_MatE_[Medicago_truncatula_(Barrel_medic)]	Transporter
	GmaAffx.77717.1.S1_at	Oligopeptide_transporter-like_protein_[Arabidopsis_thaliana_(Mouse-ear_cress)]	Transporter
	GmaAffx.81798.1.S1_at	T23G18.9_[Arabidopsis_thaliana_(Mouse-ear_cress)]	Transporter
	GmaAffx.85761.1.S1_at	Hypothetical_protein_[Medicago_truncatula_(Barrel_medic)]	Transporter
	GmaAffx.85761.1.S1_s_at	Hypothetical_protein_[Medicago_truncatula_(Barrel_medic)]	Transporter
	GmaAffx.86851.1.S1_at	ABC_transporter_homolog_[Populus_nigra_(Lombardy_poplar)]	Transporter
	GmaAffx.90862.1.A1_at	Pleiotropic_drug_resistance_protein_1_[Nicotiana_tabacum_(Common_tobacco)]	Transporter
	GmaAffx.91559.1.S1_at	Hypothetical_protein_[Medicago_truncatula_(Barrel_medic)]	Transporter
	GmaAffx.92730.1.S1_s_at	Putative_histidine_amino_acid_transporter_[Oryza_sativa_(japonica_cultivar-group)]	Transporter
	Gma.12856.1.A1_at	Hypothetical_protein_P0459B04.1_[Oryza_sativa_(japonica_cultivar-group)]	Unclassified
	Gma.13644.1.S1_at	Hypothetical_protein_[Medicago_truncatula_(Barrel_medic)]	Unclassified
	Gma.16290.1.S1_s_at	NA	Unclassified
	Gma.17576.1.S1_s_at	B0808H03.2_protein_[Oryza_sativa_(Rice)]	Unclassified
	Gma.3346.1.S1_at	Hypothetical_protein_At1g19130/F14D16_18_[Arabidopsis_thaliana_(Mouse-ear_cress)]	Unclassified
	Gma.6047.1.S1_s_at	Putative_pirin-like_protein_[Oryza_sativa_(japonica_cultivar-group)]	Unclassified
	Gma.6338.2.S1_at	Hypothetical_protein_At4g38520;_F20M13.80_[Arabidopsis_thaliana_(Mouse-ear_cress)]	Unclassified
	Gma.7325.1.S1_at	NA	Unclassified
	Gma.7853.1.S1_at	Pheromone_receptor-like_protein_[Quercus_robur_(English_oak)]	Unclassified
	Gma.7853.1.S1_s_at	Pheromone_receptor-like_protein_[Quercus_robur_(English_oak)]	Unclassified
	Gma.8172.1.A1_at	NA	Unclassified
	Gma.82.1.S1_at	Protein_kinase_[Medicago_truncatula_(Barrel_medic)]	Unclassified
	GmaAffx.1301.65.S1_at	NA	Unclassified
	GmaAffx.13850.1.A1_at	At5g04440_[Arabidopsis_thaliana_(Mouse-ear_cress)]	Unclassified
	GmaAffx.15786.1.S1_at	Hypothetical_protein_At1g19130/F14D16_18_[Arabidopsis_thaliana__(Mouse-ear_cress)]	Unclassified
	GmaAffx.16044.1.S1_at	NA	Unclassified
	GmaAffx.18762.1.S1_at	Hypothetical_protein_[Medicago_truncatula_(Barrel_medic)]	Unclassified
	GmaAffx.18941.1.S1_at	unknown_protein_[Arabidopsis_thaliana]	Unclassified
	GmaAffx.24349.1.A1_at	Hypothetical_protein_[Medicago_truncatula_(Barrel_medic)]	Unclassified
	GmaAffx.32567.2.S1_at	Hypothetical_protein_At5g20680_[Arabidopsis_thaliana_(Mouse-ear_cress)]	Unclassified
	GmaAffx.36506.1.S1_at	Ring_zinc_finger_protein-like_protein_[Oryza_sativa_(japonica_cultivar-group)]	Unclassified
	GmaAffx.41031.1.S1_at	NA	Unclassified
	GmaAffx.44833.1.S1_at	Gb|AAF35419.1_[Arabidopsis_thaliana_(Mouse-ear_cress)]	Unclassified
	GmaAffx.45144.1.S1_at	Hypothetical_protein_[Medicago_truncatula_(Barrel_medic)]	Unclassified
	GmaAffx.47461.1.S1_at	Hypothetical_protein_[Medicago_truncatula_(Barrel_medic)]	Unclassified
	GmaAffx.47646.1.S1_at	Hypothetical_protein_AT4g19970_[Arabidopsis_thaliana_(Mouse-ear_cress)]	Unclassified
	GmaAffx.48003.1.S1_at	Predicted_by_genscan_and_genefinder_[Arabidopsis_thaliana_(Mouse-ear_cress)]	Unclassified
	GmaAffx.51291.1.S1_at	Hypothetical_protein_[Medicago_truncatula_(Barrel_medic)]	Unclassified
	GmaAffx.52416.1.S1_s_at	At2g43320/T1O24.6_[Medicago_truncatula_(Barrel_medic)]	Unclassified
	GmaAffx.55244.2.S1_at	NA	Unclassified
	GmaAffx.60538.1.S1_at	Hypothetical_protein_P0623F08.34_[Oryza_sativa_(japonica_cultivar-group)]	Unclassified
	GmaAffx.65102.1.S1_at	Hypothetical_protein_[Arabidopsis_thaliana_(Mouse-ear_cress)]	Unclassified
	GmaAffx.70198.2.S1_x_at	Hypothetical_protein_[Medicago_truncatula_(Barrel_medic)]	Unclassified
	GmaAffx.70823.1.S1_at	NA	Unclassified
	GmaAffx.71944.1.S1_at	NA	Unclassified
	GmaAffx.80831.1.S1_at	NA	Unclassified
	GmaAffx.82810.1.S1_at	HIPL1_protein_precursor_[Arabidopsis_thaliana_(Mouse-ear_cress)]	Unclassified
	GmaAffx.84305.1.S1_at	NA	Unclassified
	GmaAffx.86739.1.S1_at	OSJNBa0038O10.17_protein_[Oryza_sativa_(japonica_cultivar-group)]	Unclassified
	GmaAffx.87099.1.S1_at	Hypothetical_protein_At3g01720_[Arabidopsis_thaliana_(Mouse-ear_cress)]	Unclassified
	GmaAffx.90383.1.S1_at	Hypothetical_protein_[Glycine_max_(Soybean)]	Unclassified
	GmaAffx.90789.1.S1_s_at	NA	Unclassified
	GmaAffx.91088.1.S1_s_at	Hypothetical_protein_At3g04630/F7O18_11_[Arabidopsis_thaliana_(Mouse-ear_cress)]	Unclassified
	GmaAffx.91589.1.S1_at	Kinase-like_protein_[Arabidopsis_thaliana_(Mouse-ear_cress)]	Unclassified
	GmaAffx.92722.1.S1_at	2-hydroxyisoflavanone_dehydratase_[Glycine_max_(Soybean)]	Unclassified
	GmaAffx.93095.1.S1_at	Hypothetical_protein_[Medicago_truncatula_(Barrel_medic)]	Unclassified
VI	Gma.4262.1.S1_at	Aldehyde_oxidase_and_xanthine_dehydrogenase,_a/b_hammerhead;_Membrane_attack_complex_component/perforin/complement_C9_[Medicago_truncatula_(Barrel_medic)]	Cell_Growth_&_Division
	Gma.1106.1.S1_at	AT5g53330/K19E1_13_[Arabidopsis_thaliana_(Mouse-ear_cress)]	Cell_Structure
	Gma.7473.1.S1_at	Putative_myosin_[Arabidopsis_thaliana_(Mouse-ear_cress)]	Cell_Structure
	GmaAffx.28750.1.S1_at	Beta-1,3-glucanase_1_[Ziziphus_jujuba]	Cell_Structure
	GmaAffx.36227.1.A1_at	Cellulose_synthase-like_protein_D4_[Populus_tremuloides_(Quaking_aspen)]	Cell_Structure
	GmaAffx.37930.1.A1_at	NA	Cell_Structure
	GmaAffx.51587.1.S1_at	NA	Cell_Structure
	GmaAffx.78842.1.A1_at	CSLD2_[Oryza_sativa_(Rice)]	Cell_Structure
	GmaAffx.78987.1.S1_at	NA	Cell_Structure
	GmaAffx.88095.1.S1_at	Unconventional_myosin_[Helianthus_annuus_(Common_sunflower)]	Cell_Structure
	GmaAffx.37019.1.S1_at	NA	Disease_&_Defense
	GmaAffx.47256.1.S1_at	Hypothetical_protein_[Medicago_truncatula_(Barrel_medic)]	Disease_&_Defense
	GmaAffx.76957.1.S1_at	Protein_At2g37570_[Arabidopsis_thaliana_(Mouse-ear_cress)]	Disease_&_Defense
	Gma.11940.3.S1_at	ATP_synthase_beta_chain_[Glycine_max_(Soybean)]	Energy
	Gma.15007.3.S1_s_at	Chloroplast_ferredoxin_I_[Nicotiana_tabacum_(Common_tobacco)]	Energy
	Gma.16346.1.S1_at	Protein_At3g13870_[Arabidopsis_thaliana_(Mouse-ear_cress)]	Energy
	Gma.17864.1.S1_at	Berberine_and_berberine_like,_putative_[Medicago_truncatula_(Barrel_medic)]	Energy
	Gma.2993.1.A1_at	NA	Energy
	Gma.4131.1.S1_a_at	AAA_ATPase,_central_region;_MIT_[Medicago_truncatula_(Barrel_medic)]	Energy
	GmaAffx.76346.3.S1_at	Minor_allergen_[Arabidopsis_thaliana_(Mouse-ear_cress)]	Energy
	Gma.13087.1.S1_at	NA	Intracellular_Traffic
	Gma.4431.1.S1_at	VHS_domain_containing_protein,_expressed_[Oryza_sativa_(japonica__cultivar-group)]	Intracellular_Traffic
	Gma.5774.1.S1_at	Epsin,_N-terminal;_ENTH/VHS_[Medicago_truncatula_(Barrel_medic)]	Intracellular_Traffic
	GmaAffx.3108.2.S1_at	Hypothetical_protein_F7A7_160_[Arabidopsis_thaliana_(Mouse-ear_cress)]	Intracellular_Traffic
	GmaAffx.3108.2.S1_s_at	Hypothetical_protein_F7A7_160_[Arabidopsis_thaliana_(Mouse-ear_cress)]	Intracellular_Traffic
	GmaAffx.81535.1.S1_at	AT4g31540/F3L17_110_[Arabidopsis_thaliana_(Mouse-ear_cress)]	Intracellular_Traffic
	GmaAffx.89895.1.S1_at	Longin_[Medicago_truncatula_(Barrel_medic)]	Intracellular_Traffic
	GmaAffx.89917.1.S1_s_at	F22K20.7_protein_[Arabidopsis_thaliana_(Mouse-ear_cress)]	Intracellular_Traffic
	Gma.149.1.S1_at	GmCK2p_[Glycine_max_(Soybean)]	Metabolism
	Gma.1694.1.S1_at	Putative_UDP-N-acetylglucosamine_transporter_[Oryza_sativa_(japonica__cultivar-group)]	Metabolism
	Gma.17929.1.A1_at	Transferase_[Medicago_truncatula_(Barrel_medic)]	Metabolism
	Gma.2991.2.S1_at	Cysteine_desulfurase,_mitochondrial_precursor_[Arabidopsis_thaliana_(Mouse-ear_cress)]	Metabolism
	Gma.3639.1.S1_at	Syringolide-induced_protein_B15-3-5_[Glycine_max_(Soybean)]	Metabolism
	Gma.4287.1.S1_at	Hypothetical_protein_OSJNBb0014K18.6_[Oryza_sativa_(japonica_cultivar-group)]	Metabolism
	Gma.5014.1.S1_at	Inorganic_pyrophosphatase_[Medicago_truncatula_(Barrel_medic)]	Metabolism
	Gma.5478.1.S1_at	UDP-glucuronosyl/UDP-glucosyltransferase_[Medicago_truncatula_(Barrel_medic)]	Metabolism
	Gma.6730.1.S1_s_at	Glucosyltransferase-14_[Phaseolus_angularis_(Adzuki_bean)_(Vigna_angularis)]	Metabolism
	Gma.7423.1.S1_a_at	Putative_acyl-CoA_synthetase_[Capsicum_annuum_(Bell_pepper)]	Metabolism
	Gma.7423.2.S1_a_at	Putative_acyl-CoA_synthetase_[Capsicum_annuum_(Bell_pepper)]	Metabolism
	Gma.7596.1.S1_at	NA	Metabolism
	Gma.8203.2.S1_a_at	NA	Metabolism
	Gma.8220.1.S1_at	NA	Metabolism
	GmaAffx.15940.1.S1_at	Acid_beta-fructofuranosidase_precursor_(EC_3.2.1.26)_(Acid_sucrose_hydrolase)_(Acid_invertase)_(AI)_(Vacuolar_invertase)_[Contains:_Acid_beta-fructofuranosidase_30_kDa_subunit;_Acid_beta-fructofuranosidase_38_kDa_subunit]_[Phaseolus_aureus_(Mung_bean)_(Vi	Metabolism
	GmaAffx.1947.1.S1_at	Omega-3_fatty_acid_desaturase,_chloroplast_precursor_[Glycine_max_(Soybean)]	Metabolism
	GmaAffx.40080.1.A1_at	NA	Metabolism
	GmaAffx.5285.1.S1_at	Transferase_[Medicago_truncatula_(Barrel_medic)]	Metabolism
	GmaAffx.53768.1.S1_at	Allene_oxide_synthase_precursor_[Medicago_truncatula_(Barrel_medic)]	Metabolism
	GmaAffx.60245.1.S1_at	Lipoxygenase_[Sesbania_rostrata]	Metabolism
	GmaAffx.66195.1.S1_at	NA	Metabolism
	GmaAffx.67686.1.S1_at	2-nitropropane_dioxygenase-like_protein_[Arabidopsis_thaliana_(Mouse-ear_cress)]	Metabolism
	GmaAffx.67686.2.S1_at	2-nitropropane_dioxygenase-like_protein_[Arabidopsis_thaliana__(Mouse-ear_cress)]	Metabolism
	GmaAffx.68813.1.S1_at	Glucosyltransferase-7_[Phaseolus_angularis_(Adzuki_bean)_(Vigna__angularis)]	Metabolism
	GmaAffx.73287.1.S1_at	Fatty_acid_desaturase,_putative_[Medicago_truncatula_(Barrel_medic)]	Metabolism
	GmaAffx.78561.1.S1_at	Glucosyltransferase-14_[Phaseolus_angularis_(Adzuki_bean)_(Vigna_angularis)]	Metabolism
	GmaAffx.80008.1.S1_at	Phosphomannose_isomerase_[Cyamopsis_tetragonoloba_(Guar)_(Cluster_bean)]	Metabolism
	GmaAffx.84721.1.S1_at	Putative_hydroxymethylglutaryl-CoA_lyase_[Arabidopsis_thaliana__(Mouse-ear_cress)]	Metabolism
	GmaAffx.86334.1.S1_at	Cytochrome_P450_monooxygenase_CYP74A3_[Glycine_max_(Soybean)]	Metabolism
	GmaAffx.8655.1.S1_at	Hypothetical_protein_F18O22_100_[Arabidopsis_thaliana_(Mouse-ear_cress)]	Metabolism
	GmaAffx.87305.1.S1_at	CMP/dCMP_deaminase,_zinc-binding_[Medicago_truncatula_(Barrel_medic)]	Metabolism
	GmaAffx.87679.1.S1_at	Trehalose-6-phosphate_phosphatase_[Arabidopsis_thaliana_(Mouse-ear_cress)]	Metabolism
	GmaAffx.87679.2.S1_s_at	Trehalose-phosphate_phosphatase_[Nicotiana_tabacum_(Common_tobacco)]	Metabolism
	GmaAffx.90936.1.A1_s_at	T19F6.4_protein_[Arabidopsis_thaliana_(Mouse-ear_cress)]	Metabolism
	GmaAffx.93241.1.S1_x_at	Hypothetical_protein_At1g75400_[Arabidopsis_thaliana_(Mouse-ear_cress)]	Metabolism
	Gma.12326.1.S1_at	NA	No_Homology_to_Known_Proteins
	Gma.13580.3.S1_at	NA	No_Homology_to_Known_Proteins
	Gma.3976.1.S1_at	NA	No_Homology_to_Known_Proteins
	Gma.6613.1.A1_at	NA	No_Homology_to_Known_Proteins
	Gma.954.2.S1_at	NA	No_Homology_to_Known_Proteins
	GmaAffx.14833.2.S1_at	NA	No_Homology_to_Known_Proteins
	GmaAffx.15176.1.S1_at	NA	No_Homology_to_Known_Proteins
	GmaAffx.18070.1.S1_at	NA	No_Homology_to_Known_Proteins
	GmaAffx.18418.1.S1_at	NA	No_Homology_to_Known_Proteins
	GmaAffx.29717.1.S1_at	NA	No_Homology_to_Known_Proteins
	GmaAffx.38122.1.S1_at	NA	No_Homology_to_Known_Proteins
	GmaAffx.39765.1.S1_s_at	NA	No_Homology_to_Known_Proteins
	GmaAffx.46481.1.S1_s_at	NA	No_Homology_to_Known_Proteins
	GmaAffx.55934.1.S1_at	NA	No_Homology_to_Known_Proteins
	GmaAffx.59847.1.S1_at	NA	No_Homology_to_Known_Proteins
	GmaAffx.60595.1.S1_at	NA	No_Homology_to_Known_Proteins
	GmaAffx.69027.1.S1_at	NA	No_Homology_to_Known_Proteins
	GmaAffx.73269.1.S1_at	NA	No_Homology_to_Known_Proteins
	GmaAffx.81996.1.S1_at	NA	No_Homology_to_Known_Proteins
	GmaAffx.83317.2.S1_at	NA	No_Homology_to_Known_Proteins
	GmaAffx.83317.3.S1_at	NA	No_Homology_to_Known_Proteins
	GmaAffx.87522.1.S1_at	NA	No_Homology_to_Known_Proteins
	GmaAffx.90222.1.S1_at	NA	No_Homology_to_Known_Proteins
	GmaAffx.93008.1.S1_s_at	NA	No_Homology_to_Known_Proteins
	Gma.12187.1.A1_s_at	NA	Post-Transcription
	GmaAffx.14915.1.S1_at	NA	Post-Transcription
	GmaAffx.38017.1.S1_at	FPA_[Pisum_sativum_(Garden_pea)]	Post-Transcription
	Gma.1560.1.S1_s_at	F3F9.11_[Arabidopsis_thaliana_(Mouse-ear_cress)]	Protein_Destination_&_Storage
	Gma.17396.2.S1_at	Peptidase_aspartic,_catalytic_[Medicago_truncatula_(Barrel_medic)]	Protein_Destination_&_Storage
	Gma.18083.1.S1_at	NA	Protein_Destination_&_Storage
	Gma.4100.2.S1_s_at	Xyloglucan-specific_fungal_endoglucanase_inhibitor_protein_[Lycopersicon_esculentum_(Tomato)]	Protein_Destination_&_Storage
	Gma.412.1.S1_at	Ubiquitin-conjugating_enzyme_UBC2_[Mesembryanthemum_crystallinum_(Common_ice_plant)]	Protein_Destination_&_Storage
	Gma.7355.2.A1_at	Ubiquitin-conjugating_enzyme,_E2_[Medicago_truncatula_(Barrel_medic)]	Protein_Destination_&_Storage
	GmaAffx.75957.1.S1_at	Cyclin-like_F-box;_Galactose-binding_like_[Medicago_truncatula_(Barrel_medic)]	Protein_Destination_&_Storage
	GmaAffx.85347.1.S1_at	T1F15.5_protein_[Arabidopsis_thaliana_(Mouse-ear_cress)]	Protein_Destination_&_Storage
	GmaAffx.91847.1.S1_at	F1C9.14_protein_[Arabidopsis_thaliana_(Mouse-ear_cress)]	Protein_Destination_&_Storage
	GmaAffx.47854.1.S1_at	2OG-Fe(II)_oxygenase_[Medicago_truncatula_(Barrel_medic)]	Secondary_Metabolism
	GmaAffx.52033.1.S1_s_at	Berberine_and_berberine_like,_putative_[Medicago_truncatula_(Barrel_medic)]	Secondary_Metabolism
	GmaAffx.53996.2.S1_at	Protein_At2g44750_[Arabidopsis_thaliana_(Mouse-ear_cress)]	Secondary_Metabolism
	GmaAffx.6142.1.S1_at	12-oxophytodienoate_reductase_3_[Lycopersicon_esculentum_(Tomato)]	Secondary_Metabolism
	Gma.11041.1.S1_at	Protein_kinase_[Medicago_truncatula_(Barrel_medic)]	Signal_Transduction
	Gma.1400.1.S1_at	Ser/Thr_protein_kinase_[Lotus_japonicus]	Signal_Transduction
	Gma.15135.1.S1_at	F8L10.9_protein_[Arabidopsis_thaliana_(Mouse-ear_cress)]	Signal_Transduction
	Gma.16673.2.S1_at	NA	Signal_Transduction
	Gma.17655.1.S1_at	Serine/threonine_protein_kinase_pk23_[Lycopersicon_esculentum_(Tomato)]	Signal_Transduction
	Gma.18059.1.S1_at	NA	Signal_Transduction
	Gma.2344.1.S1_at	Hypersensitive_reaction_associated_Ca2+-binding_protein_[Phaseolus_vulgaris_(Kidney_bean)_(French_bean)]	Signal_Transduction
	Gma.5761.1.S1_at	Ser-thr_protein_kinase_[Gossypium_hirsutum_(Upland_cotton)]	Signal_Transduction
	Gma.7146.1.A1_at	Rho_GDP_dissociation_inhibitor_2_[Medicago_truncatula_(Barrel_medic)]	Signal_Transduction
	Gma.8058.1.A1_at	Protein_phosphatase_2C_[Nicotiana_tabacum_(Common_tobacco)]	Signal_Transduction
	Gma.8195.3.S1_at	NA	Signal_Transduction
	Gma.8459.1.S1_at	F21D18.6_[Arabidopsis_thaliana_(Mouse-ear_cress)]	Signal_Transduction
	GmaAffx.11118.1.A1_at	NA	Signal_Transduction
	GmaAffx.26356.1.S1_at	At1g30270/F12P21_6_[Arabidopsis_thaliana_(Mouse-ear_cress)]	Signal_Transduction
	GmaAffx.46686.1.S1_at	Hypothetical_protein_[Trifolium_pratense_(Red_clover)]	Signal_Transduction
	GmaAffx.52826.2.S1_at	Protein_phpsphatase_2C_[Fagus_sylvatica_(Beechnut)]	Signal_Transduction
	GmaAffx.60441.1.S1_at	Hypothetical_protein_At5g06750_[Arabidopsis_thaliana_(Mouse-ear_cress)]	Signal_Transduction
	GmaAffx.74641.1.S1_s_at	IMP_dehydrogenase/GMP_reductase_[Medicago_truncatula_(Barrel_medic)]	Signal_Transduction
	GmaAffx.76163.1.S1_at	Putative_receptor_protein_kinase_PERK1_[Glycine_max_(Soybean)]	Signal_Transduction
	GmaAffx.76163.2.S1_at	Putative_receptor_protein_kinase_PERK1_[Glycine_max_(Soybean)]	Signal_Transduction
	GmaAffx.76284.2.S1_at	Hypothetical_protein_[Arabidopsis_thaliana_(Mouse-ear_cress)]	Signal_Transduction
	GmaAffx.78772.1.S1_at	AT4g18950/F13C5_120_[Arabidopsis_thaliana_(Mouse-ear_cress)]	Signal_Transduction
	GmaAffx.82748.1.S1_s_at	Hypothetical_protein_At2g20630_[Arabidopsis_thaliana_(Mouse-ear_cress)]	Signal_Transduction
	GmaAffx.83936.1.S1_at	B0808H03.2_protein_[Oryza_sativa_(Rice)]	Signal_Transduction
	GmaAffx.84500.1.S1_at	Ser-thr_protein_kinase_[Gossypium_hirsutum_(Upland_cotton)]	Signal_Transduction
	GmaAffx.86020.1.S1_at	Serine/threonine_protein_kinase-like_protein_[Arabidopsis_thaliana_(Mouse-ear_cress)]	Signal_Transduction
	GmaAffx.86020.2.S1_at	CBL-interacting_protein_kinase_CIPK25_[Arabidopsis_thaliana_(Mouse-ear_cress)]	Signal_Transduction
	GmaAffx.87139.1.S1_at	Hypothetical_protein_[Medicago_truncatula_(Barrel_medic)]	Signal_Transduction
	GmaAffx.90575.1.S1_s_at	IMP_dehydrogenase/GMP_reductase_[Medicago_truncatula_(Barrel_medic)]	Signal_Transduction
	Gma.10342.1.S1_at	NA	Transcription
	Gma.12798.1.S1_at	GRAS_transcription_factor_[Medicago_truncatula_(Barrel_medic)]	Transcription
	Gma.15155.2.S1_a_at	NA	Transcription
	Gma.1576.1.S1_at	F18O14.3_[Arabidopsis_thaliana_(Mouse-ear_cress)]	Transcription
	Gma.1636.1.S1_s_at	Hypothetical_protein_[Medicago_truncatula_(Barrel_medic)]	Transcription
	Gma.16603.1.S1_at	Heat_shock_factor_protein_6_[Arabidopsis_thaliana_(Mouse-ear_cress)]	Transcription
	Gma.16603.2.S1_at	Heat_shock_factor_protein_6_[Arabidopsis_thaliana_(Mouse-ear_cress)]	Transcription
	Gma.16640.2.S1_at	Ttg1-like_protein_[Malus_domestica_(Apple)_(Malus_sylvestris)]	Transcription
	Gma.16807.1.S1_at	NA	Transcription
	Gma.18078.1.A1_at	Pathogenesis-related_transcriptional_factor_and_ERF_[Medicago_truncatula_(Barrel_medic)]	Transcription
	Gma.1869.1.S1_at	F28L1.13_protein_[Arabidopsis_thaliana_(Mouse-ear_cress)]	Transcription
	Gma.3730.2.S1_a_at	WRKY78_[Glycine_max_(Soybean)]	Transcription
	Gma.3893.3.S1_at	Hypothetical_protein_[Arabidopsis_thaliana_(Mouse-ear_cress)]	Transcription
	Gma.3990.1.S1_at	ER66_protein_[Lycopersicon_esculentum_(Tomato)]	Transcription
	Gma.3990.1.S1_s_at	ER66_protein_[Lycopersicon_esculentum_(Tomato)]	Transcription
	Gma.8559.1.S1_at	Putative_Asp1_[Trifolium_pratense_(Red_clover)]	Transcription
	GmaAffx.13806.1.S1_at	NAC_domain_protein_NAC6_[Glycine_max_(Soybean)]	Transcription
	GmaAffx.14577.1.S1_s_at	No_apical_meristem_(NAM)_protein_[Medicago_truncatula_(Barrel_medic)]	Transcription
	GmaAffx.22125.1.S1_at	F3F9.18_[Arabidopsis_thaliana_(Mouse-ear_cress)]	Transcription
	GmaAffx.28998.1.S1_at	NA	Transcription
	GmaAffx.3847.2.S1_at	BZIP_family_transcription_factor_[Arabidopsis_thaliana_(Mouse-ear_cress)]	Transcription
	GmaAffx.48764.1.S1_at	GRAS_transcription_factor_[Medicago_truncatula_(Barrel_medic)]	Transcription
	GmaAffx.5069.1.S1_at	BZIP_transcription_factor_BZI-2_[Nicotiana_tabacum_(Common_tobacco)]	Transcription
	GmaAffx.50811.2.S1_at	No_apical_meristem_(NAM)_protein-like_[Oryza_sativa_(japonica__cultivar-group)]	Transcription
	GmaAffx.70836.2.S1_s_at	DNA-directed_RNA_polymerase_beta'_chain_[Sinapis_alba_(White_mustard)_(Brassica_hirta)]	Transcription
	GmaAffx.72354.1.S1_at	BZIP_transcription_factor_6_[Phaseolus_vulgaris_(Kidney_bean)_(French_bean)]	Transcription
	GmaAffx.73306.1.S1_at	NA	Transcription
	GmaAffx.73933.1.S1_at	ER66_protein_[Lycopersicon_esculentum_(Tomato)]	Transcription
	GmaAffx.80492.1.S1_at	NA	Transcription
	GmaAffx.81486.1.S1_at	NA	Transcription
	GmaAffx.86024.1.S1_at	NA	Transcription
	GmaAffx.86574.1.S1_at	HSF/ETS,_DNA-binding_[Medicago_truncatula_(Barrel_medic)]	Transcription
	GmaAffx.87142.1.S1_at	Probable_WRKY_transcription_factor_11_[Arabidopsis_thaliana__(Mouse-ear_cress)]	Transcription
	GmaAffx.87142.3.S1_s_at	Probable_WRKY_transcription_factor_11_[Arabidopsis_thaliana_(Mouse-ear_cress)]	Transcription
	GmaAffx.90047.1.S1_s_at	Putative_zinc_finger_protein_[Arabidopsis_thaliana_(Mouse-ear_cress)]	Transcription
	GmaAffx.90586.1.S1_s_at	Hypothetical_protein_[Arabidopsis_thaliana_(Mouse-ear_cress)]	Transcription
	GmaAffx.91768.1.S1_s_at	WRKY78_[Glycine_max_(Soybean)]	Transcription
	GmaAffx.91848.1.S1_s_at	Transcription_factor_EIL2_[Vigna_radiata]	Transcription
	Gma.1047.1.S1_at	Plasma_membrane_Ca2+-ATPase_[Glycine_max_(Soybean)]	Transporter
	Gma.10954.1.S1_s_at	Sugar_transporter_superfamily;_Major_facilitator_superfamily_MFS_1_[Medicago_truncatula_(Barrel_medic)]	Transporter
	Gma.16908.1.S1_at	AAA_ATPase_[Medicago_truncatula_(Barrel_medic)]	Transporter
	Gma.3397.1.S1_at	ABC_transporter,_transmembrane_region,_type_1_[Medicago_truncatula__(Barrel_medic)]	Transporter
	Gma.3765.1.S1_at	Putative_phospholipid-transporting_ATPase_3_[Arabidopsis_thaliana_(Mouse-ear_cress)]	Transporter
	Gma.4820.1.S1_at	AT3g60070/T2O9_50_[Arabidopsis_thaliana_(Mouse-ear_cress)]	Transporter
	Gma.7787.1.A1_at	Phospholipid-transporting_ATPase_1,_putative,_expressed_[Oryza_sativa_(japonica_cultivar-group)]	Transporter
	GmaAffx.10580.1.S1_at	Amino_acid/polyamine_transporter_II_[Medicago_truncatula_(Barrel_medic)]	Transporter
	GmaAffx.26141.1.S1_at	TGF-beta_receptor,_type_I/II_extracellular_region;_Major_facilitator_superfamily_MFS_1_[Medicago_truncatula_(Barrel_medic)]	Transporter
	GmaAffx.29926.2.S1_s_at	Putative_ABC_transporter_[Oryza_sativa_(japonica_cultivar-group)]	Transporter
	GmaAffx.34438.1.S1_s_at	Heavy_metal_transport/detoxification_protein_[Medicago_truncatula_(Barrel_medic)]	Transporter
	GmaAffx.41684.1.S1_at	Amino_acid_permease_AAP1_[Vicia_faba_var._minor]	Transporter
	GmaAffx.5080.1.A1_at	PDR-type_ABC_transporter_2_[Nicotiana_tabacum_(Common_tobacco)]	Transporter
	GmaAffx.63478.2.S1_at	Sugar_transporter_superfamily;_Major_facilitator_superfamily_MFS_1_[Medicago_truncatula_(Barrel_medic)]	Transporter
	GmaAffx.73759.1.S1_at	Putative_glycerol_3-phosphate_permease_[Oryza_sativa_(japonica_cultivar-group)]	Transporter
	GmaAffx.90540.1.A1_at	Multidrug_resistance_protein_17_[Arabidopsis_thaliana_(Mouse-ear_cress)]	Transporter
	Gma.12196.1.S1_at	Hypothetical_protein_[Medicago_truncatula_(Barrel_medic)]	Unclassified
	Gma.13087.2.S1_at	NA	Unclassified
	Gma.16575.2.S1_s_at	Zinc_finger,_AN1-type;_Zinc_finger,_A20-type;_Antihaemostatic_protein_[Medicago_truncatula_(Barrel_medic)]	Unclassified
	Gma.17802.1.S1_at	UVI1_[Pisum_sativum_(Garden_pea)]	Unclassified
	Gma.3285.1.S1_at	Hypothetical_protein_[Medicago_truncatula_(Barrel_medic)]	Unclassified
	Gma.8021.2.S1_at	NA	Unclassified
	Gma.8859.1.A1_at	NA	Unclassified
	Gma.9085.1.S1_at	Hypothetical_protein_[Medicago_truncatula_(Barrel_medic)]	Unclassified
	GmaAffx.22804.1.S1_at	Hypothetical_protein_[Medicago_truncatula_(Barrel_medic)]	Unclassified
	GmaAffx.2744.1.S1_at	Auxin_responsive_SAUR_protein_[Medicago_truncatula_(Barrel_medic)]	Unclassified
	GmaAffx.34798.1.S1_at	Hypothetical_protein_[Arabidopsis_thaliana_(Mouse-ear_cress)]	Unclassified
	GmaAffx.46603.1.S1_at	ABA-responsive_protein-like_[Arabidopsis_thaliana_(Mouse-ear_cress)]	Unclassified
	GmaAffx.54296.1.S1_at	Protein_At1g70505_[Arabidopsis_thaliana_(Mouse-ear_cress)]	Unclassified
	GmaAffx.6110.1.S1_at	NA	Unclassified
	GmaAffx.62805.1.S1_at	NA	Unclassified
	GmaAffx.69449.1.S1_at	Putative_ABI3-interacting_protein_[Medicago_sativa_(Alfalfa)]	Unclassified
	GmaAffx.76703.1.S1_at	Hypothetical_protein_At5g64510_[Arabidopsis_thaliana_(Mouse-ear_cress)]	Unclassified
	GmaAffx.76814.1.S1_at	Gb|AAB82637.1_[Arabidopsis_thaliana_(Mouse-ear_cress)]	Unclassified
	GmaAffx.78983.1.S1_at	MtN19-like_protein_[Pisum_sativum_(Garden_pea)]	Unclassified
	GmaAffx.79164.1.S1_at	Hypothetical_protein_[Nicotiana_sylvestris_(Wood_tobacco)]	Unclassified
	GmaAffx.82378.1.A1_at	Protein_kinase_[Medicago_truncatula_(Barrel_medic)]	Unclassified
	GmaAffx.83657.1.S1_at	Hypothetical_protein_[Medicago_sativa_(Alfalfa)]	Unclassified
	GmaAffx.87526.1.S1_at	NA	Unclassified
	GmaAffx.90713.1.S1_s_at	Hypothetical_protein_F10B6.14_[Arabidopsis_thaliana_(Mouse-ear_cress)]	Unclassified
	GmaAffx.93077.1.S1_at	NA	Unclassified
VII	GmaAffx.36942.1.S1_at	Cyclin_d2_[Glycine_max_(Soybean)]	Cell_Growth_&_Division
	GmaAffx.79111.1.S1_at	NA	Cell_Growth_&_Division
	Gma.11156.2.S1_s_at	Putative_proline-rich_protein_[Arabidopsis_thaliana_(Mouse-ear__cress)]	Cell_Structure
	GmaAffx.18845.1.S1_at	Calcium-binding_EF-hand_[Medicago_truncatula_(Barrel_medic)]	Cell_Structure
	GmaAffx.44140.1.S1_at	NA	Cell_Structure
	GmaAffx.59973.1.S1_at	NA	Cell_Structure
	GmaAffx.67687.1.S1_at	NA	Cell_Structure
	GmaAffx.71589.1.S1_at	Cellulose_synthase_[Solanum_tuberosum_(Potato)]	Cell_Structure
	GmaAffx.74953.2.S1_at	F8M12.21_protein_[Arabidopsis_thaliana_(Mouse-ear_cress)]	Cell_Structure
	GmaAffx.82603.1.S1_at	NA	Cell_Structure
	GmaAffx.93073.1.S1_s_at	Glucan_endo-1,3-beta-glucosidase_precursor_(EC_3.2.1.39)__((1->3)-beta-_glucan_endohydrolase)__((1->3)-beta-glucanase)_[Glycine_max_(Soybean)]	Cell_Structure
	GmaAffx.93270.1.S1_x_at	Extensin_precusor_[Arabidopsis_thaliana_(Mouse-ear_cress)]	Cell_Structure
	Gma.10639.1.S1_s_at	NA	Disease_&_Defense
	Gma.335.1.S1_at	Harpin-induced_1_[Medicago_truncatula_(Barrel_medic)]	Disease_&_Defense
	Gma.4535.1.S1_at	NA	Disease_&_Defense
	GmaAffx.15031.1.S1_at	Cysteine_proteinase_[Carica_papaya_(Papaya)]	Disease_&_Defense
	GmaAffx.53404.1.S1_at	Hexokinase_6_[Nicotiana_tabacum_(Common_tobacco)]	Disease_&_Defense
	GmaAffx.74588.1.S1_at	NA	Disease_&_Defense
	GmaAffx.77124.1.S1_at	Ataxin-3_homolog_[Arabidopsis_thaliana_(Mouse-ear_cress)]	Disease_&_Defense
	Gma.5057.2.S1_s_at	Ubiquinol-cytochrome_c_reductase_iron-sulfur_subunit_2,_mitochondrial_precursor_[Nicotiana_tabacum_(Common_tobacco)]	Energy
	GmaAffx.2047.1.S1_at	Putative_AAA-type_ATPase_[Arabidopsis_thaliana_(Mouse-ear_cress)]	Energy
	GmaAffx.76504.1.S1_at	AAA_ATPase_[Medicago_truncatula_(Barrel_medic)]	Energy
	GmaAffx.85702.1.S1_at	Minor_allergen_[Arabidopsis_thaliana_(Mouse-ear_cress)]	Energy
	GmaAffx.91496.1.S1_at	AAA_ATPase_[Medicago_truncatula_(Barrel_medic)]	Energy
	GmaAffx.91496.1.S1_s_at	AAA_ATPase_[Medicago_truncatula_(Barrel_medic)]	Energy
	Gma.12895.2.S1_at	Putative_target_of_myb1_[Oryza_sativa_(japonica_cultivar-group)]	Intracellular_Traffic
	Gma.9061.1.S1_at	Leucine_zipper_protein_[Arabidopsis_thaliana_(Mouse-ear_cress)]	Intracellular_Traffic
	Gma.9929.1.S1_at	T-snare_[Medicago_truncatula_(Barrel_medic)]	Intracellular_Traffic
	GmaAffx.36631.1.S1_at	Hypothetical_protein_At2g43170_[Arabidopsis_thaliana_(Mouse-ear_cress)]	Intracellular_Traffic
	GmaAffx.42985.1.S1_at	Putative_zinc_finger_and_C2_domain_protein_[Arabidopsis_thaliana_(Mouse-ear_cress)]	Intracellular_Traffic
	GmaAffx.62631.1.S1_at	Hypothetical_protein_[Medicago_truncatula_(Barrel_medic)]	Intracellular_Traffic
	GmaAffx.88931.2.S1_at	NA	Intracellular_Traffic
	Gma.11191.1.S1_a_at	Perakine_reductase_[Rauvolfia_serpentina_(Serpentwood)_(Devilpepper)]	Metabolism
	Gma.169.1.S1_at	Acidic_chitinase_[Glycine_max_(Soybean)]	Metabolism
	Gma.3136.1.S1_s_at	Cytochrome_P450_82A3_[Glycine_max_(Soybean)]	Metabolism
	Gma.7768.2.S1_at	Hypothetical_protein_At2g37940_[Arabidopsis_thaliana_(Mouse-ear_cress)]	Metabolism
	Gma.8852.1.A1_at	Riboflavin_biosynthesis_protein_ribAB,_chloroplast_precursor__[Includes:_GTP_cyclohydrolase-2_(EC_3.5.4.25)_(GTP__cyclohydrolase_II);_3,4-dihydroxy-2-butanone_4-phosphate__synthase_(DHBP_synthase)]_[Arabidopsis_thaliana__(Mouse-ear_cress)]	Metabolism
	GmaAffx.13068.1.S1_at	3-ketoacyl-CoA_synthase_11_[Arabidopsis_thaliana_(Mouse-ear_cress)]	Metabolism
	GmaAffx.14473.1.S1_at	Glycosyl_transferase,_family_8_[Medicago_truncatula_(Barrel_medic)]	Metabolism
	GmaAffx.35772.1.S1_s_at	Cytochrome_P450_monooxygenase_CYP710A15_[Medicago_truncatula_(Barrel_medic)]	Metabolism
	GmaAffx.41357.3.S1_at	Putative_UDP-N-acetylglucosamine-dolichyl-phosphate_N-_acetylglucosaminephosphotransferase_[Arabidopsis_thaliana_(Mouse-ear_cress)]	Metabolism
	GmaAffx.42769.1.S1_at	Hypothetical_protein_[Arabidopsis_thaliana_(Mouse-ear_cress)]	Metabolism
	GmaAffx.62625.1.S1_at	Acyl-ACP_thioesterase_[Garcinia_mangostana]	Metabolism
	GmaAffx.63301.1.S1_at	T19F6.4_protein_[Arabidopsis_thaliana_(Mouse-ear_cress)]	Metabolism
	GmaAffx.75939.1.S1_at	Mevalonate_and_galactokinase_[Medicago_truncatula_(Barrel_medic)]	Metabolism
	GmaAffx.75986.1.S1_at	At1g09870/F21M12_26_[Arabidopsis_thaliana_(Mouse-ear_cress)]	Metabolism
	GmaAffx.79210.2.S1_x_at	Glucosyltransferase-10_[Phaseolus_angularis_(Adzuki_bean)_(Vigna_angularis)]	Metabolism
	GmaAffx.81703.1.S1_at	UDP-glucoronosyl/UDP-glucosyl_transferase_family_protein_[Arabidopsis_thaliana_(Mouse-ear_cress)]	Metabolism
	GmaAffx.8973.1.S1_at	SAM_(And_some_other_nucleotide)_binding_motif_[Medicago_truncatula_(Barrel_medic)]	Metabolism
	GmaAffx.90836.1.S1_at	Hypothetical_protein_F17C15_30_[Arabidopsis_thaliana_(Mouse-ear_cress)]	Metabolism
	GmaAffx.90909.1.S1_at	NAD-binding_site;_Nucleotide_sugar_epimerase_[Medicago_truncatula_(Barrel_medic)]	Metabolism
	GmaAffx.92223.1.S1_at	F22C12.5_[Arabidopsis_thaliana_(Mouse-ear_cress)]	Metabolism
	GmaAffx.92970.1.S1_s_at	AT5g58730/mzn1_180_[Arabidopsis_thaliana_(Mouse-ear_cress)]	Metabolism
	Gma.12594.1.S1_at	NA	No_Homology_to_Known_Proteins
	Gma.9925.1.S1_at	NA	No_Homology_to_Known_Proteins
	GmaAffx.16435.1.A1_at	NA	No_Homology_to_Known_Proteins
	GmaAffx.59582.1.A1_at	NA	No_Homology_to_Known_Proteins
	GmaAffx.68900.1.S1_at	NA	No_Homology_to_Known_Proteins
	GmaAffx.87531.1.S1_at	NA	No_Homology_to_Known_Proteins
	Gma.11907.1.S1_at	Putative_RNA_binding_protein_[Solanum_commersonii_(Commerson's_wild_potato)]	Post-Transcription
	Gma.15407.4.S1_at	Splicing_factor-like_protein_[Vitis_riparia_(Frost_grape)_(Vitis_vulpina)]	Post-Transcription
	Gma.16817.1.S1_s_at	Glycine-rich_RNA-binding_protein_[Glycine_max_(Soybean)]	Post-Transcription
	Gma.6963.2.S1_at	AT3g07810/F17A17_15_[Arabidopsis_thaliana_(Mouse-ear_cress)]	Post-Transcription
	Gma.7605.1.A1_at	Helicase,_C-terminal_[Medicago_truncatula_(Barrel_medic)]	Post-Transcription
	Gma.8114.2.S1_a_at	68_kDa_protein_HP68_[Triticum_aestivum_(Wheat)]	Post-Transcription
	GmaAffx.31764.1.S1_at	NA	Post-Transcription
	GmaAffx.55466.1.S1_at	Dbj|BAA86474.1_[Arabidopsis_thaliana_(Mouse-ear_cress)]	Post-Transcription
	Gma.14330.1.S1_at	Hypothetical_protein_At1g04200_[Arabidopsis_thaliana_(Mouse-ear_cress)]	Protein_Destination_&_Storage
	Gma.2057.1.S1_at	NA	Protein_Destination_&_Storage
	Gma.4025.2.S1_s_at	Arm_repeat_containing_protein_homolog_[Arabidopsis_thaliana_(Mouse-ear_cress)]	Protein_Destination_&_Storage
	Gma.5039.1.S1_s_at	Glutathione_S-transferase_GST_8_[Glycine_max_(Soybean)]	Protein_Destination_&_Storage
	GmaAffx.63041.1.S1_at	F-box_containing_protein_TIR1_[Populus_tremula_x_Populus_tremuloides]	Protein_Destination_&_Storage
	GmaAffx.70634.1.S1_at	Zinc_finger,_RING-type;_RINGv_[Medicago_truncatula_(Barrel_medic)]	Protein_Destination_&_Storage
	GmaAffx.70634.1.S1_s_at	Zinc_finger,_RING-type;_RINGv_[Medicago_truncatula_(Barrel_medic)]	Protein_Destination_&_Storage
	GmaAffx.71351.1.S1_at	Protease-like_protein_[Arabidopsis_thaliana_(Mouse-ear_cress)]	Protein_Destination_&_Storage
	GmaAffx.83144.1.S1_at	NA	Protein_Destination_&_Storage
	GmaAffx.91149.1.S1_at	Subtilisin-like_protein_[Arabidopsis_thaliana_(Mouse-ear_cress)]	Protein_Destination_&_Storage
	GmaAffx.92180.1.S1_at	Hypothetical_protein_T2H7.11_[Arabidopsis_thaliana_(Mouse-ear_cress)]	Protein_Destination_&_Storage
	GmaAffx.92936.1.S1_s_at	Hypothetical_protein_At2g38000_[Arabidopsis_thaliana_(Mouse-ear_cress)]	Protein_Destination_&_Storage
	GmaAffx.15172.2.S1_at	Eukaryotic_translation_initiation_factor_4G_[Arabidopsis_thaliana_(Mouse-ear_cress)]	Protein_Synthesis
	Gma.10653.1.S1_at	Receptor-like_protein_kinase_[Nicotiana_tabacum_(Common_tobacco)]	Signal_Transduction
	Gma.11182.1.S1_a_at	MEK_map_kinase_kinsae_[Medicago_varia_(Alfalfa)]	Signal_Transduction
	Gma.17654.1.S1_at	Calcium-dependent_calmodulin-independent_protein_kinase_isoform_2_[Cicer_arietinum_(Chickpea)_(Garbanzo)]	Signal_Transduction
	Gma.2064.1.S1_at	Shaggy-like_kinase_[Ricinus_communis_(Castor_bean)]	Signal_Transduction
	Gma.3877.1.S1_at	Calcium-dependent_calmodulin-independent_protein_kinase_isoform_2_[Cicer_arietinum_(Chickpea)_(Garbanzo)]	Signal_Transduction
	Gma.5508.1.S1_at	Putative_Basic_helix-loop-helix(BHLH)_family_protein_[Brassica_oleracea_(Wild_cabbage)]	Signal_Transduction
	GmaAffx.15430.2.S1_at	RabGAP/TBC_[Medicago_truncatula_(Barrel_medic)]	Signal_Transduction
	GmaAffx.19821.1.S1_at	Serine/threonine_protein_kinase_[Medicago_truncatula_(Barrel_medic)]	Signal_Transduction
	GmaAffx.26181.2.S1_at	Serine/threonine-specific_protein_kinase-like_protein_[Arabidopsis_thaliana_(Mouse-ear_cress)]	Signal_Transduction
	GmaAffx.41843.1.S1_s_at	Calcium-dependent_calmodulin-independent_protein_kinase_isoform_2_[Cicer_arietinum_(Chickpea)_(Garbanzo)]	Signal_Transduction
	GmaAffx.45359.2.S1_at	Protein_kinase_ADK1-like_protein_[Arabidopsis_thaliana_(Mouse-ear_cress)]	Signal_Transduction
	GmaAffx.47902.1.S1_at	S-receptor_kinase-like_protein_[Arabidopsis_thaliana_(Mouse-ear_cress)]	Signal_Transduction
	GmaAffx.48226.1.S1_at	Putative_mitogen-activated_protein_kinase_1_[Medicago_sativa_(Alfalfa)]	Signal_Transduction
	GmaAffx.68498.1.S1_at	Calcium-binding_EF-hand_[Medicago_truncatula_(Barrel_medic)]	Signal_Transduction
	GmaAffx.72388.1.S1_at	Protein_kinase_[Medicago_truncatula_(Barrel_medic)]	Signal_Transduction
	GmaAffx.74462.1.S1_at	NA	Signal_Transduction
	GmaAffx.74959.1.S1_at	Putative_receptor-like_protein_kinase_[Oryza_sativa_(Rice)]	Signal_Transduction
	GmaAffx.77860.1.S1_at	At5g59740_[Arabidopsis_thaliana_(Mouse-ear_cress)]	Signal_Transduction
	GmaAffx.78027.1.S1_at	Protein_kinase-like_protein_[Arabidopsis_thaliana_(Mouse-ear_cress)]	Signal_Transduction
	GmaAffx.78253.1.S1_at	NA	Signal_Transduction
	GmaAffx.80655.2.S1_s_at	Putative_MAP_protein_kinase_[Arabidopsis_thaliana_(Mouse-ear_cress)]	Signal_Transduction
	GmaAffx.87481.1.S1_at	F23M19.5_protein_[Arabidopsis_thaliana_(Mouse-ear_cress)]	Signal_Transduction
	GmaAffx.90042.1.S1_s_at	R_6_protein_[Glycine_max_(Soybean)]	Signal_Transduction
	GmaAffx.90491.1.A1_s_at	Protein_kinase_[Medicago_truncatula_(Barrel_medic)]	Signal_Transduction
	GmaAffx.92548.1.S1_s_at	F8L10.9_protein_[Arabidopsis_thaliana_(Mouse-ear_cress)]	Signal_Transduction
	GmaAffx.92784.1.S1_at	Putative_MAP_protein_kinase_[Arabidopsis_thaliana_(Mouse-ear_cress)]	Signal_Transduction
	GmaAffx.9400.2.S1_at	Protein_kinase_[Medicago_truncatula_(Barrel_medic)]	Signal_Transduction
	Gma.10818.1.S1_at	NA	Transcription
	Gma.10818.3.S1_at	WRKY78_[Glycine_max_(Soybean)]	Transcription
	Gma.11878.1.S1_at	F10A5.22_[Arabidopsis_thaliana_(Mouse-ear_cress)]	Transcription
	Gma.1929.1.S1_at	Homeobox-leucine_zipper_protein_HAT9_[Arabidopsis_thaliana_(Mouse-ear__cress)]	Transcription
	Gma.4526.1.S1_at	Putative_Cys2-His2_zinc_finger_transcription_factor_[Juglans_regia_(English_walnut)]	Transcription
	Gma.5274.1.S1_at	Transcription_factor_EIL2_[Vigna_radiata]	Transcription
	Gma.744.1.S1_at	WRKY_transcription_factor_41_[Oryza_sativa_(indica_cultivar-group)]	Transcription
	GmaAffx.3325.1.S1_at	Peptidase_M24_[Medicago_truncatula_(Barrel_medic)]	Transcription
	GmaAffx.49918.1.S1_at	Finger_protein_pcp1-like_[Oryza_sativa_(japonica_cultivar-group)]	Transcription
	GmaAffx.50226.1.S1_at	Putative_SCARECROW_gene_regulator_[Oryza_sativa_(Rice)]	Transcription
	GmaAffx.59005.1.S1_at	110_kDa_4SNc-Tudor_domain_protein_[Pisum_sativum_(Garden_pea)]	Transcription
	GmaAffx.66669.1.S1_at	Putative_male_sterility_1_protein_[Oryza_sativa_(japonica_cultivar-group)]	Transcription
	GmaAffx.84572.1.S1_at	GRAS_transcription_factor_[Medicago_truncatula_(Barrel_medic)]	Transcription
	Gma.12799.2.A1_at	Metal-transporting_P-type_ATPase_[Arabidopsis_thaliana_(Mouse-ear_cress)]	Transporter
	Gma.17298.2.S1_at	NA	Transporter
	GmaAffx.64151.1.S1_at	Peptidase_aspartic,_active_site;_Oligopeptide_transporter_OPT_superfamily_[Medicago_truncatula_(Barrel_medic)]	Transporter
	GmaAffx.68575.1.S1_at	At5g19520_[Arabidopsis_thaliana_(Mouse-ear_cress)]	Transporter
	Gma.16524.2.S1_a_at	Single_hybrid_motif_[Medicago_truncatula_(Barrel_medic)]	Unclassified
	Gma.17645.1.S1_a_at	Hypothetical_protein_[Oryza_sativa_(japonica_cultivar-group)]	Unclassified
	Gma.3112.3.A1_x_at	Hypothetical_protein_At1g65840_[Arabidopsis_thaliana_(Mouse-ear__cress)]	Unclassified
	Gma.4584.1.S1_at	NA	Unclassified
	Gma.5793.5.S1_s_at	Putative_ORFX_[Oryza_sativa_(japonica_cultivar-group)]	Unclassified
	Gma.8031.3.S1_a_at	Hypothetical_protein_AT4g12590_[Arabidopsis_thaliana_(Mouse-ear_cress)]	Unclassified
	Gma.8649.1.S1_s_at	NA	Unclassified
	GmaAffx.18860.1.S1_at	Expressed_protein_[Oryza_sativa_(japonica_cultivar-group)]	Unclassified
	GmaAffx.38086.1.S1_at	F20D23.9_protein_[Arabidopsis_thaliana_(Mouse-ear_cress)]	Unclassified
	GmaAffx.54404.1.S1_at	Hypothetical_protein_[Medicago_truncatula_(Barrel_medic)]	Unclassified
	GmaAffx.54986.1.S1_at	Hypothetical_protein_B1033B05.21_[Oryza_sativa_(japonica_cultivar-group)]	Unclassified
	GmaAffx.68351.1.S1_at	F20D23.9_protein_[Arabidopsis_thaliana_(Mouse-ear_cress)]	Unclassified
	GmaAffx.72452.1.S1_at	NA	Unclassified
	GmaAffx.76797.1.S1_at	MtN19-like_protein_[Pisum_sativum_(Garden_pea)]	Unclassified
	GmaAffx.77654.1.S1_at	Hypothetical_protein_B1142C05.36_[Oryza_sativa_(japonica_cultivar-group)]	Unclassified
	GmaAffx.77858.3.S1_at	Hypothetical_protein_[Solanum_tuberosum_(Potato)]	Unclassified
	GmaAffx.79411.2.S1_at	Protein_At5g06440_[Arabidopsis_thaliana_(Mouse-ear_cress)]	Unclassified
	GmaAffx.79785.1.S1_at	NA	Unclassified
	GmaAffx.81872.1.S1_at	Hypothetical_protein_[Arabidopsis_thaliana_(Mouse-ear_cress)]	Unclassified
	GmaAffx.84208.1.S1_at	Similarity_to_the_auxin-independent_growth_promoter_[Arabidopsis__thaliana_(Mouse-ear_cress)]	Unclassified
	GmaAffx.88413.1.S1_at	Hypothetical_protein_[Medicago_truncatula_(Barrel_medic)]	Unclassified
VIII	GmaAffx.89786.1.A1_s_at	Hypothetical_protein_PY05130_[Plasmodium_yoelii_yoelii]	Cell_Growth_&_Division
	GmaAffx.89786.1.S1_at	Hypothetical_protein_PY05130_[Plasmodium_yoelii_yoelii]	Cell_Growth_&_Division
	Gma.2596.1.S1_at	Putative_receptor-like_GPI-anchored_protein_2_[Trifolium_pratense__(Red_clover)]	Cell_Structure
	Gma.10720.2.S1_x_at	Thylakoid-bound_ascorbate_peroxidase_[Triticum_aestivum_(Wheat)]	Disease_&_Defense
	Gma.6630.1.S1_s_at	Hypothetical_protein_At3g55990/F27K19_170_[Arabidopsis_thaliana__(Mouse-ear_cress)]	Disease_&_Defense
	GmaAffx.18040.1.S1_s_at	PR10-1_protein_[Medicago_truncatula_(Barrel_medic)]	Disease_&_Defense
	GmaAffx.30502.1.S1_at	NA	Disease_&_Defense
	GmaAffx.82443.1.S1_at	Putative_disease_resistance_protein_[Arabidopsis_thaliana_(Mouse-ear__cress)]	Disease_&_Defense
	GmaAffx.8712.1.S1_s_at	Class_III_peroxidase_[Gossypium_hirsutum_(Upland_cotton)]	Disease_&_Defense
	GmaAffx.89772.13.S1_s_at	Stress-induced_protein_SAM22_[Glycine_max_(Soybean)]	Disease_&_Defense
	GmaAffx.90703.1.A1_at	Class_III_peroxidase_[Gossypium_hirsutum_(Upland_cotton)]	Disease_&_Defense
	Gma.11940.1.S1_at	Hypothetical_protein_DKFZp686P13170_[Homo_sapiens_(Human)]	Energy
	GmaAffx.11243.1.S1_s_at	Atp9_protein_[Triticum_aestivum_(Wheat)]	Energy
	GmaAffx.17247.1.S1_at	NAD(P)H-quinone_oxidoreductase_subunit_1,_chloroplast_(EC_1.6.5.-)_(NAD(P)H_dehydrogenase_subunit_1)_[Lotus_japonicus]	Energy
	GmaAffx.2651.1.S1_at	Hypothetical_8.4_kDa_protein_in_ycf9-trnS_intergenic_region_[Oenothera_hookeri_(Hooker's_evening_primrose)]	Energy
	GmaAffx.32146.1.A1_at	cytochrome_b6/f_complex_subunit_V_[Oryza_sativa_(indica_cultivar-group)]	Energy
	GmaAffx.32146.1.S1_at	cytochrome_b6/f_complex_subunit_V_[Oryza_sativa_(indica_cultivar-group)]	Energy
	GmaAffx.46246.1.A1_s_at	ATP_synthase_beta_chain_[Glycine_max_(Soybean)]	Energy
	GmaAffx.46246.1.S1_at	ATP_synthase_beta_chain_[Glycine_max_(Soybean)]	Energy
	GmaAffx.4691.1.A1_at	Photosystem_II_44_kDa_protein_[Nuphar_advena]	Energy
	GmaAffx.79438.1.S1_at	CF0_subunit_III_of_ATP_synthase_[Staurastrum_punctulatum_(Green_alga)]	Energy
	GmaAffx.88935.1.A1_s_at	Cytochrome_P450_like_TBP_[Nicotiana_tabacum_(Common_tobacco)]	Energy
	Gma.2369.1.S1_at	Calreticulin/calnexin_[Medicago_truncatula_(Barrel_medic)]	Intracellular_Traffic
	Gma.2369.1.S1_s_at	Calreticulin/calnexin_[Medicago_truncatula_(Barrel_medic)]	Intracellular_Traffic
	Gma.10666.1.S1_at	Alcohol_dehydrogenase,_putative_[Arabidopsis_thaliana_(Mouse-ear_cress)]	Metabolism
	Gma.10949.1.S1_s_at	Cytosolic_aldehyde_dehydrogenase_RF2C_[Zea_mays_(Maize)]	Metabolism
	Gma.10949.2.S1_at	Cytosolic_aldehyde_dehydrogenase_[Oryza_sativa_(japonica_cultivar-group)]	Metabolism
	Gma.13116.1.S1_at	Beta_1,2_N-acetylglucosaminyltransferase_[Populus_alba_x_Populus_tremula]	Metabolism
	Gma.14748.1.S1_s_at	Aldehyde_oxidase_1_[Lactuca_sativa_(Garden_lettuce)]	Metabolism
	Gma.17620.1.S1_s_at	Cytochrome_P450_like_TBP_[Nicotiana_tabacum_(Common_tobacco)]	Metabolism
	Gma.17686.1.S1_at	Cytochrome_P450_monooxygenase_CYP76E3_[Glycine_max_(Soybean)]	Metabolism
	Gma.4374.2.S1_at	NA	Metabolism
	Gma.4628.1.S1_at	Cytochrome_P450_monooxygenase_CYP76O2_[Glycine_max_(Soybean)]	Metabolism
	Gma.6540.1.S1_at	Alcohol_dehydrogenase_superfamily,_zinc-containing_[Medicago__truncatula_(Barrel_medic)]	Metabolism
	GmaAffx.1301.127.A1_at	Photosystem_I_reaction_center_subunit_VI,_chloroplast_precursor_[Spinacia_oleracea_(Spinach)]	Metabolism
	GmaAffx.1301.92.S1_s_at	Putative_senescence-associated_protein_[Pisum_sativum_(Garden_pea)]	Metabolism
	GmaAffx.42925.1.S1_s_at	Cytochrome_P450_monooxygenase_CYP76O2_[Glycine_max_(Soybean)]	Metabolism
	GmaAffx.65732.1.S1_at	6-phosphogluconate_dehydrogenase_[Glycine_max_(Soybean)]	Metabolism
	GmaAffx.86175.1.S1_at	Putative_cinnamyl_alcohol_dehydrogenase_[Malus_domestica_(Apple)_(Malus_sylvestris)]	Metabolism
	GmaAffx.86528.1.S1_at	HAD-superfamily_hydrolase_subfamily_IA,_variant_3_[Medicago__truncatula_(Barrel_medic)]	Metabolism
	GmaAffx.90487.1.S1_at	Isopentenyl_pyrophosphate_isomerase_[Pueraria_lobata_(Kudzu_vine)]	Metabolism
	GmaAffx.90941.1.S1_s_at	F16P17.17_protein_[Arabidopsis_thaliana_(Mouse-ear_cress)]	Metabolism
	GmaAffx.91463.1.S1_at	LYTB-like_protein-like_[Solanum_tuberosum_(Potato)]	Metabolism
	GmaAffx.91504.1.S1_at	Dimerisation_domain,_putative_[Medicago_truncatula_(Barrel_medic)]	Metabolism
	GmaAffx.92641.1.S1_s_at	Cytochrome_P450_like_TBP_[Nicotiana_tabacum_(Common_tobacco)]	Metabolism
	GmaAffx.93490.1.S1_at	Hypothetical_protein_F11F8_14_[Arabidopsis_thaliana_(Mouse-ear_cress)]	Metabolism
	GmaAffx.93559.1.S1_at	Acetyl_CoA_carboxylase_[Camellia_sinensis_(Tea)]	Metabolism
	Gma.13643.1.A1_at	NA	No_Homology_to_Known_Proteins
	Gma.13713.1.A1_at	NA	No_Homology_to_Known_Proteins
	Gma.14197.1.A1_at	NA	No_Homology_to_Known_Proteins
	Gma.14267.1.S1_at	NA	No_Homology_to_Known_Proteins
	Gma.17928.1.S1_at	NA	No_Homology_to_Known_Proteins
	Gma.4382.1.S1_at	NA	No_Homology_to_Known_Proteins
	Gma.6758.2.S1_at	NA	No_Homology_to_Known_Proteins
	GmaAffx.11434.1.S1_at	NA	No_Homology_to_Known_Proteins
	GmaAffx.25964.1.S1_at	NA	No_Homology_to_Known_Proteins
	GmaAffx.34612.1.S1_at	NA	No_Homology_to_Known_Proteins
	GmaAffx.34785.1.S1_s_at	NA	No_Homology_to_Known_Proteins
	GmaAffx.42322.1.S1_at	NA	No_Homology_to_Known_Proteins
	GmaAffx.46683.1.S1_at	NA	No_Homology_to_Known_Proteins
	GmaAffx.47538.1.S1_at	NA	No_Homology_to_Known_Proteins
	GmaAffx.49246.1.S1_at	NA	No_Homology_to_Known_Proteins
	GmaAffx.62443.1.S1_at	NA	No_Homology_to_Known_Proteins
	GmaAffx.71737.2.S1_at	NA	No_Homology_to_Known_Proteins
	GmaAffx.73235.1.S1_at	NA	No_Homology_to_Known_Proteins
	GmaAffx.85497.1.S1_at	NA	No_Homology_to_Known_Proteins
	GmaAffx.87062.1.S1_at	NA	No_Homology_to_Known_Proteins
	GmaAffx.88017.1.A1_at	NA	No_Homology_to_Known_Proteins
	GmaAffx.89772.2.S1_at	NA	No_Homology_to_Known_Proteins
	GmaAffx.89772.2.S1_x_at	NA	No_Homology_to_Known_Proteins
	GmaAffx.89772.42.S1_x_at	NA	No_Homology_to_Known_Proteins
	GmaAffx.91955.1.S1_at	NA	No_Homology_to_Known_Proteins
	Gma.17848.1.S1_at	AT5g23690/MQM1_4_[Arabidopsis_thaliana_(Mouse-ear_cress)]	Post-Transcription
	Gma.10511.1.S1_at	F28D6.13_protein_[Arabidopsis_thaliana_(Mouse-ear_cress)]	Protein_Destination_&_Storage
	Gma.13305.1.S1_at	Ubiquitin_system_component_Cue;_UBA-like_[Medicago_truncatula_(Barrel_medic)]	Protein_Destination_&_Storage
	Gma.967.1.S1_at	Grr1_[Glycine_max_(Soybean)]	Protein_Destination_&_Storage
	GmaAffx.13837.1.S1_at	ATP-dependent_Clp_protease_proteolytic_subunit_[Glycine_max__(Soybean)]	Protein_Destination_&_Storage
	GmaAffx.6593.1.S1_at	Heat_shock_cognate_70_kDa_protein_1_[Arabidopsis_thaliana_(Mouse-ear__cress)]	Protein_Destination_&_Storage
	Gma.17229.1.A1_at	Ribosomal_protein_S7_[Populus_alba_(White_poplar)]	Protein_Synthesis
	GmaAffx.15172.1.S1_at	Eukaryotic_translation_initiation_factor_4G_[Arabidopsis_thaliana_(Mouse-ear_cress)]	Protein_Synthesis
	Gma.10095.1.A1_at	Hypothetical_protein_[Medicago_truncatula_(Barrel_medic)]	Secondary_Metabolism
	Gma.15664.1.S1_at	2'-hydroxydihydrodaidzein_reductase_[Glycine_max_(Soybean)]	Secondary_Metabolism
	Gma.4367.1.S1_at	SAM_dependent_carboxyl_methyltransferase_[Medicago_truncatula_(Barrel_medic)]	Secondary_Metabolism
	Gma.5863.1.S1_at	NADPH:isoflavone_reductase_[Glycine_max_(Soybean)]	Secondary_Metabolism
	Gma.5863.2.S1_s_at	NADPH:isoflavone_reductase_[Glycine_max_(Soybean)]	Secondary_Metabolism
	GmaAffx.15984.1.S1_at	O-methyltransferase_[Prunus_dulcis_(Almond)_(Prunus_amygdalus)]	Secondary_Metabolism
	GmaAffx.27888.1.A1_at	Orcinol_O-methyltransferase_[Rosa_chinensis_(China_rose)]	Secondary_Metabolism
	GmaAffx.75948.1.S1_at	Putative_strictosidine_synthase_[Oryza_sativa_(japonica_cultivar-group)]	Secondary_Metabolism
	Gma.1980.1.A1_at	CBL-interacting_protein_kinase_16_[Arabidopsis_thaliana_(Mouse-ear_cress)]	Signal_Transduction
	Gma.2314.1.S1_at	Protein_kinase_MK5_[Mesembryanthemum_crystallinum_(Common_ice_plant)]	Signal_Transduction
	Gma.4723.1.A1_at	AMP-dependent_synthetase_and_ligase_[Medicago_truncatula_(Barrel_medic)]	Signal_Transduction
	Gma.8143.1.S1_at	NA	Signal_Transduction
	GmaAffx.15140.1.A1_at	Protein_kinase;_Heat_shock_protein_Hsp20;_Concanavalin_A-like_lectin/glucanase_[Medicago_truncatula_(Barrel_medic)]	Signal_Transduction
	GmaAffx.84725.1.S1_at	Tyrosine_protein_kinase,_active_site_[Medicago_truncatula_(Barrel_medic)]	Signal_Transduction
	Gma.12439.1.S1_at	Hypothetical_protein_At5g20900_[Arabidopsis_thaliana_(Mouse-ear__cress)]	Transcription
	Gma.3996.2.S1_s_at	DNA-binding_WRKY_[Medicago_truncatula_(Barrel_medic)]	Transcription
	Gma.4281.1.S1_at	NA	Transcription
	Gma.4463.1.S1_at	NA	Transcription
	GmaAffx.10385.1.S1_at	Gb|AAF34839.1_[Arabidopsis_thaliana_(Mouse-ear_cress)]	Transcription
	GmaAffx.48074.1.S1_x_at	DNA_binding_protein_WRKY2_[Vitis_vinifera_(Grape)]	Transcription
	Gma.7703.1.S1_at	BTB/POZ_[Medicago_truncatula_(Barrel_medic)]	Transporter
	GmaAffx.47250.1.S1_at	Putative_ammonium_transporter_AMT1;1_[Lotus_japonicus]	Transporter
	Gma.16290.1.S1_at	NA	Unclassified
	Gma.17054.1.S1_s_at	NA	Unclassified
	Gma.4188.3.S1_a_at	PsRT17-1_[Pisum_sativum_(Garden_pea)]	Unclassified
	GmaAffx.1301.14.S1_s_at	Hypothetical_protein_P0459B01.18_[Oryza_sativa_(japonica_cultivar-group)]	Unclassified
	GmaAffx.1301.63.S1_at	NA	Unclassified
	GmaAffx.24108.1.S1_at	Hypothetical_protein_[Medicago_truncatula_(Barrel_medic)]	Unclassified
	GmaAffx.25198.1.S1_at	Hypothetical_protein_orf25_[Brassica_napus_(Rape)]	Unclassified
	GmaAffx.37994.1.A1_at	At4g36660_[Arabidopsis_thaliana_(Mouse-ear_cress)]	Unclassified
	GmaAffx.41396.1.S1_at	Hypothetical_protein_[Arabidopsis_thaliana_(Mouse-ear_cress)]	Unclassified
	GmaAffx.41396.1.S1_s_at	Hypothetical_protein_[Arabidopsis_thaliana_(Mouse-ear_cress)]	Unclassified
	GmaAffx.43343.2.S1_s_at	NA	Unclassified
	GmaAffx.88992.1.S1_at	Hypothetical_protein_orf138c_[Nicotiana_tabacum_(Common_tobacco)]	Unclassified
	GmaAffx.89425.1.A1_s_at	Hypothetical_protein_[Medicago_truncatula_(Barrel_medic)]	Unclassified
	GmaAffx.89425.1.S1_at	Hypothetical_protein_[Medicago_truncatula_(Barrel_medic)]	Unclassified
	GmaAffx.89665.1.A1_s_at	Var._amplifolia_DNA_sequence_with_partial_cds_[Porphyra_spiralis]	Unclassified
	GmaAffx.89671.1.A1_at	Hypothetical_protein_orf106b_[Nicotiana_tabacum_(Common_tobacco)]	Unclassified
	GmaAffx.89910.1.S1_at	F22K20.8_protein_[Arabidopsis_thaliana_(Mouse-ear_cress)]	Unclassified
	GmaAffx.90967.1.A1_s_at	Hypothetical_protein_orf138c_[Nicotiana_tabacum_(Common_tobacco)]	Unclassified
	GmaAffx.90967.1.S1_s_at	Hypothetical_protein_orf138c_[Nicotiana_tabacum_(Common_tobacco)]	Unclassified
