# Supplementary material for: Global transcriptome profiling of wild soybean (Glycine soja) roots under NaHCO3 treatment
Source: BMC Plant Biol. 2010 Jul 26;10:153. doi: 10.1186/1471-2229-10-153 (PMC3017823; doi:10.1186/1471-2229-10-153)
Supplement: Additional file 8 — Genes and primer sequences used in the QRT-PCR assays. Genes, their primer sequences and their sodic stress response patterns were listed. [file 1471-2229-10-153-S8.XLS]

## Sheet: Additional file 7
Additional file 8. Primer sequences of genes in the QRT-PCR assays
Probe set ID	Description	Sense primer	Anti-sense primer	Expression pattern				Functional Category	cluster from K-means clustering
AFFX-r2-Gma-gapdh-M_at	Glyceraldehyde 3-phosphate dehydrogenase(gapdh)	5'-gactggtatggcattccgtgt-3'	5'-gccctctgattcctccttga-3'
Gma.6871.1.S1_at	Putative uncharacterized protein	5'-gacaatgccgtccctgtact-3'	5'-caagaccagcgaaatcttcc-3'	Differentially expressed throughout the NaHCO3 stress period				Unclassified	I
Gma.6110.1.S1_at	BZip transcription factor	5'-actgagggttccagtgatgg-3'	5'-ggatttctcagctccagtgc-3'	downregulated 3h	downregulated 6h	downregulated 12h		Transcription	II
Gma.17680.1.S1_at	HDZip_I_protein	5'-gcttgcaagagggaaacaag-3'	5'-gatccttctccctccgaaac-3'	downregulated 3h	downregulated 6h	downregulated 12h	downregulated 24h	Transcription	II
Gma.2801.1.S1_at	Beta-glucosidase	5'-tctgaaaatggcatggatga-3'	5'-caatgccaaaccttgatgtg-3'	upregulated 3h	upregulated 6h	upregulated 12h		Cell_Structure	III
GmaAffx.81325.2.S1_at	Elicitor-inducible cytochrome P450	5'-cgcgctgagtaaaacatacg-3'	5'-ggaccaagtgatgtccgagt-3'	upregulated 3h	upregulated 6h	downregulated 24h		Secondary_Metabolism	V
GmaAffx.74033.1.S1_s_at	NADP+-dependent malic enzyme(NADP-ME)	5'-tggacaggccaacaatgct-3'	5'-tccttaggtcgaggcagatga-3'	upregulated 3h	upregulated 6h	downregulated 24h		Metabolism	V
GmaAffx.50811.2.S1_at	No_apical_meristem_(NAM)_protein-like	5'-ggaagtggccaagacaacat-3'	5'-tgctttctttgcatccattg-3'	downregulated 3h	downregulated 6h	downregulated 12h	downregulated 24h	Transcription	VI
Gma.10342.1.S1_at	ZIM motif family protein	5'-cactgccaataattcggttca-3'	5'-gctgccatgtgattgcttgt-3'	downregulated 12h	downregulated 24h			Transcription	VI
GmaAffx.84572.1.S1_at	GRAS family transcription factor	5'-gagattggacaagggaagca-3'	5'-tctcagcatgtctcccacag-3'	upregulated 6h	downregulated 24h			Transcription	VII
Gma.3877.1.S1_at	Calcium-dependent calmodulin-independent protein kinase(cdpk)	5'-gcaaggctcaagcaattttc-3'	5'-attcgggaacttgatgacca-3'	upregulated 3h	downregulated 12h	downregulated 24h		Signal_Transduction	VII
Gma.1256.1.S1_at	WRKY transcription factor	5'-ggccatcaaggatcaccataat-3'	5'-ggctccaaggatgtctttctga-3'	upregulated 3h	downregulated 12h	downregulated 24h		Transcription
Gma.10775.2.S1_s_at	plant-type cellwall loosening relative gene	5'-tccatcaaagggtccaaaac-3'	5'-ccatcactggtggtgacttg-3'	upregulated 3h	upregulated 6h	upregulated 12h		Cell_Structure
GmaAffx.88070.1.A1_at	Transcription factor HEX, contains HOX and HALZ domains	5'-cgtcaagtggaggtttggtt-3'	5'-ctttcacaagaggggcacat-3'	upregulated 3h	upregulated 6h			Transcription
GmaAffx.82617.1.S1_at	Pectinesterase	5'-gcagtgaggaacaatgctga-3'	5'-cttctggtttggcaatggtt-3'	downregulated 3h	downregulated 12h			Cell_Structure
GmaAffx.25648.1.S1_at	Glucosyltransferase	5'-ttgtcgattctgttgcaagg-3'	5'-cattccaaggctttcatggt-3'					Metabolism
GmaAffx.84756.1.A1_at	Phosphoenolpyruvate carboxylase kinase(pepck)	5'-gaagtgggccttttaccaca-3'	5'-tgcgaacattttagcaaacg-3'					Metabolism
